# Supplementary material for: SARS-CoV-2 Infections in Vaccinated and Unvaccinated Populations in Camp Lemonnier, Djibouti, from April 2020 to January 2022
Source: Viruses. 2022 Aug 30;14(9):1918. doi: 10.3390/v14091918 (PMC9505681; doi:10.3390/v14091918)
Supplement: Supplementary file 1 [file viruses-14-01918-s001.zip › Supplementary Table S1.xlsx]

## Sheet: Supplementary Table 1
Sample name	Collection country	Collection date	Consensus length (nt)	Pango lineage (v3.1.20)	NextStrain Clade	Consensus mutations as determined by NextClade	Coding complete genome?	Notes	GISAID Accession
19	DJI	2021-01-18	29782	A	20B	N:R203K,N:G204R,ORF1a:A540V,ORF1a:A1812D,ORF1a:S1978F,ORF1a:L2778I,ORF1b:P314L,ORF1b:A2306V,ORF3a:A23S,ORF7a:A50S,ORF8:E106Q,S:D614G,S:P681H,S:S1252F	Yes		EPI_ISL_2533830
38	DJI	2021-01-18	29782	B.1	20B	N:R203K,N:G204R,ORF1a:A540V,ORF1a:A1812D,ORF1a:S1978F,ORF1a:L2778I,ORF1b:P314L,ORF1b:A2306V,ORF3a:A23S,ORF7a:A50S,ORF8:E106Q,S:D614G,S:P681H,S:S1252F	Yes		EPI_ISL_2858618
60	DJI	2021-01-18	29568	B.1.324	20B	N:R203K,N:G204R,ORF1a:A540V,ORF1a:A1812D,ORF1a:S1978F,ORF1a:L2778I,ORF1b:P314L,ORF1b:A2306V,ORF3a:A23S,ORF7a:A50S,ORF8:E106Q,S:D614G,S:P681H,S:S1252F	No		EPI_ISL_3920426
68	DJI	2021-01-18	29531	B.1.324	20B	N:R203K,N:G204R,ORF1a:A540V,ORF1a:D953V,ORF1a:A1812D,ORF1a:S1978F,ORF1a:L2778I,ORF1b:P314L,ORF1b:A2306V,ORF3a:A23S,ORF7a:A50S,ORF8:E106Q,S:D614G,S:P681H,S:S1252F	No		EPI_ISL_3920427
71	DJI	2021-01-18	29568	B.1.324	20B	N:R203K,N:G204R,ORF1a:A540V,ORF1a:A1812D,ORF1a:S1978F,ORF1a:L2778I,ORF1a:V3718F,ORF1b:P314L,ORF1b:A2306V,ORF3a:A23S,ORF7a:A50S,ORF8:E106Q,S:D614G,S:P681H,S:S1252F	No		EPI_ISL_3920428
77	DJI	2021-01-18	29568	B.1.324	20B	N:R203K,N:G204R,ORF1a:A540V,ORF1a:A1812D,ORF1a:S1978F,ORF1a:L2778I,ORF1b:P314L,ORF1b:A2306V,ORF3a:A23S,ORF7a:A50S,ORF8:E106Q,S:D614G,S:P681H,S:S1252F	No		EPI_ISL_3920429
79	DJI	2021-01-18	29782	B.1.324	20B	N:R203K,N:G204R,ORF1a:A540V,ORF1a:A1812D,ORF1a:S1978F,ORF1a:L2778I,ORF1b:P314L,ORF1b:A2306V,ORF3a:A23S,ORF7a:A50S,ORF8:E106Q,S:D614G,S:P681H,S:E1202Q,S:S1252F	Yes		EPI_ISL_2533831
80	DJI	2021-01-18	29782	B.1.324	20B	N:R203K,N:G204R,ORF1a:A540V,ORF1a:D953V,ORF1a:A1812D,ORF1a:S1978F,ORF1a:L2778I,ORF1b:P314L,ORF1b:A2306V,ORF3a:A23S,ORF7a:A50S,ORF8:E106Q,S:D614G,S:P681H,S:S1252F	Yes		EPI_ISL_2533832
003	DJI	2020-05-11	28087	B.1.324	19B	M:H125Y,N:S202N,ORF1b:K421M,ORF1b:V1493L,ORF8:L84S	No		EPI_ISL_3920378
004	DJI	2020-05-22	28936	B.1.324	20C	ORF1a:T265I,ORF1b:P314L,ORF1b:A370V,ORF3a:Q57H,S:D614G,S:D936Y	No		EPI_ISL_3920332
008	DJI	2020-06-15	29613	B.1.324	20C	N:S201N,ORF1a:T265I,ORF1a:L3313F,ORF1a:K3979N,ORF1b:P314L,ORF1b:P1594S,ORF1b:N1762D,ORF3a:Q57H,S:D614G,ORF7a:G38-,ORF7a:T39-,ORF7a:Y40-,ORF7a:E41-,ORF7a:G42-,ORF7a:N43-,ORF7a:S44-,ORF7a:P45-,ORF7a:F46-,ORF7a:H47-,ORF7a:P48-,ORF7a:L49-,ORF7a:A50-,ORF7a:D51-,ORF7a:N52-,ORF7a:K53-,ORF7a:F54-,ORF7a:A55-,ORF7a:L56-,ORF7a:T57-,ORF7a:C58-,ORF7a:F59-,ORF7a:S60-,ORF7a:T61-,ORF7a:Q62-,ORF7a:F63-,ORF7a:A64-…	Yes		EPI_ISL_3869526
010	DJI	2020-06-15	29613	B.1.324	20C	N:S201N,ORF1a:T265I,ORF1a:L3313F,ORF1a:K3979N,ORF1b:P314L,ORF1b:P1594S,ORF1b:N1762D,ORF3a:Q57H,S:D614G,ORF7a:G38-,ORF7a:T39-,ORF7a:Y40-,ORF7a:E41-,ORF7a:G42-,ORF7a:N43-,ORF7a:S44-,ORF7a:P45-,ORF7a:F46-,ORF7a:H47-,ORF7a:P48-,ORF7a:L49-,ORF7a:A50-,ORF7a:D51-,ORF7a:N52-,ORF7a:K53-,ORF7a:F54-,ORF7a:A55-,ORF7a:L56-,ORF7a:T57-,ORF7a:C58-,ORF7a:F59-,ORF7a:S60-,ORF7a:T61-,ORF7a:Q62-,ORF7a:F63-,ORF7a:A64-…	Yes		EPI_ISL_3869527
011	DJI	2020-06-15	29344	B.1.324	20C	N:S201N,ORF1a:T265I,ORF1a:L3313F,ORF1a:K3979N,ORF1b:P314L,ORF1b:P1594S,ORF1b:N1762D,ORF3a:Q57H,S:D614G,ORF7a:G38-,ORF7a:T39-,ORF7a:Y40-,ORF7a:E41-,ORF7a:G42-,ORF7a:N43-,ORF7a:S44-,ORF7a:P45-,ORF7a:F46-,ORF7a:H47-,ORF7a:P48-,ORF7a:L49-,ORF7a:A50-,ORF7a:D51-,ORF7a:N52-,ORF7a:K53-,ORF7a:F54-,ORF7a:A55-,ORF7a:L56-,ORF7a:T57-,ORF7a:C58-,ORF7a:F59-,ORF7a:S60-,ORF7a:T61-,ORF7a:Q62-,ORF7a:F63-,ORF7a:A64-…	No		EPI_ISL_10696050
013	DJI	2020-06-15	28569	B.1.324	20C	N:S201N,ORF1a:T265I,ORF1a:L3313F,ORF1a:K3979N,ORF1b:P314L,ORF1b:P1594S,ORF1b:N1762D,ORF3a:Q57H,S:D614G,ORF7a:G38-,ORF7a:T39-,ORF7a:Y40-,ORF7a:E41-,ORF7a:G42-,ORF7a:N43-,ORF7a:S44-,ORF7a:P45-,ORF7a:F46-,ORF7a:H47-,ORF7a:P48-,ORF7a:L49-,ORF7a:A50-,ORF7a:D51-,ORF7a:N52-,ORF7a:K53-,ORF7a:F54-,ORF7a:A55-,ORF7a:L56-,ORF7a:T57-,ORF7a:C58-,ORF7a:F59-,ORF7a:S60-,ORF7a:T61-,ORF7a:Q62-,ORF7a:F63-,ORF7a:A64-…	No		EPI_ISL_10696054
014	DJI	2020-06-21	29613	B.1.324	20C	N:S201N,ORF1a:T265I,ORF1a:L3313F,ORF1a:K3979N,ORF1b:P314L,ORF1b:P1594S,ORF1b:N1762D,ORF3a:Q57H,S:D614G,ORF7a:G38-,ORF7a:T39-,ORF7a:Y40-,ORF7a:E41-,ORF7a:G42-,ORF7a:N43-,ORF7a:S44-,ORF7a:P45-,ORF7a:F46-,ORF7a:H47-,ORF7a:P48-,ORF7a:L49-,ORF7a:A50-,ORF7a:D51-,ORF7a:N52-,ORF7a:K53-,ORF7a:F54-,ORF7a:A55-,ORF7a:L56-,ORF7a:T57-,ORF7a:C58-,ORF7a:F59-,ORF7a:S60-,ORF7a:T61-,ORF7a:Q62-,ORF7a:F63-,ORF7a:A64-…	Yes		EPI_ISL_3869528
015	DJI	2020-06-21	29613	B.1.324	20C	N:S201N,ORF1a:T265I,ORF1a:L3313F,ORF1a:K3979N,ORF1b:P314L,ORF1b:P1594S,ORF1b:N1762D,ORF3a:Q57H,S:D614G,ORF7a:G38-,ORF7a:T39-,ORF7a:Y40-,ORF7a:E41-,ORF7a:G42-,ORF7a:N43-,ORF7a:S44-,ORF7a:P45-,ORF7a:F46-,ORF7a:H47-,ORF7a:P48-,ORF7a:L49-,ORF7a:A50-,ORF7a:D51-,ORF7a:N52-,ORF7a:K53-,ORF7a:F54-,ORF7a:A55-,ORF7a:L56-,ORF7a:T57-,ORF7a:C58-,ORF7a:F59-,ORF7a:S60-,ORF7a:T61-,ORF7a:Q62-,ORF7a:F63-,ORF7a:A64-…	Yes		EPI_ISL_3869529
016	DJI	2020-06-21	29244	B.1.324	20C	N:S201N,ORF1a:T265I,ORF1a:L3313F,ORF1a:K3979N,ORF1b:P314L,ORF1b:P1594S,ORF1b:N1762D,ORF3a:Q57H,S:D614G,N:T366-,ORF7a:G38-,ORF7a:T39-,ORF7a:Y40-,ORF7a:E41-,ORF7a:G42-,ORF7a:N43-,ORF7a:S44-,ORF7a:P45-,ORF7a:F46-,ORF7a:H47-,ORF7a:P48-,ORF7a:L49-,ORF7a:A50-,ORF7a:D51-,ORF7a:N52-,ORF7a:K53-,ORF7a:F54-,ORF7a:A55-,ORF7a:L56-,ORF7a:T57-,ORF7a:C58-,ORF7a:F59-,ORF7a:S60-,ORF7a:T61-,ORF7a:Q62-,ORF7a:F63-,OR…	No		EPI_ISL_10696053
017	DJI	2020-06-21	29610	B.1.324	20C	N:S201N,ORF1a:T265I,ORF1a:L3313F,ORF1a:K3979N,ORF1b:P314L,ORF1b:P1594S,ORF1b:N1762D,ORF3a:Q57H,S:D614G,N:T366-,ORF7a:G38-,ORF7a:T39-,ORF7a:Y40-,ORF7a:E41-,ORF7a:G42-,ORF7a:N43-,ORF7a:S44-,ORF7a:P45-,ORF7a:F46-,ORF7a:H47-,ORF7a:P48-,ORF7a:L49-,ORF7a:A50-,ORF7a:D51-,ORF7a:N52-,ORF7a:K53-,ORF7a:F54-,ORF7a:A55-,ORF7a:L56-,ORF7a:T57-,ORF7a:C58-,ORF7a:F59-,ORF7a:S60-,ORF7a:T61-,ORF7a:Q62-,ORF7a:F63-,OR…	Yes		EPI_ISL_3869530
018	DJI	2020-06-21	29610	B.1.324	20C	N:S201N,ORF1a:T265I,ORF1a:L3313F,ORF1a:K3979N,ORF1b:P314L,ORF1b:P1594S,ORF1b:N1762D,ORF3a:Q57H,S:D614G,N:T366-,ORF7a:G38-,ORF7a:T39-,ORF7a:Y40-,ORF7a:E41-,ORF7a:G42-,ORF7a:N43-,ORF7a:S44-,ORF7a:P45-,ORF7a:F46-,ORF7a:H47-,ORF7a:P48-,ORF7a:L49-,ORF7a:A50-,ORF7a:D51-,ORF7a:N52-,ORF7a:K53-,ORF7a:F54-,ORF7a:A55-,ORF7a:L56-,ORF7a:T57-,ORF7a:C58-,ORF7a:F59-,ORF7a:S60-,ORF7a:T61-,ORF7a:Q62-,ORF7a:F63-,OR…	Yes		EPI_ISL_3869531
019	DJI	2020-06-21	29341	B.1.324	20C	N:S201N,ORF1a:T265I,ORF1a:L3313F,ORF1a:K3979N,ORF1b:P314L,ORF1b:P1594S,ORF1b:N1762D,ORF3a:Q57H,S:D614G,N:T366-,ORF7a:G38-,ORF7a:T39-,ORF7a:Y40-,ORF7a:E41-,ORF7a:G42-,ORF7a:N43-,ORF7a:S44-,ORF7a:P45-,ORF7a:F46-,ORF7a:H47-,ORF7a:P48-,ORF7a:L49-,ORF7a:A50-,ORF7a:D51-,ORF7a:N52-,ORF7a:K53-,ORF7a:F54-,ORF7a:A55-,ORF7a:L56-,ORF7a:T57-,ORF7a:C58-,ORF7a:F59-,ORF7a:S60-,ORF7a:T61-,ORF7a:Q62-,ORF7a:F63-,OR…	No		EPI_ISL_10696048
020	DJI	2020-06-21	29610	B.1.324	20C	N:S201N,ORF1a:T265I,ORF1a:L3313F,ORF1a:K3979N,ORF1b:P314L,ORF1b:P1594S,ORF1b:N1762D,ORF3a:Q57H,S:D614G,N:T366-,ORF7a:G38-,ORF7a:T39-,ORF7a:Y40-,ORF7a:E41-,ORF7a:G42-,ORF7a:N43-,ORF7a:S44-,ORF7a:P45-,ORF7a:F46-,ORF7a:H47-,ORF7a:P48-,ORF7a:L49-,ORF7a:A50-,ORF7a:D51-,ORF7a:N52-,ORF7a:K53-,ORF7a:F54-,ORF7a:A55-,ORF7a:L56-,ORF7a:T57-,ORF7a:C58-,ORF7a:F59-,ORF7a:S60-,ORF7a:T61-,ORF7a:Q62-,ORF7a:F63-,OR…	Yes		EPI_ISL_3869532
021	DJI	2020-06-21	29610	B.1.1.306	20C	N:S201N,ORF1a:T265I,ORF1a:L3313F,ORF1a:K3979N,ORF1b:P314L,ORF1b:P1594S,ORF1b:N1762D,ORF3a:Q57H,S:D614G,N:T366-,ORF7a:G38-,ORF7a:T39-,ORF7a:Y40-,ORF7a:E41-,ORF7a:G42-,ORF7a:N43-,ORF7a:S44-,ORF7a:P45-,ORF7a:F46-,ORF7a:H47-,ORF7a:P48-,ORF7a:L49-,ORF7a:A50-,ORF7a:D51-,ORF7a:N52-,ORF7a:K53-,ORF7a:F54-,ORF7a:A55-,ORF7a:L56-,ORF7a:T57-,ORF7a:C58-,ORF7a:F59-,ORF7a:S60-,ORF7a:T61-,ORF7a:Q62-,ORF7a:F63-,OR…	Yes		EPI_ISL_3869533
022	DJI	2020-06-21	29341	B.1.1.306	20C	N:S201N,ORF1a:T265I,ORF1a:L3313F,ORF1a:K3979N,ORF1b:P314L,ORF1b:P1594S,ORF1b:N1762D,ORF3a:Q57H,S:D614G,N:T366-,ORF7a:G38-,ORF7a:T39-,ORF7a:Y40-,ORF7a:E41-,ORF7a:G42-,ORF7a:N43-,ORF7a:S44-,ORF7a:P45-,ORF7a:F46-,ORF7a:H47-,ORF7a:P48-,ORF7a:L49-,ORF7a:A50-,ORF7a:D51-,ORF7a:N52-,ORF7a:K53-,ORF7a:F54-,ORF7a:A55-,ORF7a:L56-,ORF7a:T57-,ORF7a:C58-,ORF7a:F59-,ORF7a:S60-,ORF7a:T61-,ORF7a:Q62-,ORF7a:F63-,OR…	No		EPI_ISL_10696049
024	DJI	2020-06-21	29613	B.1.1.306	20C	N:S201N,ORF1a:T265I,ORF1a:L3313F,ORF1a:K3979N,ORF1b:P314L,ORF1b:P1594S,ORF1b:N1762D,ORF3a:Q57H,S:D614G,ORF7a:G38-,ORF7a:T39-,ORF7a:Y40-,ORF7a:E41-,ORF7a:G42-,ORF7a:N43-,ORF7a:S44-,ORF7a:P45-,ORF7a:F46-,ORF7a:H47-,ORF7a:P48-,ORF7a:L49-,ORF7a:A50-,ORF7a:D51-,ORF7a:N52-,ORF7a:K53-,ORF7a:F54-,ORF7a:A55-,ORF7a:L56-,ORF7a:T57-,ORF7a:C58-,ORF7a:F59-,ORF7a:S60-,ORF7a:T61-,ORF7a:Q62-,ORF7a:F63-,ORF7a:A64-…	Yes		EPI_ISL_3869534
026	DJI	2020-06-21	29613	B.1.1.306	20C	N:S201N,ORF1a:T265I,ORF1a:L3313F,ORF1a:K3979N,ORF1b:P314L,ORF1b:P1594S,ORF1b:N1762D,ORF3a:Q57H,S:D614G,ORF7a:G38-,ORF7a:T39-,ORF7a:Y40-,ORF7a:E41-,ORF7a:G42-,ORF7a:N43-,ORF7a:S44-,ORF7a:P45-,ORF7a:F46-,ORF7a:H47-,ORF7a:P48-,ORF7a:L49-,ORF7a:A50-,ORF7a:D51-,ORF7a:N52-,ORF7a:K53-,ORF7a:F54-,ORF7a:A55-,ORF7a:L56-,ORF7a:T57-,ORF7a:C58-,ORF7a:F59-,ORF7a:S60-,ORF7a:T61-,ORF7a:Q62-,ORF7a:F63-,ORF7a:A64-…	Yes		EPI_ISL_3869535
027	DJI	2020-06-21	24273	B.1.1.306	20C	N:S201N,ORF1a:T265I,ORF1a:L3313F,ORF1b:P314L,ORF1b:F495L,ORF1b:P1594S,ORF1b:N1762D,ORF3a:Q57H,N:T366-,ORF7a:G38-,ORF7a:T39-,ORF7a:Y40-,ORF7a:E41-,ORF7a:G42-,ORF7a:N43-,ORF7a:S44-,ORF7a:P45-,ORF7a:F46-,ORF7a:H47-,ORF7a:P48-,ORF7a:L49-,ORF7a:A50-,ORF7a:D51-,ORF7a:N52-,ORF7a:K53-,ORF7a:F54-,ORF7a:A55-,ORF7a:L56-,ORF7a:T57-,ORF7a:C58-,ORF7a:F59-,ORF7a:S60-,ORF7a:T61-,ORF7a:Q62-,ORF7a:F63-,ORF7a:A64-,…	No		EPI_ISL_10696052
028	DJI	2020-06-21	29344	B.1.1.306	20C	N:S201N,ORF1a:T265I,ORF1a:L3313F,ORF1a:K3979N,ORF1b:P314L,ORF1b:P1594S,ORF1b:N1762D,ORF3a:Q57H,S:D614G,ORF7a:G38-,ORF7a:T39-,ORF7a:Y40-,ORF7a:E41-,ORF7a:G42-,ORF7a:N43-,ORF7a:S44-,ORF7a:P45-,ORF7a:F46-,ORF7a:H47-,ORF7a:P48-,ORF7a:L49-,ORF7a:A50-,ORF7a:D51-,ORF7a:N52-,ORF7a:K53-,ORF7a:F54-,ORF7a:A55-,ORF7a:L56-,ORF7a:T57-,ORF7a:C58-,ORF7a:F59-,ORF7a:S60-,ORF7a:T61-,ORF7a:Q62-,ORF7a:F63-,ORF7a:A64-…	No		EPI_ISL_10696051
029	DJI	2020-06-21	29613	B.1.1.306	20C	N:S201N,ORF1a:T265I,ORF1a:L3313F,ORF1a:K3979N,ORF1b:P314L,ORF1b:P1594S,ORF1b:N1762D,ORF3a:Q57H,S:D614G,ORF7a:G38-,ORF7a:T39-,ORF7a:Y40-,ORF7a:E41-,ORF7a:G42-,ORF7a:N43-,ORF7a:S44-,ORF7a:P45-,ORF7a:F46-,ORF7a:H47-,ORF7a:P48-,ORF7a:L49-,ORF7a:A50-,ORF7a:D51-,ORF7a:N52-,ORF7a:K53-,ORF7a:F54-,ORF7a:A55-,ORF7a:L56-,ORF7a:T57-,ORF7a:C58-,ORF7a:F59-,ORF7a:S60-,ORF7a:T61-,ORF7a:Q62-,ORF7a:F63-,ORF7a:A64-…	Yes		EPI_ISL_3869536
033	DJI	2020-06-27	29613	B.1.1.306	20C	N:S201N,ORF1a:T265I,ORF1a:L3313F,ORF1a:K3979N,ORF1b:P314L,ORF1b:P1594S,ORF1b:N1762D,ORF3a:Q57H,S:D614G,ORF7a:G38-,ORF7a:T39-,ORF7a:Y40-,ORF7a:E41-,ORF7a:G42-,ORF7a:N43-,ORF7a:S44-,ORF7a:P45-,ORF7a:F46-,ORF7a:H47-,ORF7a:P48-,ORF7a:L49-,ORF7a:A50-,ORF7a:D51-,ORF7a:N52-,ORF7a:K53-,ORF7a:F54-,ORF7a:A55-,ORF7a:L56-,ORF7a:T57-,ORF7a:C58-,ORF7a:F59-,ORF7a:S60-,ORF7a:T61-,ORF7a:Q62-,ORF7a:F63-,ORF7a:A64-…	Yes		EPI_ISL_3869537
A04	DJI	2020-11-16	29782	B.1	20A	N:P199L,ORF1a:F679L,ORF1b:P314L,ORF1b:R2257W,ORF3a:Q57H,ORF3a:S171L,S:S494P,S:D614G	Yes		EPI_ISL_3845307
A06	DJI	2020-11-16	29782	B.1	20A	N:P199L,ORF1a:F679L,ORF1b:P314L,ORF1b:R2257W,ORF3a:Q57H,ORF3a:S171L,S:S494P,S:D614G	Yes		EPI_ISL_3845310
A07	DJI	2020-11-16	29782	B.1	20A	N:P199L,ORF1a:F679L,ORF1b:P314L,ORF1b:R2257W,ORF3a:Q57H,ORF3a:S171L,S:S494P,S:D614G	Yes		EPI_ISL_3845313
A08	DJI	2020-11-16	29782	B.1	20A	N:P199L,ORF1a:F679L,ORF1b:P314L,ORF1b:R2257W,ORF3a:Q57H,ORF3a:S171L,S:S494P,S:D614G	Yes		EPI_ISL_2860827
A09	DJI	2020-11-16	29782	B.1	20A	N:P199L,ORF1a:F679L,ORF1b:P314L,ORF1b:R2257W,ORF3a:Q57H,ORF3a:S171L,S:S494P,S:D614G	Yes		EPI_ISL_2860828
A10	DJI	2020-11-16	29782	B.1	20A	N:P199L,ORF1a:F679L,ORF1b:P314L,ORF1b:R2257W,ORF3a:Q57H,ORF3a:S171L,S:S494P,S:D614G	Yes		EPI_ISL_2860829
A102	DJI	2022-01-04	29747	BA.1	21K (Omicron)	E:T9I,M:D3G,M:Q19E,M:A63T,N:P13L,N:R203K,N:G204R,ORF1a:T614I,ORF1a:K856R,ORF1a:T1444A,ORF1a:S1468F,ORF1a:T1822I,ORF1a:L2084I,ORF1a:A2710T,ORF1a:T3255I,ORF1a:P3395H,ORF1a:I3758V,ORF1b:P314L,ORF1b:I1566V,ORF3a:D155Y,ORF9b:P10S,S:A67V,S:T95I,S:Y145D,S:L212I,S:G339D,S:S371L,S:S373P,S:S375F,S:K417N,S:N440K,S:G446S,S:S477N,S:T478K,S:E484A,S:Q493R,S:G496S,S:Q498R,S:N501Y,S:Y505H,S:T547K,S:D614G,S:H655Y,…	Yes	VBI	EPI_ISL_9712176
A104	DJI	2021-05-03	29763	B.1.1.7	20I (Alpha, V1)	N:D3L,N:R203K,N:G204R,N:G214D,N:S235F,ORF1a:L730F,ORF1a:T1001I,ORF1a:T1581M,ORF1a:A1708D,ORF1a:I2230T,ORF1b:P314L,ORF8:Q27*,ORF8:R52I,ORF8:Y73C,S:D138H,S:F490S,S:N501Y,S:A570D,S:D614G,S:P681H,S:T716I,S:S982A,S:D1118H,ORF1a:S3675-,ORF1a:G3676-,ORF1a:F3677-,S:H69-,S:V70-,S:Y144-,	Yes		EPI_ISL_2858619
A104_2	DJI	2022-01-04	29750	BA.1.1	21K (Omicron)	E:T9I,M:D3G,M:Q19E,M:A63T,N:P13L,N:R203K,N:G204R,ORF1a:K856R,ORF1a:L2084I,ORF1a:A2710T,ORF1a:T3255I,ORF1a:P3395H,ORF1a:I3758V,ORF1b:H286Y,ORF1b:P314L,ORF1b:G1093S,ORF1b:I1566V,ORF9b:P10S,S:A67V,S:T95I,S:Y145D,S:L212I,S:G339D,S:R346K,S:S371L,S:S373P,S:S375F,S:K417N,S:N440K,S:G446S,S:S477N,S:T478K,S:E484A,S:Q493R,S:G496S,S:Q498R,S:N501Y,S:Y505H,S:T547K,S:D614G,S:H655Y,S:N679K,S:P681H,S:N764K,S:D796…	Yes	VBI	EPI_ISL_9712177
A105	DJI	2022-01-04	28452	BA.1.1	21K (Omicron)	E:T9I,M:D3G,M:Q19E,M:A63T,N:P13L,N:R203K,N:G204R,ORF1a:K856R,ORF1a:L2084I,ORF1a:A2710T,ORF1a:T3255I,ORF1a:P3395H,ORF1a:I3758V,ORF1b:P314L,ORF1b:G1093S,ORF1b:I1566V,ORF9b:P10S,S:A67V,S:T95I,S:Y145D,S:L212I,S:G339D,S:R346K,S:S371L,S:S373P,S:S375F,S:S477N,S:T478K,S:E484A,S:Q493R,S:G496S,S:Q498R,S:N501Y,S:Y505H,S:T547K,S:D614G,S:H655Y,S:N679K,S:P681H,S:N764K,S:D796Y,S:N856K,S:Q954H,S:N969K,S:L981F,N:…	no	VBI	EPI_ISL_10038227
A11	DJI	2020-11-16	29782	B.1	20A	N:P199L,ORF1a:F679L,ORF1b:P314L,ORF1b:R2257W,ORF3a:Q57H,ORF3a:S171L,S:S494P,S:D614G	Yes		EPI_ISL_2860830
A111	DJI	2022-01-04	29747	BA.1.1	21K (Omicron)	E:T9I,M:D3G,M:Q19E,M:A63T,N:P13L,N:R203K,N:G204R,ORF1a:K856R,ORF1a:L2084I,ORF1a:A2710T,ORF1a:G2863S,ORF1a:T3255I,ORF1a:P3395H,ORF1a:I3758V,ORF1b:P314L,ORF1b:G1093S,ORF1b:I1566V,ORF9b:P10S,S:A67V,S:T95I,S:Y145D,S:L212I,S:G339D,S:R346K,S:S371L,S:S373P,S:S375F,S:K417N,S:N440K,S:G446S,S:S477N,S:T478K,S:E484A,S:Q493R,S:G496S,S:Q498R,S:N501Y,S:Y505H,S:T547K,S:D614G,S:H655Y,S:N679K,S:P681H,S:N764K,S:D79…	Yes	VBI	EPI_ISL_9712178
A112	DJI	2022-01-04	29747	BA.1.1	21K (Omicron)	E:T9I,M:D3G,M:Q19E,M:A63T,N:P13L,N:R203K,N:G204R,ORF1a:K856R,ORF1a:L2084I,ORF1a:A2710T,ORF1a:T3255I,ORF1a:P3395H,ORF1a:I3758V,ORF1b:P314L,ORF1b:G1093S,ORF1b:I1566V,ORF9b:P10S,S:A67V,S:T95I,S:Y145D,S:L212I,S:G339D,S:R346K,S:S371L,S:S373P,S:S375F,S:K417N,S:N440K,S:G446S,S:S477N,S:T478K,S:E484A,S:Q493R,S:G496S,S:Q498R,S:N501Y,S:Y505H,S:T547K,S:D614G,S:H655Y,S:N679K,S:P681H,S:N764K,S:D796Y,S:N856K,S:…	Yes	VBI	EPI_ISL_9712179
A113	DJI	2022-01-04	29750	BA.1.1	21K (Omicron)	E:T9I,M:D3G,M:Q19E,M:A63T,N:P13L,N:R203K,N:G204R,ORF1a:K856R,ORF1a:L2084I,ORF1a:A2710T,ORF1a:T3255I,ORF1a:P3395H,ORF1a:I3758V,ORF1b:H286Y,ORF1b:P314L,ORF1b:G1093S,ORF1b:I1566V,ORF3a:T217I,ORF9b:P10S,S:A67V,S:T95I,S:Y145D,S:L212I,S:G339D,S:R346K,S:S371L,S:S373P,S:S375F,S:K417N,S:N440K,S:G446S,S:S477N,S:T478K,S:E484A,S:Q493R,S:G496S,S:Q498R,S:N501Y,S:Y505H,S:T547K,S:D614G,S:H655Y,S:N679K,S:P681H,S:…	Yes	VBI	EPI_ISL_9712180
A116	DJI	2022-01-04	29750	BA.1.1	21K (Omicron)	E:T9I,M:D3G,M:Q19E,M:A63T,N:P13L,N:R203K,N:G204R,ORF1a:K856R,ORF1a:L2084I,ORF1a:A2710T,ORF1a:T3255I,ORF1a:P3395H,ORF1a:I3758V,ORF1b:H286Y,ORF1b:P314L,ORF1b:G1093S,ORF1b:I1566V,ORF9b:P10S,S:A67V,S:T95I,S:Y145D,S:L212I,S:G339D,S:R346K,S:S371L,S:S373P,S:S375F,S:K417N,S:N440K,S:G446S,S:S477N,S:T478K,S:E484A,S:Q493R,S:G496S,S:Q498R,S:N501Y,S:Y505H,S:T547K,S:D614G,S:H655Y,S:N679K,S:P681H,S:N764K,S:D796…	Yes	VBI	EPI_ISL_9712181
A117	DJI	2022-01-04	29747	BA.1.1	21K (Omicron)	E:T9I,M:D3G,M:Q19E,M:A63T,N:P13L,N:R203K,N:G204R,ORF1a:K856R,ORF1a:L2084I,ORF1a:A2710T,ORF1a:T3255I,ORF1a:P3395H,ORF1a:I3758V,ORF1b:P314L,ORF1b:G1093S,ORF1b:I1566V,ORF9b:P10S,S:A67V,S:T95I,S:Y145D,S:L212I,S:G339D,S:R346K,S:S371L,S:S373P,S:S375F,S:K417N,S:N440K,S:G446S,S:S477N,S:T478K,S:E484A,S:Q493R,S:G496S,S:Q498R,S:N501Y,S:Y505H,S:T547K,S:D614G,S:H655Y,S:N679K,S:P681H,S:N764K,S:D796Y,S:N856K,S:…	Yes	VBI	EPI_ISL_9712182
A125	DJI	2022-01-03	29750	BA.1.1	21K (Omicron)	E:T9I,M:D3G,M:Q19E,M:A63T,N:P13L,N:R203K,N:G204R,ORF1a:K856R,ORF1a:L2084I,ORF1a:A2710T,ORF1a:T3255I,ORF1a:P3395H,ORF1a:I3758V,ORF1b:H286Y,ORF1b:P314L,ORF1b:G1093S,ORF1b:I1566V,ORF9b:P10S,S:A67V,S:T95I,S:Y145D,S:L212I,S:G339D,S:R346K,S:S371L,S:S373P,S:S375F,S:K417N,S:N440K,S:G446S,S:S477N,S:T478K,S:E484A,S:Q493R,S:G496S,S:Q498R,S:N501Y,S:Y505H,S:T547K,S:D614G,S:H655Y,S:N679K,S:P681H,S:N764K,S:D796…	Yes	VBI	EPI_ISL_10038203
A127	DJI	2022-01-03	29750	BA.1.1	21K (Omicron)	E:T9I,M:D3G,M:Q19E,M:A63T,N:P13L,N:R203K,N:G204R,ORF1a:K856R,ORF1a:L2084I,ORF1a:A2710T,ORF1a:T3255I,ORF1a:P3395H,ORF1a:I3758V,ORF1b:H286Y,ORF1b:P314L,ORF1b:G1093S,ORF1b:I1566V,ORF9b:P10S,S:A67V,S:T95I,S:Y145D,S:L212I,S:G339D,S:R346K,S:S371L,S:S373P,S:S375F,S:K417N,S:N440K,S:G446S,S:S477N,S:T478K,S:E484A,S:Q493R,S:G496S,S:Q498R,S:N501Y,S:Y505H,S:T547K,S:D614G,S:H655Y,S:N679K,S:P681H,S:N764K,S:D796…	Yes		EPI_ISL_10038204
A128	DJI	2022-01-05	29747	BA.1.1	21K (Omicron)	E:T9I,M:D3G,M:Q19E,M:A63T,N:P13L,N:R203K,N:G204R,ORF1a:K856R,ORF1a:L2084I,ORF1a:A2710T,ORF1a:T3255I,ORF1a:P3395H,ORF1a:I3758V,ORF1b:P314L,ORF1b:I1566V,ORF1b:A1844T,ORF9b:P10S,S:A67V,S:T95I,S:Y145D,S:L212I,S:G339D,S:R346K,S:S371L,S:S373P,S:S375F,S:K417N,S:N440K,S:G446S,S:S477N,S:T478K,S:E484A,S:Q493R,S:G496S,S:Q498R,S:N501Y,S:Y505H,S:T547K,S:D614G,S:H655Y,S:N679K,S:P681H,S:N764K,S:D796Y,S:N856K,S:…	Yes	VBI	EPI_ISL_9712183
A130	DJI	2022-01-03	29747	BA.1.1	21K (Omicron)	E:T9I,M:D3G,M:Q19E,M:A63T,N:P13L,N:R203K,N:G204R,ORF1a:K856R,ORF1a:L2084I,ORF1a:A2710T,ORF1a:T3255I,ORF1a:P3395H,ORF1a:I3758V,ORF1b:H286Y,ORF1b:P314L,ORF1b:G1093S,ORF1b:I1566V,ORF9b:P10S,S:A67V,S:T95I,S:Y145D,S:L212I,S:G339D,S:R346K,S:S371L,S:S373P,S:S375F,S:K417N,S:N440K,S:G446S,S:S477N,S:T478K,S:E484A,S:Q493R,S:G496S,S:Q498R,S:N501Y,S:Y505H,S:T547K,S:D614G,S:H655Y,S:N679K,S:P681H,S:N764K,S:D796…	Yes		EPI_ISL_10038188
A134	DJI	2022-01-03	29747	BA.1.1	21K (Omicron)	E:T9I,M:D3G,M:Q19E,M:A63T,N:P13L,N:R203K,N:G204R,ORF1a:K856R,ORF1a:L2084I,ORF1a:A2710T,ORF1a:T3255I,ORF1a:P3395H,ORF1a:I3758V,ORF1b:P314L,ORF1b:G1093S,ORF1b:I1566V,ORF9b:P10S,S:A67V,S:T95I,S:Y145D,S:L212I,S:G339D,S:R346K,S:S371L,S:S373P,S:S375F,S:K417N,S:N440K,S:G446S,S:S477N,S:T478K,S:E484A,S:Q493R,S:G496S,S:Q498R,S:N501Y,S:Y505H,S:T547K,S:D614G,S:H655Y,S:N679K,S:P681H,S:N764K,S:D796Y,S:N856K,S:…	Yes	VBI	EPI_ISL_9712184
A136	DJI	2022-01-03	29747	BA.1.1	21K (Omicron)	E:T9I,M:D3G,M:Q19E,M:A63T,N:P13L,N:R203K,N:G204R,ORF1a:K856R,ORF1a:L2084I,ORF1a:A2710T,ORF1a:T3255I,ORF1a:P3395H,ORF1a:I3758V,ORF1b:H286Y,ORF1b:P314L,ORF1b:G1093S,ORF1b:I1566V,ORF9b:P10S,S:A67V,S:T95I,S:Y145D,S:L212I,S:G339D,S:R346K,S:S371L,S:S373P,S:S375F,S:K417N,S:N440K,S:G446S,S:S477N,S:T478K,S:E484A,S:Q493R,S:G496S,S:Q498R,S:N501Y,S:Y505H,S:T547K,S:D614G,S:H655Y,S:N679K,S:P681H,S:N764K,S:D796…	Yes	VBI (unknown)	EPI_ISL_9712185
A138	DJI	2022-01-03	29747	BA.1.1	21K (Omicron)	E:T9I,M:D3G,M:Q19E,M:A63T,N:P13L,N:R203K,N:G204R,ORF1a:K856R,ORF1a:L2084I,ORF1a:A2710T,ORF1a:T3255I,ORF1a:P3395H,ORF1a:I3758V,ORF1b:P314L,ORF1b:G1093S,ORF1b:I1566V,ORF9b:P10S,S:A67V,S:T95I,S:Y145D,S:L212I,S:G339D,S:R346K,S:S371L,S:S373P,S:S375F,S:K417N,S:N440K,S:G446S,S:S477N,S:T478K,S:E484A,S:Q493R,S:G496S,S:Q498R,S:N501Y,S:Y505H,S:T547K,S:D614G,S:H655Y,S:N679K,S:P681H,S:N764K,S:D796Y,S:N856K,S:…	Yes		EPI_ISL_10038189
A139	DJI	2022-01-03	29747	BA.1.1	21K (Omicron)	E:T9I,M:D3G,M:Q19E,M:A63T,N:P13L,N:R203K,N:G204R,ORF1a:K856R,ORF1a:L2084I,ORF1a:A2710T,ORF1a:T3255I,ORF1a:P3395H,ORF1a:I3758V,ORF1b:P314L,ORF1b:G1093S,ORF1b:I1566V,ORF9b:P10S,S:A67V,S:T95I,S:Y145D,S:L212I,S:G339D,S:R346K,S:S371L,S:S373P,S:S375F,S:K417N,S:N440K,S:G446S,S:S477N,S:T478K,S:E484A,S:Q493R,S:G496S,S:Q498R,S:N501Y,S:Y505H,S:T547K,S:D614G,S:H655Y,S:N679K,S:P681H,S:N764K,S:D796Y,S:N856K,S:…	Yes	VBI	EPI_ISL_9712186
A14	DJI	2020-11-16	29782	B.1	20A	N:P199L,ORF1a:F679L,ORF1b:P314L,ORF1b:R2257W,ORF3a:Q57H,ORF3a:S171L,S:S494P,S:D614G	Yes		EPI_ISL_2860831
A140	DJI	2022-01-03	29750	BA.1.1	21K (Omicron)	E:T9I,M:D3G,M:Q19E,M:A63T,N:P13L,N:R203K,N:G204R,ORF1a:K856R,ORF1a:L2084I,ORF1a:A2710T,ORF1a:T3255I,ORF1a:P3395H,ORF1a:I3758V,ORF1b:H286Y,ORF1b:P314L,ORF1b:G1093S,ORF1b:I1566V,ORF9b:P10S,S:A67V,S:T95I,S:Y145D,S:L212I,S:G339D,S:R346K,S:S371L,S:S373P,S:S375F,S:K417N,S:N440K,S:G446S,S:S477N,S:T478K,S:E484A,S:Q493R,S:G496S,S:Q498R,S:N501Y,S:Y505H,S:T547K,S:D614G,S:H655Y,S:N679K,S:P681H,S:N764K,S:D796…	Yes	VBI	EPI_ISL_9712187
A144	DJI	2022-01-03	29747	BA.1	21K (Omicron)	E:T9I,M:D3G,M:Q19E,M:A63T,N:P13L,N:R203K,N:G204R,N:D343G,ORF1a:K856R,ORF1a:L2084I,ORF1a:A2710T,ORF1a:T3255I,ORF1a:P3395H,ORF1a:I3758V,ORF1b:P314L,ORF1b:I1566V,ORF3a:L106F,ORF9b:P10S,S:A67V,S:T95I,S:Y145D,S:L212I,S:G339D,S:S371L,S:S373P,S:S375F,S:K417N,S:N440K,S:G446S,S:S477N,S:T478K,S:E484A,S:Q493R,S:G496S,S:Q498R,S:N501Y,S:Y505H,S:T547K,S:D614G,S:H655Y,S:N679K,S:P681H,S:N764K,S:D796Y,S:N856K,S:Q…	Yes	VBI	EPI_ISL_9712188
A146	DJI	2022-01-03	29747	BA.1.1	21K (Omicron)	E:T9I,M:D3G,M:Q19E,M:A63T,N:P13L,N:R203K,N:G204R,ORF1a:K856R,ORF1a:L2084I,ORF1a:A2710T,ORF1a:T3255I,ORF1a:P3395H,ORF1a:I3758V,ORF1b:H286Y,ORF1b:P314L,ORF1b:G1093S,ORF1b:I1566V,ORF9b:P10S,S:A67V,S:T95I,S:Y145D,S:L212I,S:G339D,S:R346K,S:S371L,S:S373P,S:S375F,S:K417N,S:N440K,S:G446S,S:S477N,S:T478K,S:E484A,S:Q493R,S:G496S,S:Q498R,S:N501Y,S:Y505H,S:T547K,S:D614G,S:H655Y,S:N679K,S:P681H,S:N764K,S:D796…	Yes	VBI	EPI_ISL_9712189
A148	DJI	2021-01-22	29786	B.1.1.306	20B	N:R203K,N:G204R,ORF1a:A540V,ORF1a:A1812D,ORF1a:S1978F,ORF1a:L2778I,ORF1b:P314L,ORF1b:A2306V,ORF3a:A23S,ORF7a:A50S,ORF8:E106Q,S:D614G,S:P681H,S:S1252F	Yes		EPI_ISL_3845319
A148_2	DJI	2022-01-03	29750	BA.1.1	21K (Omicron)	E:T9I,M:D3G,M:Q19E,M:A63T,N:P13L,N:R203K,N:G204R,ORF1a:K856R,ORF1a:L2084I,ORF1a:A2710T,ORF1a:T3255I,ORF1a:P3395H,ORF1a:I3758V,ORF1b:H286Y,ORF1b:P314L,ORF1b:G1093S,ORF1b:I1566V,ORF9b:P10S,S:A67V,S:T95I,S:Y145D,S:L212I,S:G339D,S:R346K,S:S371L,S:S373P,S:S375F,S:K417N,S:N440K,S:G446S,S:S477N,S:T478K,S:E484A,S:Q493R,S:G496S,S:Q498R,S:N501Y,S:Y505H,S:T547K,S:D614G,S:H655Y,S:N679K,S:P681H,S:N764K,S:D796…	Yes		EPI_ISL_10038205
A149	DJI	2022-01-03	29747	BA.1	21K (Omicron)	E:T9I,M:D3G,M:Q19E,M:A63T,N:P13L,N:R203K,N:G204R,N:D343G,ORF1a:K856R,ORF1a:L2084I,ORF1a:A2710T,ORF1a:T3255I,ORF1a:P3395H,ORF1a:I3758V,ORF1b:P314L,ORF1b:I1566V,ORF3a:L106F,ORF9b:P10S,S:A67V,S:T95I,S:Y145D,S:L212I,S:G339D,S:S371L,S:S373P,S:S375F,S:K417N,S:N440K,S:G446S,S:S477N,S:T478K,S:E484A,S:Q493R,S:G496S,S:Q498R,S:N501Y,S:Y505H,S:T547K,S:D614G,S:H655Y,S:N679K,S:P681H,S:N764K,S:D796Y,S:N856K,S:Q…	Yes	VBI	EPI_ISL_9712190
A15	DJI	2021-12-27	29747	BA.1.1	21K (Omicron)	E:T9I,M:D3G,M:Q19E,M:A63T,N:P13L,N:R203K,N:G204R,ORF1a:K856R,ORF1a:L2084I,ORF1a:A2710T,ORF1a:T3255I,ORF1a:P3395H,ORF1a:I3758V,ORF1b:P314L,ORF1b:G1093S,ORF1b:I1566V,ORF9b:P10S,S:A67V,S:T95I,S:Y145D,S:L212I,S:G339D,S:R346K,S:S371L,S:S373P,S:S375F,S:K417N,S:N440K,S:G446S,S:S477N,S:T478K,S:E484A,S:Q493R,S:G496S,S:Q498R,S:N501Y,S:Y505H,S:T547K,S:D614G,S:H655Y,S:N679K,S:P681H,S:N764K,S:D796Y,S:N856K,S:…	Yes	VBI	EPI_ISL_9712194
A150	DJI	2021-12-27	29747	BA.1	21K (Omicron)	E:T9I,M:D3G,M:Q19E,M:A63T,N:P13L,N:R203K,N:G204R,ORF1a:K856R,ORF1a:L2084I,ORF1a:A2710T,ORF1a:T3255I,ORF1a:P3395H,ORF1a:I3758V,ORF1b:P314L,ORF1b:I1566V,ORF9b:P10S,S:A67V,S:T95I,S:Y145D,S:L212I,S:G339D,S:S371L,S:S373P,S:S375F,S:K417N,S:N440K,S:G446S,S:S477N,S:T478K,S:E484A,S:Q493R,S:G496S,S:Q498R,S:N501Y,S:Y505H,S:T547K,S:D614G,S:H655Y,S:N679K,S:P681H,S:N764K,S:D796Y,S:N856K,S:Q954H,S:N969K,S:L981F…	Yes	VBI	EPI_ISL_9712191
A152	DJI	2021-12-27	29747	BA.1.1	21K (Omicron)	E:T9I,M:D3G,M:Q19E,M:A63T,N:P13L,N:R203K,N:G204R,ORF1a:K856R,ORF1a:L2084I,ORF1a:A2710T,ORF1a:T3255I,ORF1a:P3395H,ORF1a:I3758V,ORF1b:P314L,ORF1b:I1566V,ORF9b:P10S,S:A67V,S:T95I,S:Y145D,S:L212I,S:G339D,S:R346K,S:S371L,S:S373P,S:S375F,S:K417N,S:N440K,S:G446S,S:S477N,S:T478K,S:E484A,S:Q493R,S:G496S,S:Q498R,S:N501Y,S:Y505H,S:T547K,S:D614G,S:H655Y,S:N679K,S:P681H,S:N764K,S:D796Y,S:N856K,S:Q954H,S:N969K…	Yes	VBI	EPI_ISL_9712192
A155	DJI	2022-01-03	29750	BA.1.1	21K (Omicron)	E:T9I,M:D3G,M:Q19E,M:A63T,N:P13L,N:R203K,N:G204R,ORF1a:K856R,ORF1a:L2084I,ORF1a:A2710T,ORF1a:T3255I,ORF1a:P3395H,ORF1a:I3758V,ORF1b:H286Y,ORF1b:P314L,ORF1b:G1093S,ORF1b:I1566V,ORF9b:P10S,S:A67V,S:T95I,S:Y145D,S:L212I,S:G339D,S:R346K,S:S371L,S:S373P,S:S375F,S:K417N,S:N440K,S:G446S,S:S477N,S:T478K,S:E484A,S:Q493R,S:G496S,S:Q498R,S:N501Y,S:Y505H,S:T547K,S:D614G,S:H655Y,S:N679K,S:P681H,S:N764K,S:D796…	Yes	VBI	EPI_ISL_10038206
A157	DJI	2022-01-03	29747	BA.1.1	21K (Omicron)	E:T9I,M:D3G,M:Q19E,M:A63T,N:P13L,N:R203K,N:G204R,ORF1a:K856R,ORF1a:L2084I,ORF1a:A2710T,ORF1a:T3255I,ORF1a:P3395H,ORF1a:I3758V,ORF1b:H286Y,ORF1b:P314L,ORF1b:G1093S,ORF1b:I1566V,ORF9b:P10S,S:A67V,S:T95I,S:Y145D,S:L212I,S:G339D,S:R346K,S:S371L,S:S373P,S:S375F,S:K417N,S:N440K,S:G446S,S:S477N,S:T478K,S:E484A,S:Q493R,S:G496S,S:Q498R,S:N501Y,S:Y505H,S:T547K,S:D614G,S:H655Y,S:N679K,S:P681H,S:N764K,S:D796…	Yes	VBI	EPI_ISL_9712193
A158	DJI	2022-01-03	29747	BA.1.1	21K (Omicron)	E:T9I,M:D3G,M:Q19E,M:A63T,N:P13L,N:R203K,N:G204R,ORF1a:K856R,ORF1a:L2084I,ORF1a:A2710T,ORF1a:T3255I,ORF1a:P3395H,ORF1a:I3758V,ORF1b:H286Y,ORF1b:P314L,ORF1b:G1093S,ORF1b:I1566V,ORF9b:P10S,S:A67V,S:T95I,S:Y145D,S:L212I,S:G339D,S:R346K,S:S371L,S:S373P,S:S375F,S:K417N,S:N440K,S:G446S,S:S477N,S:T478K,S:E484A,S:Q493R,S:G496S,S:Q498R,S:N501Y,S:Y505H,S:T547K,S:D614G,S:H655Y,S:N679K,S:P681H,S:N764K,S:D796…	Yes		EPI_ISL_10038190
A161	DJI	2022-01-03	29747	BA.1	21K (Omicron)	E:T9I,M:D3G,M:Q19E,M:A63T,N:P13L,N:R203K,N:G204R,N:D343G,ORF1a:K856R,ORF1a:L2084I,ORF1a:A2710T,ORF1a:T3255I,ORF1a:P3395H,ORF1a:I3758V,ORF1b:P314L,ORF1b:I1566V,ORF3a:L106F,ORF9b:P10S,S:A67V,S:T95I,S:Y145D,S:L212I,S:G339D,S:S371L,S:S373P,S:S375F,S:K417N,S:N440K,S:G446S,S:S477N,S:T478K,S:E484A,S:Q493R,S:G496S,S:Q498R,S:N501Y,S:Y505H,S:T547K,S:D614G,S:H655Y,S:N679K,S:P681H,S:N764K,S:D796Y,S:N856K,S:Q…	Yes	VBI	EPI_ISL_10038191
A162	DJI	2022-01-03	29750	BA.1.1	21K (Omicron)	E:T9I,M:D3G,M:Q19E,M:A63T,N:P13L,N:R203K,N:G204R,ORF1a:K856R,ORF1a:L2084I,ORF1a:A2710T,ORF1a:T3255I,ORF1a:P3395H,ORF1a:I3758V,ORF1b:H286Y,ORF1b:P314L,ORF1b:G1093S,ORF1b:I1566V,ORF9b:P10S,S:A67V,S:T95I,S:Y145D,S:L212I,S:G339D,S:R346K,S:S371L,S:S373P,S:S375F,S:K417N,S:N440K,S:G446S,S:S477N,S:T478K,S:E484A,S:Q493R,S:G496S,S:Q498R,S:N501Y,S:Y505H,S:T547K,S:D614G,S:H655Y,S:N679K,S:P681H,S:N764K,S:D796…	Yes	VBI	EPI_ISL_9712195
A163	DJI	2022-01-03	29747	BA.1.1	21K (Omicron)	E:T9I,M:D3G,M:Q19E,M:A63T,N:P13L,N:I84V,N:R203K,N:G204R,ORF1a:K856R,ORF1a:L2084I,ORF1a:A2710T,ORF1a:T3255I,ORF1a:P3395H,ORF1a:I3758V,ORF1b:P314L,ORF1b:G1093S,ORF1b:I1566V,ORF9b:P10S,S:A67V,S:T95I,S:Y145D,S:L212I,S:G339D,S:R346K,S:S371L,S:S373P,S:S375F,S:K417N,S:N440K,S:G446S,S:S477N,S:T478K,S:E484A,S:Q493R,S:G496S,S:Q498R,S:N501Y,S:Y505H,S:T547K,S:D614G,S:H655Y,S:N679K,S:P681H,S:N764K,S:D796Y,S:N…	Yes	VBI	EPI_ISL_9712196
A165	DJI	2022-01-03	28169	BA.1.1	21K (Omicron)	E:T9I,M:D3G,M:Q19E,M:A63T,N:P13L,N:R203K,N:G204R,ORF1a:I257F,ORF1a:K856R,ORF1a:L2084I,ORF1a:A2710T,ORF1a:T3255I,ORF1a:P3395H,ORF1a:I3758V,ORF1b:H286Y,ORF1b:P314L,ORF1b:G1093S,ORF1b:I1566V,ORF9b:P10S,S:A67V,S:T95I,S:Y145D,S:L212I,S:G339D,S:R346K,S:S371L,S:S373P,S:S375F,S:S477N,S:T478K,S:E484A,S:Q493R,S:G496S,S:Q498R,S:N501Y,S:Y505H,S:T547K,S:D614G,S:H655Y,S:N679K,S:P681H,S:N764K,S:D796Y,S:N856K,S:…	no	VBI	EPI_ISL_10038226
A166	DJI	2022-01-03	29747	BA.1	21K (Omicron)	E:T9I,M:D3G,M:Q19E,M:A63T,N:P13L,N:R203K,N:G204R,ORF1a:K856R,ORF1a:L2084I,ORF1a:A2710T,ORF1a:T3255I,ORF1a:P3395H,ORF1a:F3753V,ORF1a:I3758V,ORF1b:T284I,ORF1b:P314L,ORF1b:I1566V,ORF9b:P10S,S:A67V,S:T95I,S:Y145D,S:L212I,S:G339D,S:S371L,S:S373P,S:S375F,S:K417N,S:N440K,S:G446S,S:S477N,S:T478K,S:E484A,S:Q493R,S:G496S,S:Q498R,S:N501Y,S:Y505H,S:T547K,S:D614G,S:H655Y,S:N679K,S:P681H,S:N764K,S:D796Y,S:N856…	Yes	VBI (unknown)	EPI_ISL_9712197
A167	DJI	2022-01-03	29747	BA.1	21K (Omicron)	E:T9I,M:D3G,M:Q19E,M:A63T,N:P13L,N:R203K,N:G204R,N:D343G,ORF1a:K856R,ORF1a:L2084I,ORF1a:A2710T,ORF1a:T3255I,ORF1a:P3395H,ORF1a:I3758V,ORF1b:P314L,ORF1b:I1566V,ORF3a:L106F,ORF9b:P10S,S:A67V,S:T95I,S:Y145D,S:L212I,S:G339D,S:S371L,S:S373P,S:S375F,S:K417N,S:N440K,S:G446S,S:S477N,S:T478K,S:E484A,S:Q493R,S:G496S,S:Q498R,S:N501Y,S:Y505H,S:T547K,S:D614G,S:H655Y,S:N679K,S:P681H,S:N764K,S:D796Y,S:N856K,S:Q…	Yes	VBI	EPI_ISL_9712198
A170	DJI	2022-01-03	29054	BA.1	21K (Omicron)	E:T9I,M:A63T,N:P13L,N:R203K,N:G204R,ORF1a:S391F,ORF1a:K856R,ORF1a:L2084I,ORF1a:A2710T,ORF1a:T3255I,ORF1a:P3395H,ORF1a:F3753V,ORF1a:I3758V,ORF1b:T284I,ORF1b:P314L,ORF1b:I1566V,ORF9b:P10S,S:A67V,S:T95I,S:Y145D,S:L212I,S:G339D,S:S371L,S:S373P,S:S375F,S:S477N,S:T478K,S:E484A,S:Q493R,S:G496S,S:Q498R,S:N501Y,S:Y505H,S:T547K,S:D614G,S:H655Y,S:N679K,S:P681H,S:N764K,S:D796Y,S:N856K,S:Q954H,S:N969K,S:L981F…	no		EPI_ISL_10038220
A171	DJI	2021-05-06	29546	B.1.351	20H (Beta, V2)	E:P71L,N:T205I,N:E378V,ORF1a:T265I,ORF1a:G400C,ORF1a:K1655N,ORF1a:I2873T,ORF1a:K3353R,ORF1a:A3523V,ORF1a:L3806M,ORF1b:P314L,ORF1b:P1851Q,ORF3a:Q57H,ORF3a:T151I,ORF3a:S171L,S:L18F,S:D80A,S:D215G,S:K417N,S:E484K,S:N501Y,S:D614G,S:A701V,ORF1a:S3675-,ORF1a:G3676-,ORF1a:F3677-,S:L241-,S:L242-,S:A243-,	No		EPI_ISL_3920395
A171_2	DJI	2022-01-03	29750	BA.1.1	21K (Omicron)	E:T9I,M:D3G,M:Q19E,M:A63T,N:P13L,N:R203K,N:G204R,ORF1a:K856R,ORF1a:L2084I,ORF1a:A2710T,ORF1a:T3255I,ORF1a:P3395H,ORF1a:I3758V,ORF1b:H286Y,ORF1b:P314L,ORF1b:G1093S,ORF1b:I1566V,ORF9b:P10S,S:A67V,S:T95I,S:Y145D,S:L212I,S:G339D,S:R346K,S:S371L,S:S373P,S:S375F,S:K417N,S:N440K,S:G446S,S:S477N,S:T478K,S:E484A,S:Q493R,S:G496S,S:Q498R,S:N501Y,S:Y505H,S:T547K,S:D614G,S:H655Y,S:N679K,S:P681H,S:N764K,S:D796…	Yes	VBI	EPI_ISL_10038207
A172	DJI	2022-01-03	29747	BA.1	21K (Omicron)	E:T9I,M:D3G,M:Q19E,M:A63T,N:P13L,N:R203K,N:G204R,ORF1a:S391F,ORF1a:K856R,ORF1a:L2084I,ORF1a:A2710T,ORF1a:T3255I,ORF1a:P3395H,ORF1a:F3753V,ORF1a:I3758V,ORF1b:T284I,ORF1b:P314L,ORF1b:I1566V,ORF9b:P10S,S:A67V,S:T95I,S:Y145D,S:L212I,S:G339D,S:S371L,S:S373P,S:S375F,S:K417N,S:N440K,S:G446S,S:S477N,S:T478K,S:E484A,S:Q493R,S:G496S,S:Q498R,S:N501Y,S:Y505H,S:T547K,S:D614G,S:H655Y,S:N679K,S:P681H,S:N764K,S:…	Yes		EPI_ISL_10038192
A173	DJI	2022-01-03	29747	BA.1	21K (Omicron)	E:T9I,M:D3G,M:Q19E,M:A63T,N:P13L,N:R203K,N:G204R,N:D343G,ORF1a:K856R,ORF1a:L2084I,ORF1a:A2710T,ORF1a:T3255I,ORF1a:P3395H,ORF1a:I3758V,ORF1b:P314L,ORF1b:I1566V,ORF3a:L106F,ORF9b:P10S,S:A67V,S:T95I,S:Y145D,S:L212I,S:G339D,S:S371L,S:S373P,S:S375F,S:K417N,S:N440K,S:G446S,S:S477N,S:T478K,S:E484A,S:Q493R,S:G496S,S:Q498R,S:N501Y,S:Y505H,S:T547K,S:D614G,S:H655Y,S:N679K,S:P681H,S:N764K,S:D796Y,S:N856K,S:Q…	Yes	VBI (unknown)	EPI_ISL_9712199
A175	DJI	2021-05-07	29546	B.1.351	20H (Beta, V2)	E:P71L,N:T205I,N:E378V,ORF1a:T265I,ORF1a:G400C,ORF1a:K1655N,ORF1a:I2873T,ORF1a:K3353R,ORF1a:A3523V,ORF1b:P314L,ORF1b:P1851Q,ORF3a:Q57H,ORF3a:T151I,ORF3a:S171L,S:L18F,S:D80A,S:D215G,S:K417N,S:E484K,S:N501Y,S:D614G,S:A701V,ORF1a:S3675-,ORF1a:G3676-,ORF1a:F3677-,S:L241-,S:L242-,S:A243-,	No		EPI_ISL_3920396
A175_2	DJI	2022-01-03	29747	BA.1	21K (Omicron)	E:T9I,M:D3G,M:Q19E,M:A63T,N:P13L,N:R203K,N:G204R,ORF1a:T614I,ORF1a:K856R,ORF1a:T1444A,ORF1a:S1468F,ORF1a:T1822I,ORF1a:L2084I,ORF1a:A2710T,ORF1a:T3255I,ORF1a:P3395H,ORF1a:I3758V,ORF1b:P314L,ORF1b:I1566V,ORF3a:D155Y,ORF9b:P10S,S:A67V,S:T95I,S:Y145D,S:L212I,S:G339D,S:S371L,S:S373P,S:S375F,S:K417N,S:N440K,S:G446S,S:S477N,S:T478K,S:E484A,S:Q493R,S:G496S,S:Q498R,S:N501Y,S:Y505H,S:T547K,S:D614G,S:H655Y,…	Yes	VBI	EPI_ISL_9712200
A176	DJI	2021-05-07	27875	B.1.351	20H (Beta, V2)	E:P71L,N:E378V,ORF1a:T265I,ORF1a:G400C,ORF1a:K1655N,ORF1b:P314L,ORF1b:P1851Q,ORF3a:Q57H,S:L18F,S:D80A,S:D215G	No		EPI_ISL_3920376
A177	DJI	2022-01-03	29750	BA.1.1	21K (Omicron)	E:T9I,M:D3G,M:Q19E,M:A63T,N:P13L,N:R203K,N:G204R,ORF1a:K856R,ORF1a:L2084I,ORF1a:A2710T,ORF1a:T3255I,ORF1a:P3395H,ORF1a:I3758V,ORF1b:H286Y,ORF1b:P314L,ORF1b:G1093S,ORF1b:I1566V,ORF9b:P10S,S:A67V,S:T95I,S:Y145D,S:L212I,S:G339D,S:R346K,S:S371L,S:S373P,S:S375F,S:K417N,S:N440K,S:G446S,S:S477N,S:T478K,S:E484A,S:Q493R,S:G496S,S:Q498R,S:N501Y,S:Y505H,S:T547K,S:D614G,S:H655Y,S:N679K,S:P681H,S:N764K,S:D796…	Yes	VBI (unknown)	EPI_ISL_9712201
A178	DJI	2022-01-03	29750	BA.1.1	21K (Omicron)	E:T9I,M:D3G,M:Q19E,M:A63T,N:P13L,N:R203K,N:G204R,ORF1a:K856R,ORF1a:L2084I,ORF1a:A2710T,ORF1a:T3255I,ORF1a:P3395H,ORF1a:I3758V,ORF1b:H286Y,ORF1b:P314L,ORF1b:G1093S,ORF1b:I1566V,ORF9b:P10S,S:A67V,S:T95I,S:Y145D,S:L212I,S:G339D,S:R346K,S:S371L,S:S373P,S:S375F,S:K417N,S:N440K,S:G446S,S:S477N,S:T478K,S:E484A,S:Q493R,S:G496S,S:Q498R,S:N501Y,S:Y505H,S:T547K,S:D614G,S:H655Y,S:N679K,S:P681H,S:N764K,S:D796…	Yes	VBI	EPI_ISL_9712202
A179	DJI	2022-01-03	29747	BA.1	21K (Omicron)	E:T9I,M:D3G,M:Q19E,M:A63T,N:P13L,N:R203K,N:G204R,N:D343G,ORF1a:K856R,ORF1a:L2084I,ORF1a:A2710T,ORF1a:T3255I,ORF1a:P3395H,ORF1a:I3758V,ORF1b:P314L,ORF1b:I1566V,ORF3a:L106F,ORF9b:P10S,S:A67V,S:T95I,S:Y145D,S:L212I,S:G339D,S:S371L,S:S373P,S:S375F,S:K417N,S:N440K,S:G446S,S:S477N,S:T478K,S:E484A,S:Q493R,S:G496S,S:Q498R,S:N501Y,S:Y505H,S:T547K,S:D614G,S:H655Y,S:N679K,S:P681H,S:N764K,S:D796Y,S:N856K,S:Q…	Yes		EPI_ISL_10038193
A183	DJI	2022-01-03	29747	BA.1.1	21K (Omicron)	E:T9I,M:D3G,M:Q19E,M:A63T,N:P13L,N:R203K,N:G204R,ORF1a:K856R,ORF1a:L2084I,ORF1a:A2710T,ORF1a:T3255I,ORF1a:P3395H,ORF1a:I3758V,ORF1b:P314L,ORF1b:G1093S,ORF1b:I1566V,ORF9b:P10S,S:A67V,S:T95I,S:Y145D,S:G181R,S:L212I,S:G339D,S:R346K,S:S371L,S:S373P,S:S375F,S:K417N,S:N440K,S:G446S,S:S477N,S:T478K,S:E484A,S:Q493R,S:G496S,S:Q498R,S:N501Y,S:Y505H,S:T547K,S:D614G,S:H655Y,S:N679K,S:P681H,S:N764K,S:D796Y,S:…	Yes	VBI	EPI_ISL_9712203
A184	DJI	2022-01-03	29747	BA.1.1	21K (Omicron)	E:T9I,M:D3G,M:Q19E,M:A63T,N:P13L,N:R203K,N:G204R,ORF1a:K856R,ORF1a:L2084I,ORF1a:A2710T,ORF1a:T3255I,ORF1a:P3395H,ORF1a:I3758V,ORF1b:P314L,ORF1b:G1093S,ORF1b:I1566V,ORF9b:P10S,S:A67V,S:T95I,S:Y145D,S:L212I,S:G339D,S:R346K,S:S371L,S:S373P,S:S375F,S:K417N,S:N440K,S:G446S,S:S477N,S:T478K,S:E484A,S:Q493R,S:G496S,S:Q498R,S:N501Y,S:Y505H,S:T547K,S:D614G,S:H655Y,S:N679K,S:P681H,S:N764K,S:D796Y,S:N856K,S:…	Yes	VBI	EPI_ISL_9712204
A19	DJI	2020-11-16	29782	B.1	20A	N:P199L,ORF1a:F679L,ORF1b:P314L,ORF1b:R2257W,ORF3a:Q57H,ORF3a:S171L,S:S494P,S:D614G	Yes		EPI_ISL_2860832
A197	DJI	2022-01-03	29747	BA.1.1	21K (Omicron)	E:T9I,M:D3G,M:Q19E,M:A63T,N:P13L,N:R203K,N:G204R,ORF1a:K856R,ORF1a:L2084I,ORF1a:A2710T,ORF1a:T3255I,ORF1a:P3395H,ORF1a:I3758V,ORF1b:P314L,ORF1b:G1093S,ORF1b:I1566V,ORF9b:P10S,S:A67V,S:T95I,S:Y145D,S:L212I,S:G339D,S:R346K,S:S371L,S:S373P,S:S375F,S:K417N,S:N440K,S:G446S,S:S477N,S:T478K,S:E484A,S:Q493R,S:G496S,S:Q498R,S:N501Y,S:Y505H,S:T547K,S:D614G,S:H655Y,S:N679K,S:P681H,S:N764K,S:D796Y,S:N856K,S:…	Yes	VBI	EPI_ISL_9712205
A201	DJI	2021-05-07	29279	B.1.351	20H (Beta, V2)	E:P71L,N:T205I,N:E378V,ORF1a:T265I,ORF1a:G400C,ORF1a:K1655N,ORF1a:I2873T,ORF1a:K3353R,ORF1a:A3523V,ORF1a:L3806M,ORF1b:P314L,ORF1b:P1851Q,ORF3a:Q57H,ORF3a:T151I,ORF3a:S171L,S:L18F,S:D80A,S:D215G,S:K417N,S:D614G,S:A701V,ORF1a:S3675-,ORF1a:G3676-,ORF1a:F3677-,S:L241-,S:L242-,S:A243-,	No		EPI_ISL_3920342
A21	DJI	2020-11-16	29782	B.1	20A	N:P199L,ORF1a:F679L,ORF1b:P314L,ORF1b:R2257W,ORF3a:Q57H,ORF3a:S171L,S:S494P,S:D614G	Yes		EPI_ISL_2860833
A25	DJI	2020-11-02	29782	B.1.393	20A	N:D402Y,ORF1a:R184C,ORF1a:A1092T,ORF1a:Q1592R,ORF1a:T1840I,ORF1a:I3038V,ORF1b:P314L,ORF3a:D155Y,S:D614G	Yes		EPI_ISL_3845316
A257	DJI	2022-01-03	29750	BA.1.1	21K (Omicron)	E:T9I,M:D3G,M:Q19E,M:A63T,N:P13L,N:R203K,N:G204R,ORF1a:K856R,ORF1a:L2084I,ORF1a:A2710T,ORF1a:T3255I,ORF1a:P3395H,ORF1a:I3758V,ORF1b:H286Y,ORF1b:P314L,ORF1b:G1093S,ORF1b:I1566V,ORF9b:P10S,S:A67V,S:T95I,S:Y145D,S:L212I,S:G339D,S:R346K,S:S371L,S:S373P,S:S375F,S:K417N,S:N440K,S:G446S,S:S477N,S:T478K,S:E484A,S:Q493R,S:G496S,S:Q498R,S:N501Y,S:Y505H,S:T547K,S:D614G,S:H655Y,S:N679K,S:P681H,S:N764K,S:D796…	Yes	VBI	EPI_ISL_9712206
A274	DJI	2022-01-03	29747	BA.1.1	21K (Omicron)	E:T9I,M:D3G,M:Q19E,M:A63T,N:P13L,N:R203K,N:G204R,ORF1a:K856R,ORF1a:L2084I,ORF1a:A2710T,ORF1a:T3255I,ORF1a:P3395H,ORF1a:I3758V,ORF1b:H286Y,ORF1b:P314L,ORF1b:G1093S,ORF1b:I1566V,ORF9b:P10S,S:A67V,S:T95I,S:Y145D,S:L212I,S:G339D,S:R346K,S:S371L,S:S373P,S:S375F,S:K417N,S:N440K,S:G446S,S:S477N,S:T478K,S:E484A,S:Q493R,S:G496S,S:Q498R,S:N501Y,S:Y505H,S:T547K,S:D614G,S:H655Y,S:N679K,S:P681H,S:N764K,S:D796…	Yes	VBI	EPI_ISL_9712207
A281	DJI	2022-01-03	29747	BA.1.1	21K (Omicron)	E:T9I,M:D3G,M:Q19E,M:A63T,N:P13L,N:R203K,N:G204R,ORF1a:K856R,ORF1a:L2084I,ORF1a:A2710T,ORF1a:T3255I,ORF1a:P3395H,ORF1a:I3758V,ORF1b:P314L,ORF1b:G1093S,ORF1b:I1566V,ORF3a:T175I,ORF9b:P10S,S:F32S,S:A67V,S:T95I,S:Y145D,S:L212I,S:G339D,S:R346K,S:S371L,S:S373P,S:S375F,S:K417N,S:N440K,S:G446S,S:S477N,S:T478K,S:E484A,S:Q493R,S:G496S,S:Q498R,S:N501Y,S:Y505H,S:T547K,S:D614G,S:H655Y,S:N679K,S:P681H,S:N764K…	Yes	VBI (unknown)	EPI_ISL_9712208
A29	DJI	2021-04-30	29546	B.1.351	20H (Beta, V2)	E:P71L,N:T205I,N:E378V,ORF1a:T265I,ORF1a:G400C,ORF1a:K1655N,ORF1a:I2873T,ORF1a:K3353R,ORF1a:A3523V,ORF1a:L3806M,ORF1b:P314L,ORF1b:P1851Q,ORF3a:Q57H,ORF3a:T151I,ORF3a:S171L,S:L18F,S:D80A,S:D215G,S:K417N,S:E484K,S:N501Y,S:D614G,S:A701V,ORF1a:S3675-,ORF1a:G3676-,ORF1a:F3677-,S:L241-,S:L242-,S:A243-,	No		EPI_ISL_3920394
A356	DJI	2022-01-03	29747	BA.1	21K (Omicron)	E:T9I,M:D3G,M:Q19E,M:A63T,N:P13L,N:R203K,N:G204R,N:D343G,ORF1a:K856R,ORF1a:L2084I,ORF1a:A2710T,ORF1a:T3255I,ORF1a:P3395H,ORF1a:I3758V,ORF1b:P314L,ORF1b:I1566V,ORF3a:L106F,ORF9b:P10S,S:A67V,S:T95I,S:Y145D,S:L212I,S:G339D,S:S371L,S:S373P,S:S375F,S:K417N,S:N440K,S:G446S,S:S477N,S:T478K,S:E484A,S:Q493R,S:G496S,S:Q498R,S:N501Y,S:Y505H,S:T547K,S:D614G,S:H655Y,S:N679K,S:P681H,S:N764K,S:D796Y,S:N856K,S:Q…	Yes	VBI	EPI_ISL_9712209
A361	DJI	2022-01-01	29747	BA.1.1	21K (Omicron)	E:T9I,M:D3G,M:Q19E,M:A63T,N:P13L,N:R203K,N:G204R,ORF1a:K856R,ORF1a:L2084I,ORF1a:A2710T,ORF1a:T3255I,ORF1a:P3395H,ORF1a:I3758V,ORF1b:H286Y,ORF1b:P314L,ORF1b:G1093S,ORF1b:I1566V,ORF9b:P10S,S:A67V,S:T95I,S:Y145D,S:L212I,S:G339D,S:R346K,S:S371L,S:S373P,S:S375F,S:K417N,S:N440K,S:G446S,S:S477N,S:T478K,S:E484A,S:Q493R,S:G496S,S:Q498R,S:N501Y,S:Y505H,S:T547K,S:D614G,S:H655Y,S:N679K,S:P681H,S:N764K,S:D796…	Yes		EPI_ISL_10038173
A37	DJI	2021-04-30	29285	B.1.351	20H (Beta, V2)	E:P71L,N:T205I,N:E378V,ORF1a:T265I,ORF1a:G400C,ORF1a:K1655N,ORF1a:I2873T,ORF1a:K3353R,ORF1a:A3523V,ORF1a:L3806M,ORF1b:P314L,ORF1b:P1851Q,ORF3a:Q57H,ORF3a:T151I,ORF3a:S171L,S:L18F,S:D80A,S:D215G,S:K417N,S:E484K,S:N501Y,S:D614G,S:A701V,ORF1a:S3675-,ORF1a:G3676-,ORF1a:F3677-,S:L241-,S:L242-,S:A243-,	No		EPI_ISL_3920357
A370	DJI	2021-12-31	29747	BA.1.1	21K (Omicron)	E:T9I,M:D3G,M:Q19E,M:A63T,N:P13L,N:R203K,N:G204R,ORF1a:K856R,ORF1a:L2084I,ORF1a:A2710T,ORF1a:T3255I,ORF1a:P3395H,ORF1a:I3758V,ORF1b:H286Y,ORF1b:P314L,ORF1b:G1093S,ORF1b:I1566V,ORF1b:G1592D,ORF9b:P10S,S:A67V,S:T95I,S:Y145D,S:L212I,S:G339D,S:R346K,S:S371L,S:S373P,S:S375F,S:K417N,S:N440K,S:G446S,S:S477N,S:T478K,S:E484A,S:Q493R,S:G496S,S:Q498R,S:N501Y,S:Y505H,S:T547K,S:D614G,S:H655Y,S:N679K,S:P681H,S…	Yes	VBI	EPI_ISL_9712210
A374	DJI	2021-12-31	29747	BA.1.1	21K (Omicron)	E:T9I,M:D3G,M:Q19E,M:A63T,N:P13L,N:R203K,N:G204R,ORF1a:K856R,ORF1a:L2084I,ORF1a:A2710T,ORF1a:T3255I,ORF1a:P3395H,ORF1a:I3758V,ORF1b:P314L,ORF1b:I1566V,ORF9b:P10S,S:A67V,S:T95I,S:Y145D,S:L212I,S:G339D,S:R346K,S:S371L,S:S373P,S:S375F,S:K417N,S:N440K,S:G446S,S:S477N,S:T478K,S:E484A,S:Q493R,S:G496S,S:Q498R,S:N501Y,S:Y505H,S:T547K,S:D614G,S:H655Y,S:N679K,S:P681H,S:N764K,S:D796Y,S:N856K,S:Q954H,S:N969K…	Yes	VBI	EPI_ISL_9712211
A392	DJI	2022-01-01	29747	BA.1.1	21K (Omicron)	E:T9I,M:D3G,M:Q19E,M:A63T,N:P13L,N:R203K,N:G204R,ORF1a:K856R,ORF1a:L2084I,ORF1a:A2710T,ORF1a:T3255I,ORF1a:P3395H,ORF1a:I3758V,ORF1b:P314L,ORF1b:G1093S,ORF1b:I1566V,ORF9b:P10S,S:A67V,S:T95I,S:Y145D,S:L212I,S:G339D,S:R346K,S:S371L,S:S373P,S:S375F,S:K417N,S:N440K,S:G446S,S:S477N,S:T478K,S:E484A,S:Q493R,S:G496S,S:Q498R,S:N501Y,S:Y505H,S:T547K,S:D614G,S:H655Y,S:N679K,S:P681H,S:N764K,S:D796Y,S:N856K,S:…	Yes		EPI_ISL_10038174
A395	DJI	2022-01-01	29747	BA.1.1	21K (Omicron)	E:T9I,M:D3G,M:Q19E,M:A63T,N:P13L,N:R203K,N:G204R,ORF1a:K856R,ORF1a:L2084I,ORF1a:A2710T,ORF1a:T3255I,ORF1a:P3395H,ORF1a:I3758V,ORF1b:P314L,ORF1b:G1093S,ORF1b:I1566V,ORF9b:P10S,S:A67V,S:T95I,S:Y145D,S:L212I,S:G339D,S:R346K,S:S371L,S:S373P,S:S375F,S:K417N,S:N440K,S:G446S,S:S477N,S:T478K,S:E484A,S:Q493R,S:G496S,S:Q498R,S:N501Y,S:Y505H,S:T547K,S:D614G,S:H655Y,S:N679K,S:P681H,S:N764K,S:D796Y,S:N856K,S:…	Yes		EPI_ISL_10038175
A407	DJI	2021-12-31	29747	BA.1.1	21K (Omicron)	E:T9I,M:D3G,M:Q19E,M:A63T,N:P13L,N:R203K,N:G204R,ORF1a:K856R,ORF1a:L2084I,ORF1a:A2710T,ORF1a:T3255I,ORF1a:P3395H,ORF1a:I3758V,ORF1b:H286Y,ORF1b:P314L,ORF1b:G1093S,ORF1b:I1566V,ORF9b:P10S,S:A67V,S:T95I,S:Y145D,S:L212I,S:G339D,S:R346K,S:S371L,S:S373P,S:S375F,S:K417N,S:N440K,S:G446S,S:S477N,S:T478K,S:E484A,S:Q493R,S:G496S,S:Q498R,S:N501Y,S:Y505H,S:T547K,S:D614G,S:H655Y,S:N679K,S:P681H,S:N764K,S:D796…	Yes		EPI_ISL_9712212
A420	DJI	2021-12-31	29747	BA.1.1	21K (Omicron)	E:T9I,M:D3G,M:Q19E,M:A63T,N:P13L,N:R203K,N:G204R,ORF1a:K856R,ORF1a:L2084I,ORF1a:A2710T,ORF1a:T3255I,ORF1a:P3395H,ORF1a:I3758V,ORF1b:P314L,ORF1b:G1093S,ORF1b:I1566V,ORF3a:Q57H,ORF9b:P10S,S:A67V,S:T95I,S:Y145D,S:L212I,S:G339D,S:R346K,S:S371L,S:S373P,S:S375F,S:K417N,S:N440K,S:G446S,S:S477N,S:T478K,S:E484A,S:Q493R,S:G496S,S:Q498R,S:N501Y,S:Y505H,S:T547K,S:D614G,S:H655Y,S:N679K,S:P681H,S:N764K,S:D796Y…	Yes	VBI	EPI_ISL_9712213
A423	DJI	2021-12-31	29747	BA.1.1	21K (Omicron)	E:T9I,M:D3G,M:Q19E,M:A63T,N:P13L,N:R203K,N:G204R,ORF1a:K856R,ORF1a:L2084I,ORF1a:A2710T,ORF1a:T3255I,ORF1a:P3395H,ORF1a:I3758V,ORF1b:P314L,ORF1b:G1093S,ORF1b:I1566V,ORF9b:P10S,S:A67V,S:T95I,S:Y145D,S:L212I,S:G339D,S:R346K,S:S371L,S:S373P,S:S375F,S:K417N,S:N440K,S:G446S,S:S477N,S:T478K,S:E484A,S:Q493R,S:G496S,S:Q498R,S:N501Y,S:Y505H,S:T547K,S:D614G,S:H655Y,S:N679K,S:P681H,S:N764K,S:D796Y,S:N856K,S:…	Yes	VBI	EPI_ISL_9712214
A424	DJI	2021-12-31	29747	BA.1.1	21K (Omicron)	E:T9I,M:D3G,M:Q19E,M:A63T,N:P13L,N:R203K,N:G204R,ORF1a:K856R,ORF1a:L2084I,ORF1a:A2710T,ORF1a:T3255I,ORF1a:P3395H,ORF1a:I3758V,ORF1b:P314L,ORF1b:G1093S,ORF1b:I1566V,ORF9b:P10S,S:A67V,S:T95I,S:Y145D,S:L212I,S:G339D,S:R346K,S:S371L,S:S373P,S:S375F,S:K417N,S:N440K,S:G446S,S:S477N,S:T478K,S:E484A,S:Q493R,S:G496S,S:Q498R,S:N501Y,S:Y505H,S:T547K,S:D614G,S:H655Y,S:N679K,S:P681H,S:N764K,S:D796Y,S:N856K,S:…	Yes	VBI	EPI_ISL_9712215
A425	DJI	2021-12-31	29747	BA.1.1	21K (Omicron)	E:T9I,M:D3G,M:Q19E,M:A63T,N:P13L,N:R203K,N:G204R,ORF1a:K856R,ORF1a:L2084I,ORF1a:A2710T,ORF1a:T3255I,ORF1a:P3395H,ORF1a:I3758V,ORF1b:P314L,ORF1b:G1093S,ORF1b:I1566V,ORF9b:P10S,S:A67V,S:T95I,S:Y145D,S:L212I,S:G339D,S:R346K,S:S371L,S:S373P,S:S375F,S:K417N,S:N440K,S:G446S,S:S477N,S:T478K,S:E484A,S:Q493R,S:G496S,S:Q498R,S:N501Y,S:Y505H,S:T547K,S:D614G,S:H655Y,S:N679K,S:P681H,S:N764K,S:D796Y,S:N856K,S:…	Yes	VBI	EPI_ISL_9712216
A426	DJI	2021-12-31	29747	BA.1.1	21K (Omicron)	E:T9I,M:D3G,M:Q19E,M:A63T,N:P13L,N:R203K,N:G204R,ORF1a:K856R,ORF1a:L2084I,ORF1a:A2710T,ORF1a:T3255I,ORF1a:P3395H,ORF1a:I3758V,ORF1b:P314L,ORF1b:G1093S,ORF1b:I1566V,ORF9b:P10S,S:A67V,S:T95I,S:Y145D,S:L212I,S:G339D,S:R346K,S:S371L,S:S373P,S:S375F,S:K417N,S:N440K,S:G446S,S:S477N,S:T478K,S:E484A,S:Q493R,S:G496S,S:Q498R,S:N501Y,S:Y505H,S:T547K,S:D614G,S:H655Y,S:N679K,S:P681H,S:N764K,S:D796Y,S:N856K,S:…	Yes	VBI	EPI_ISL_9712217
A427	DJI	2021-12-31	29747	BA.1.1	21K (Omicron)	E:T9I,M:D3G,M:Q19E,M:A63T,N:P13L,N:R203K,N:G204R,ORF1a:K856R,ORF1a:L2084I,ORF1a:A2710T,ORF1a:T3255I,ORF1a:P3395H,ORF1a:I3758V,ORF1b:P314L,ORF1b:G1093S,ORF1b:I1566V,ORF9b:P10S,S:A67V,S:T95I,S:Y145D,S:L212I,S:G339D,S:R346K,S:S371L,S:S373P,S:S375F,S:K417N,S:N440K,S:G446S,S:S477N,S:T478K,S:E484A,S:Q493R,S:G496S,S:Q498R,S:N501Y,S:Y505H,S:T547K,S:D614G,S:H655Y,S:N679K,S:P681H,S:N764K,S:D796Y,S:N856K,S:…	Yes	VBI	EPI_ISL_9712218
A428	DJI	2021-12-31	29747	BA.1.1	21K (Omicron)	E:T9I,M:D3G,M:Q19E,M:A63T,N:P13L,N:R203K,N:G204R,ORF1a:K856R,ORF1a:L2084I,ORF1a:A2710T,ORF1a:T3255I,ORF1a:P3395H,ORF1a:I3758V,ORF1b:P314L,ORF1b:G1093S,ORF1b:I1566V,ORF9b:P10S,S:A67V,S:T95I,S:Y145D,S:L212I,S:G339D,S:R346K,S:S371L,S:S373P,S:S375F,S:K417N,S:N440K,S:G446S,S:S477N,S:T478K,S:E484A,S:Q493R,S:G496S,S:Q498R,S:N501Y,S:Y505H,S:T547K,S:D614G,S:H655Y,S:N679K,S:P681H,S:N764K,S:D796Y,S:N856K,S:…	Yes	VBI	EPI_ISL_9712219
A429	DJI	2021-12-31	29747	BA.1.1	21K (Omicron)	E:T9I,M:D3G,M:Q19E,M:A63T,N:P13L,N:R203K,N:G204R,ORF1a:K856R,ORF1a:L2084I,ORF1a:A2710T,ORF1a:T3255I,ORF1a:P3395H,ORF1a:I3758V,ORF1b:P314L,ORF1b:G1093S,ORF1b:I1566V,ORF9b:P10S,S:A67V,S:T95I,S:Y145D,S:L212I,S:G339D,S:R346K,S:S371L,S:S373P,S:S375F,S:K417N,S:N440K,S:G446S,S:S477N,S:T478K,S:E484A,S:Q493R,S:G496S,S:Q498R,S:N501Y,S:Y505H,S:T547K,S:D614G,S:H655Y,S:N679K,S:P681H,S:N764K,S:D796Y,S:N856K,S:…	Yes	VBI	EPI_ISL_9712220
A432	DJI	2021-12-31	29750	BA.1.1	21K (Omicron)	E:T9I,M:D3G,M:Q19E,M:A63T,N:P13L,N:R203K,N:G204R,ORF1a:K856R,ORF1a:L2084I,ORF1a:A2710T,ORF1a:T3255I,ORF1a:P3395H,ORF1a:I3758V,ORF1b:H286Y,ORF1b:P314L,ORF1b:G1093S,ORF1b:I1566V,ORF9b:P10S,S:A67V,S:T95I,S:Y145D,S:L212I,S:G339D,S:R346K,S:S371L,S:S373P,S:S375F,S:K417N,S:N440K,S:G446S,S:S477N,S:T478K,S:E484A,S:Q493R,S:G496S,S:Q498R,S:N501Y,S:Y505H,S:T547K,S:D614G,S:H655Y,S:N679K,S:P681H,S:N764K,S:D796…	Yes	VBI	EPI_ISL_9712221
A434	DJI	2021-12-31	29747	BA.1.1	21K (Omicron)	E:T9I,M:D3G,M:Q19E,M:A63T,N:P13L,N:R203K,N:G204R,ORF1a:K856R,ORF1a:L2084I,ORF1a:A2710T,ORF1a:T3255I,ORF1a:P3395H,ORF1a:I3758V,ORF1b:P314L,ORF1b:G1093S,ORF1b:I1566V,ORF9b:P10S,S:A67V,S:T95I,S:Y145D,S:L212I,S:G339D,S:R346K,S:S371L,S:S373P,S:S375F,S:K417N,S:N440K,S:G446S,S:S477N,S:T478K,S:E484A,S:Q493R,S:G496S,S:Q498R,S:N501Y,S:Y505H,S:T547K,S:D614G,S:H655Y,S:N679K,S:P681H,S:N764K,S:D796Y,S:N856K,S:…	Yes	VBI	EPI_ISL_9712222
A447	DJI	2021-12-31	28752	BA.1.1	21K (Omicron)	E:T9I,M:D3G,M:Q19E,M:A63T,N:P13L,N:R203K,N:G204R,ORF1a:K856R,ORF1a:L2084I,ORF1a:A2710T,ORF1a:T3255I,ORF1a:P3395H,ORF1a:I3758V,ORF1b:P314L,ORF1b:G1093S,ORF1b:F2590L,ORF9b:P10S,S:A67V,S:T95I,S:Y145D,S:L212I,S:G339D,S:R346K,S:S371L,S:S373P,S:S375F,S:S477N,S:T478K,S:E484A,S:Q493R,S:G496S,S:Q498R,S:N501Y,S:Y505H,S:T547K,S:D614G,S:H655Y,S:N679K,S:P681H,S:N764K,S:D796Y,S:N856K,S:Q954H,S:N969K,S:L981F,N:…	no		EPI_ISL_10038219
A453	DJI	2021-12-29	29747	BA.1.1	21K (Omicron)	E:T9I,M:D3G,M:Q19E,M:A63T,N:P13L,N:R203K,N:G204R,ORF1a:K856R,ORF1a:L2084I,ORF1a:A2710T,ORF1a:T3255I,ORF1a:P3395H,ORF1a:I3758V,ORF1b:P314L,ORF1b:G1093S,ORF1b:I1566V,ORF9b:P10S,S:A67V,S:T95I,S:Y145D,S:L212I,S:G339D,S:R346K,S:S371L,S:S373P,S:S375F,S:K417N,S:N440K,S:G446S,S:S477N,S:T478K,S:E484A,S:Q493R,S:G496S,S:Q498R,S:N501Y,S:Y505H,S:T547K,S:D614G,S:H655Y,S:N679K,S:P681H,S:N764K,S:D796Y,S:N856K,S:…	Yes		EPI_ISL_9712223
A456	DJI	2021-12-29	29747	BA.1.1	21K (Omicron)	E:T9I,M:D3G,M:Q19E,M:A63T,N:P13L,N:R203K,N:G204R,ORF1a:K856R,ORF1a:L2084I,ORF1a:A2710T,ORF1a:T3255I,ORF1a:P3395H,ORF1a:I3758V,ORF1b:P314L,ORF1b:G1093S,ORF1b:I1566V,ORF9b:P10S,S:A67V,S:T95I,S:Y145D,S:L212I,S:G339D,S:R346K,S:S371L,S:S373P,S:S375F,S:K417N,S:N440K,S:G446S,S:S477N,S:T478K,S:E484A,S:Q493R,S:G496S,S:Q498R,S:N501Y,S:Y505H,S:T547K,S:D614G,S:H655Y,S:N679K,S:P681H,S:N764K,S:D796Y,S:N856K,S:…	Yes		EPI_ISL_9712224
A459	DJI	2021-12-29	29764	AY.3	21J (Delta)	M:I82T,N:D63G,N:R203M,N:G215C,N:D377Y,ORF1a:G519S,ORF1a:A1306S,ORF1a:P2046L,ORF1a:C2165W,ORF1a:P2287S,ORF1a:V2930L,ORF1a:T3255I,ORF1a:T3646A,ORF1a:I3731V,ORF1b:P314L,ORF1b:G662S,ORF1b:P1000L,ORF1b:A1918V,ORF3a:S26L,ORF3a:A72T,ORF7a:V82A,ORF7a:T120I,ORF7b:T40I,ORF8:V62A,ORF8:P85S,ORF9b:T60A,S:T19R,S:G142D,S:R158G,S:L452R,S:T478K,S:D614G,S:P681R,S:D950N,ORF8:D119-,ORF8:F120-,S:E156-,S:F157-,	Yes		EPI_ISL_9712225
A463	DJI	2021-12-29	29747	BA.1.1	21K (Omicron)	E:T9I,M:D3G,M:Q19E,M:A63T,N:P13L,N:R203K,N:G204R,ORF1a:K856R,ORF1a:L2084I,ORF1a:A2710T,ORF1a:T3255I,ORF1a:P3395H,ORF1a:I3758V,ORF1b:P314L,ORF1b:G1093S,ORF1b:I1566V,ORF9b:P10S,S:A67V,S:T95I,S:Y145D,S:L212I,S:G339D,S:R346K,S:S371L,S:S373P,S:S375F,S:K417N,S:N440K,S:G446S,S:S477N,S:T478K,S:E484A,S:Q493R,S:G496S,S:Q498R,S:N501Y,S:Y505H,S:T547K,S:D614G,S:H655Y,S:N679K,S:P681H,S:N764K,S:D796Y,S:N856K,S:…	Yes		EPI_ISL_9712226
A469	DJI	2021-12-29	29747	BA.1.1	21K (Omicron)	E:T9I,M:D3G,M:Q19E,M:A63T,N:P13L,N:R203K,N:G204R,ORF1a:K856R,ORF1a:L2084I,ORF1a:A2710T,ORF1a:T3255I,ORF1a:P3395H,ORF1a:I3758V,ORF1b:P314L,ORF1b:G1093S,ORF1b:I1566V,ORF9b:P10S,S:A67V,S:T95I,S:Y145D,S:L212I,S:G339D,S:R346K,S:S371L,S:S373P,S:S375F,S:K417N,S:N440K,S:G446S,S:S477N,S:T478K,S:E484A,S:Q493R,S:G496S,S:Q498R,S:N501Y,S:Y505H,S:T547K,S:D614G,S:H655Y,S:N679K,S:P681H,S:N764K,S:D796Y,S:N856K,S:…	Yes		EPI_ISL_9712227
A471	DJI	2021-12-29	29747	BA.1.1	21K (Omicron)	E:T9I,M:D3G,M:Q19E,M:A63T,N:P13L,N:R203K,N:G204R,ORF1a:K856R,ORF1a:L2084I,ORF1a:A2710T,ORF1a:T3255I,ORF1a:P3395H,ORF1a:I3758V,ORF1b:P314L,ORF1b:G1093S,ORF1b:I1566V,ORF9b:P10S,S:A67V,S:T95I,S:Y145D,S:L212I,S:G339D,S:R346K,S:S371L,S:S373P,S:S375F,S:K417N,S:N440K,S:G446S,S:S477N,S:T478K,S:E484A,S:Q493R,S:G496S,S:Q498R,S:N501Y,S:Y505H,S:T547K,S:D614G,S:H655Y,S:N679K,S:P681H,S:N764K,S:D796Y,S:N856K,S:…	Yes		EPI_ISL_9712228
A478	DJI	2021-12-28	29747	BA.1.1	21K (Omicron)	E:T9I,M:D3G,M:Q19E,M:A63T,N:P13L,N:R203K,N:G204R,ORF1a:K856R,ORF1a:L2084I,ORF1a:A2710T,ORF1a:T3255I,ORF1a:P3395H,ORF1a:I3758V,ORF1b:H286Y,ORF1b:P314L,ORF1b:G1093S,ORF1b:I1566V,ORF9b:P10S,S:A67V,S:T95I,S:Y145D,S:L212I,S:G339D,S:R346K,S:S371L,S:S373P,S:S375F,S:K417N,S:N440K,S:G446S,S:S477N,S:T478K,S:E484A,S:Q493R,S:G496S,S:Q498R,S:N501Y,S:Y505H,S:T547K,S:D614G,S:H655Y,S:N679K,S:P681H,S:N764K,S:D796…	Yes		EPI_ISL_9712229
A480	DJI	2021-12-28	29750	BA.1.1	21K (Omicron)	E:T9I,M:D3G,M:Q19E,M:A63T,N:P13L,N:R203K,N:G204R,ORF1a:K856R,ORF1a:L2084I,ORF1a:A2710T,ORF1a:T3255I,ORF1a:P3395H,ORF1a:I3758V,ORF1b:H286Y,ORF1b:P314L,ORF1b:G1093S,ORF1b:I1566V,ORF9b:P10S,S:A67V,S:T95I,S:Y145D,S:L212I,S:G339D,S:R346K,S:S371L,S:S373P,S:S375F,S:K417N,S:N440K,S:G446S,S:S477N,S:T478K,S:E484A,S:Q493R,S:G496S,S:Q498R,S:N501Y,S:Y505H,S:T547K,S:D614G,S:H655Y,S:N679K,S:P681H,S:N764K,S:D796…	Yes		EPI_ISL_9712230
A5	DJI	2021-04-28	29546	B.1.351	20H (Beta, V2)	E:P71L,N:T205I,N:E378V,ORF1a:T265I,ORF1a:G400C,ORF1a:S1087T,ORF1a:K1655N,ORF1a:I2873T,ORF1a:K3353R,ORF1a:A3523V,ORF1b:P314L,ORF1b:P1851Q,ORF3a:Q57H,ORF3a:T151I,ORF3a:S171L,S:L18F,S:D80A,S:D215G,S:K417N,S:E484K,S:N501Y,S:D614G,S:A701V,ORF1a:S3675-,ORF1a:G3676-,ORF1a:F3677-,S:L241-,S:L242-,S:A243-,	No		EPI_ISL_3920393
A50	DJI	2021-12-27	29747	BA.1.1	21K (Omicron)	E:T9I,M:D3G,M:Q19E,M:A63T,N:P13L,N:R203K,N:G204R,ORF1a:K856R,ORF1a:L2084I,ORF1a:A2710T,ORF1a:T3255I,ORF1a:P3395H,ORF1a:I3758V,ORF1b:H286Y,ORF1b:P314L,ORF1b:G1093S,ORF1b:I1566V,ORF9b:P10S,S:A67V,S:T95I,S:Y145D,S:L212I,S:G339D,S:R346K,S:S371L,S:S373P,S:S375F,S:K417N,S:N440K,S:G446S,S:S477N,S:T478K,S:E484A,S:Q493R,S:G496S,S:Q498R,S:N501Y,S:Y505H,S:T547K,S:D614G,S:H655Y,S:N679K,S:P681H,S:N764K,S:D796…	Yes	VBI	EPI_ISL_9712231
A521	DJI	2021-12-29	29747	BA.1.1	21K (Omicron)	E:T9I,M:D3G,M:Q19E,M:A63T,N:P13L,N:R203K,N:G204R,ORF1a:K856R,ORF1a:L2084I,ORF1a:A2710T,ORF1a:T3255I,ORF1a:P3395H,ORF1a:I3758V,ORF1b:P314L,ORF1b:G1093S,ORF1b:I1566V,ORF9b:P10S,S:A67V,S:T95I,S:Y145D,S:L212I,S:G339D,S:R346K,S:S371L,S:S373P,S:S375F,S:K417N,S:N440K,S:G446S,S:S477N,S:T478K,S:E484A,S:Q493R,S:G496S,S:Q498R,S:N501Y,S:Y505H,S:T547K,S:D614G,S:H655Y,S:N679K,S:P681H,S:N764K,S:D796Y,S:N856K,S:…	Yes		EPI_ISL_9712232
A529	DJI	2021-12-31	29747	BA.1.1	21K (Omicron)	E:T9I,M:D3G,M:Q19E,M:A63T,N:P13L,N:R203K,N:G204R,ORF1a:K856R,ORF1a:L2084I,ORF1a:A2710T,ORF1a:T3255I,ORF1a:P3395H,ORF1a:I3758V,ORF1b:P314L,ORF1b:G1093S,ORF1b:I1566V,ORF9b:P10S,S:A67V,S:T95I,S:Y145D,S:L212I,S:G339D,S:R346K,S:S371L,S:S373P,S:S375F,S:K417N,S:N440K,S:G446S,S:S477N,S:T478K,S:E484A,S:Q493R,S:G496S,S:Q498R,S:N501Y,S:Y505H,S:T547K,S:D614G,S:H655Y,S:N679K,S:P681H,S:N764K,S:D796Y,S:N856K,S:…	Yes	VBI	EPI_ISL_9712233
A530	DJI	2021-12-31	29747	BA.1.1	21K (Omicron)	E:T9I,M:D3G,M:Q19E,M:A63T,N:P13L,N:R203K,N:G204R,ORF1a:K856R,ORF1a:L2084I,ORF1a:A2710T,ORF1a:T3255I,ORF1a:P3395H,ORF1a:I3758V,ORF1b:P314L,ORF1b:G1093S,ORF1b:I1566V,ORF9b:P10S,S:A67V,S:T95I,S:Y145D,S:L212I,S:G339D,S:R346K,S:S371L,S:S373P,S:S375F,S:K417N,S:N440K,S:G446S,S:S477N,S:T478K,S:E484A,S:Q493R,S:G496S,S:Q498R,S:N501Y,S:Y505H,S:T547K,S:D614G,S:H655Y,S:N679K,S:P681H,S:N764K,S:D796Y,S:N856K,S:…	Yes	VBI	EPI_ISL_9712234
A532	DJI	2021-12-31	29747	BA.1.1	21K (Omicron)	E:T9I,M:D3G,M:Q19E,M:A63T,N:P13L,N:R203K,N:G204R,ORF1a:K856R,ORF1a:L2084I,ORF1a:A2710T,ORF1a:T3255I,ORF1a:P3395H,ORF1a:I3758V,ORF1b:P314L,ORF1b:G1093S,ORF1b:I1566V,ORF9b:P10S,S:A67V,S:T95I,S:Y145D,S:L212I,S:G339D,S:R346K,S:S371L,S:S373P,S:S375F,S:K417N,S:N440K,S:G446S,S:S477N,S:T478K,S:E484A,S:Q493R,S:G496S,S:Q498R,S:N501Y,S:Y505H,S:T547K,S:D614G,S:H655Y,S:N679K,S:P681H,S:N764K,S:D796Y,S:N856K,S:…	Yes	VBI	EPI_ISL_9712235
A537	DJI	2021-12-31	29747	BA.1.1	21K (Omicron)	E:T9I,M:D3G,M:Q19E,M:A63T,N:P13L,N:R203K,N:G204R,ORF1a:K856R,ORF1a:L2084I,ORF1a:A2710T,ORF1a:T3255I,ORF1a:P3395H,ORF1a:I3758V,ORF1b:P314L,ORF1b:G1093S,ORF1b:I1566V,ORF9b:P10S,S:A67V,S:T95I,S:Y145D,S:L212I,S:G339D,S:R346K,S:S371L,S:S373P,S:S375F,S:K417N,S:N440K,S:G446S,S:S477N,S:T478K,S:E484A,S:Q493R,S:G496S,S:Q498R,S:N501Y,S:Y505H,S:T547K,S:D614G,S:H655Y,S:N679K,S:P681H,S:N764K,S:D796Y,S:N856K,S:…	Yes	VBI	EPI_ISL_9712236
A540	DJI	2021-12-30	29748	BA.1.1	21K (Omicron)	E:T9I,M:D3G,M:Q19E,M:A63T,N:P13L,N:R203K,N:G204R,ORF1a:K856R,ORF1a:L2084I,ORF1a:A2710T,ORF1a:T3255I,ORF1a:P3395H,ORF1a:I3758V,ORF1b:H286Y,ORF1b:P314L,ORF1b:G1093S,ORF1b:I1566V,ORF9b:P10S,S:A67V,S:T95I,S:Y145D,S:L212I,S:G339D,S:R346K,S:S371L,S:S373P,S:S375F,S:K417N,S:N440K,S:G446S,S:S477N,S:T478K,S:E484A,S:Q493R,S:G496S,S:Q498R,S:N501Y,S:Y505H,S:T547K,S:D614G,S:H655Y,S:N679K,S:P681H,S:N764K,S:D796…	Yes	VBI	EPI_ISL_9712237
A542	DJI	2021-12-30	29747	BA.1.1	21K (Omicron)	E:T9I,M:D3G,M:Q19E,M:A63T,N:P13L,N:R203K,N:G204R,ORF1a:K856R,ORF1a:L2084I,ORF1a:A2710T,ORF1a:T3255I,ORF1a:P3395H,ORF1a:I3758V,ORF1b:P314L,ORF1b:G1093S,ORF1b:I1566V,ORF9b:P10S,S:A67V,S:T95I,S:Y145D,S:L212I,S:G339D,S:R346K,S:S371L,S:S373P,S:S375F,S:K417N,S:N440K,S:G446S,S:S477N,S:T478K,S:E484A,S:Q493R,S:G496S,S:Q498R,S:N501Y,S:Y505H,S:T547K,S:D614G,S:H655Y,S:N679K,S:P681H,S:N764K,S:D796Y,S:N856K,S:…	Yes	VBI	EPI_ISL_9712238
A546	DJI	2021-12-30	29750	BA.1.1	21K (Omicron)	E:T9I,M:D3G,M:Q19E,M:A63T,N:P13L,N:R203K,N:G204R,ORF1a:K856R,ORF1a:L2084I,ORF1a:A2710T,ORF1a:T3255I,ORF1a:P3395H,ORF1a:I3758V,ORF1b:H286Y,ORF1b:P314L,ORF1b:G1093S,ORF1b:I1566V,ORF9b:P10S,S:A67V,S:T95I,S:Y145D,S:L212I,S:G339D,S:R346K,S:S371L,S:S373P,S:S375F,S:K417N,S:N440K,S:G446S,S:S477N,S:T478K,S:E484A,S:Q493R,S:G496S,S:Q498R,S:N501Y,S:Y505H,S:T547K,S:D614G,S:H655Y,S:N679K,S:P681H,S:N764K,S:D796…	Yes	VBI	EPI_ISL_9712239
A547	DJI	2021-12-31	29747	BA.1.1	21K (Omicron)	E:T9I,M:D3G,M:Q19E,M:A63T,N:P13L,N:R203K,N:G204R,ORF1a:K856R,ORF1a:L2084I,ORF1a:A2710T,ORF1a:G2863S,ORF1a:T3255I,ORF1a:P3395H,ORF1a:I3758V,ORF1b:P314L,ORF1b:G1093S,ORF1b:I1566V,ORF9b:P10S,S:A67V,S:T95I,S:Y145D,S:L212I,S:G339D,S:R346K,S:S371L,S:S373P,S:S375F,S:K417N,S:N440K,S:G446S,S:S477N,S:T478K,S:E484A,S:Q493R,S:G496S,S:Q498R,S:N501Y,S:Y505H,S:T547K,S:D614G,S:H655Y,S:N679K,S:P681H,S:N764K,S:D79…	Yes	VBI (partial)	EPI_ISL_9712240
A552	DJI	2021-12-29	29747	BA.1.1	21K (Omicron)	E:T9I,M:D3G,M:Q19E,M:A63T,N:P13L,N:R203K,N:G204R,ORF1a:K856R,ORF1a:L2084I,ORF1a:A2710T,ORF1a:T3255I,ORF1a:P3395H,ORF1a:I3758V,ORF1b:P314L,ORF1b:G1093S,ORF1b:I1566V,ORF9b:P10S,S:A67V,S:T95I,S:Y145D,S:L212I,S:G339D,S:R346K,S:S371L,S:S373P,S:S375F,S:K417N,S:N440K,S:G446S,S:S477N,S:T478K,S:E484A,S:Q493R,S:G496S,S:Q498R,S:N501Y,S:Y505H,S:T547K,S:D614G,S:H655Y,S:N679K,S:P681H,S:N764K,S:D796Y,S:N856K,S:…	Yes		EPI_ISL_9712241
A572	DJI	2021-12-30	29747	BA.1.1	21K (Omicron)	E:T9I,M:D3G,M:Q19E,M:A63T,N:P13L,N:R203K,N:G204R,ORF1a:K856R,ORF1a:L2084I,ORF1a:A2710T,ORF1a:T3255I,ORF1a:P3395H,ORF1a:I3758V,ORF1b:P314L,ORF1b:G1093S,ORF1b:I1566V,ORF9b:P10S,S:A67V,S:T95I,S:Y145D,S:L212I,S:G339D,S:R346K,S:S371L,S:S373P,S:S375F,S:K417N,S:N440K,S:G446S,S:S477N,S:T478K,S:E484A,S:Q493R,S:S494P,S:G496S,S:Q498R,S:N501Y,S:Y505H,S:T547K,S:D614G,S:H655Y,S:N679K,S:P681H,S:N764K,S:D796Y,S:…	Yes	VBI (unknown)	EPI_ISL_9712242
A574	DJI	2021-12-30	29747	BA.1.1	21K (Omicron)	E:T9I,M:D3G,M:Q19E,M:A63T,N:P13L,N:R203K,N:G204R,ORF1a:K856R,ORF1a:L2084I,ORF1a:A2710T,ORF1a:T3255I,ORF1a:P3395H,ORF1a:I3758V,ORF1b:H286Y,ORF1b:P314L,ORF1b:G1093S,ORF1b:I1566V,ORF9b:P10S,S:A67V,S:T95I,S:Y145D,S:L212I,S:G339D,S:R346K,S:S371L,S:S373P,S:S375F,S:K417N,S:N440K,S:G446S,S:S477N,S:T478K,S:E484A,S:Q493R,S:G496S,S:Q498R,S:N501Y,S:Y505H,S:T547K,S:D614G,S:H655Y,S:N679K,S:P681H,S:N764K,S:D796…	Yes	VBI	EPI_ISL_9712243
A575	DJI	2021-12-30	29747	BA.1	21K (Omicron)	E:T9I,M:D3G,M:Q19E,M:A63T,N:P13L,N:R203K,N:G204R,ORF1a:K856R,ORF1a:P1786L,ORF1a:L2084I,ORF1a:A2710T,ORF1a:T3255I,ORF1a:P3395H,ORF1a:I3758V,ORF1b:P314L,ORF1b:I1566V,ORF9b:P10S,S:A67V,S:T95I,S:Y145D,S:L212I,S:G339D,S:R346K,S:S371L,S:S373P,S:S375F,S:K417N,S:N440K,S:G446S,S:S477N,S:T478K,S:E484A,S:Q493R,S:G496S,S:Q498R,S:N501Y,S:Y505H,S:T547K,S:D614G,S:H655Y,S:N679K,S:P681H,S:N764K,S:D796Y,S:N856K,S:…	Yes	VBI	EPI_ISL_9712244
A576	DJI	2021-12-30	29747	BA.1.1	21K (Omicron)	E:T9I,M:D3G,M:Q19E,M:A63T,N:P13L,N:R203K,N:G204R,ORF1a:K856R,ORF1a:L2084I,ORF1a:A2710T,ORF1a:T3255I,ORF1a:P3395H,ORF1a:I3758V,ORF1b:P314L,ORF1b:G1093S,ORF1b:I1566V,ORF9b:P10S,S:A67V,S:T95I,S:Y145D,S:L212I,S:G339D,S:R346K,S:S371L,S:S373P,S:S375F,S:K417N,S:N440K,S:G446S,S:S477N,S:T478K,S:E484A,S:Q493R,S:G496S,S:Q498R,S:N501Y,S:Y505H,S:T547K,S:D614G,S:H655Y,S:N679K,S:P681H,S:N764K,S:D796Y,S:N856K,S:…	Yes	VBI	EPI_ISL_9712245
A583	DJI	2021-12-29	29747	BA.1.1	21K (Omicron)	E:T9I,M:D3G,M:Q19E,M:A63T,N:P13L,N:R203K,N:G204R,ORF1a:K856R,ORF1a:L2084I,ORF1a:A2710T,ORF1a:T3255I,ORF1a:P3395H,ORF1a:I3758V,ORF1b:P314L,ORF1b:G1093S,ORF1b:I1566V,ORF9b:P10S,S:A67V,S:T95I,S:Y145D,S:L212I,S:G339D,S:R346K,S:S371L,S:S373P,S:S375F,S:K417N,S:N440K,S:G446S,S:S477N,S:T478K,S:E484A,S:Q493R,S:G496S,S:Q498R,S:N501Y,S:Y505H,S:T547K,S:D614G,S:H655Y,S:N679K,S:P681H,S:N764K,S:D796Y,S:N856K,S:…	Yes		EPI_ISL_9712246
A585	DJI	2021-12-29	29750	BA.1.1	21K (Omicron)	E:T9I,M:D3G,M:Q19E,M:A63T,N:P13L,N:R203K,N:G204R,ORF1a:K856R,ORF1a:L2084I,ORF1a:A2710T,ORF1a:T3255I,ORF1a:P3395H,ORF1a:I3758V,ORF1b:H286Y,ORF1b:P314L,ORF1b:G1093S,ORF1b:I1566V,ORF9b:P10S,S:A67V,S:T95I,S:Y145D,S:L212I,S:G339D,S:R346K,S:S371L,S:S373P,S:S375F,S:K417N,S:N440K,S:G446S,S:S477N,S:T478K,S:E484A,S:Q493R,S:G496S,S:Q498R,S:N501Y,S:Y505H,S:T547K,S:D614G,S:H655Y,S:N679K,S:P681H,S:N764K,S:D796…	Yes		EPI_ISL_9712247
A587	DJI	2021-12-29	29747	BA.1.1	21K (Omicron)	E:T9I,M:D3G,M:Q19E,M:A63T,N:P13L,N:R203K,N:G204R,ORF1a:K856R,ORF1a:L2084I,ORF1a:A2710T,ORF1a:T3255I,ORF1a:P3395H,ORF1a:I3758V,ORF1b:H286Y,ORF1b:P314L,ORF1b:G1093S,ORF1b:I1566V,ORF9b:P10S,S:A67V,S:T95I,S:Y145D,S:L212I,S:G339D,S:R346K,S:S371L,S:S373P,S:S375F,S:K417N,S:N440K,S:G446S,S:S477N,S:T478K,S:E484A,S:Q493R,S:G496S,S:Q498R,S:N501Y,S:Y505H,S:T547K,S:D614G,S:H655Y,S:N679K,S:P681H,S:N764K,S:D796…	Yes		EPI_ISL_9712248
A589	DJI	2021-12-29	29747	BA.1.1	21K (Omicron)	E:T9I,M:D3G,M:Q19E,M:A63T,N:P13L,N:R203K,N:G204R,ORF1a:K856R,ORF1a:L2084I,ORF1a:A2710T,ORF1a:T3255I,ORF1a:P3395H,ORF1a:I3758V,ORF1b:H286Y,ORF1b:P314L,ORF1b:G1093S,ORF1b:I1566V,ORF9b:P10S,S:A67V,S:T95I,S:Y145D,S:L212I,S:G339D,S:R346K,S:S371L,S:S373P,S:S375F,S:K417N,S:N440K,S:G446S,S:S477N,S:T478K,S:E484A,S:Q493R,S:G496S,S:Q498R,S:N501Y,S:Y505H,S:T547K,S:D614G,S:H655Y,S:N679K,S:P681H,S:N764K,S:D796…	Yes		EPI_ISL_9712249
A598	DJI	2021-12-29	29747	BA.1.1	21K (Omicron)	E:T9I,M:D3G,M:Q19E,M:A63T,N:P13L,N:R203K,N:G204R,ORF1a:K856R,ORF1a:L2084I,ORF1a:A2710T,ORF1a:T3255I,ORF1a:P3395H,ORF1a:I3758V,ORF1b:H286Y,ORF1b:P314L,ORF1b:G1093S,ORF1b:I1566V,ORF9b:P10S,S:A67V,S:T95I,S:Y145D,S:L212I,S:G339D,S:R346K,S:S371L,S:S373P,S:S375F,S:K417N,S:N440K,S:G446S,S:S477N,S:T478K,S:E484A,S:Q493R,S:G496S,S:Q498R,S:N501Y,S:Y505H,S:T547K,S:D614G,S:H655Y,S:N679K,S:P681H,S:N764K,S:D796…	Yes		EPI_ISL_9712250
A605	DJI	2022-01-01	29057	BA.1.1	21K (Omicron)	E:T9I,M:A63T,N:P13L,N:R203K,N:G204R,ORF1a:K856R,ORF1a:L2084I,ORF1a:A2710T,ORF1a:T3255I,ORF1a:P3395H,ORF1a:I3758V,ORF1b:H286Y,ORF1b:P314L,ORF1b:G1093S,ORF1b:I1566V,ORF9b:P10S,S:A67V,S:T95I,S:Y145D,S:L212I,S:G339D,S:R346K,S:S371L,S:S373P,S:S375F,S:S477N,S:T478K,S:E484A,S:Q493R,S:G496S,S:Q498R,S:N501Y,S:Y505H,S:T547K,S:D614G,S:H655Y,S:N679K,S:P681H,S:N764K,S:D796Y,S:N856K,S:Q954H,S:N969K,S:L981F,N:E…	no		EPI_ISL_10038222
A61	DJI	2021-12-27	29747	BA.1.1	21K (Omicron)	E:T9I,M:D3G,M:Q19E,M:A63T,N:P13L,N:R203K,N:G204R,ORF1a:K856R,ORF1a:L2084I,ORF1a:A2710T,ORF1a:T3255I,ORF1a:P3395H,ORF1a:I3758V,ORF1b:P314L,ORF1b:G1093S,ORF1b:I1566V,ORF9b:P10S,S:A67V,S:T95I,S:Y145D,S:L212I,S:G339D,S:R346K,S:S371L,S:S373P,S:S375F,S:K417N,S:N440K,S:G446S,S:S477N,S:T478K,S:E484A,S:Q493R,S:G496S,S:Q498R,S:N501Y,S:Y505H,S:T547K,S:D614G,S:H655Y,S:N679K,S:P681H,S:N764K,S:D796Y,S:N856K,S:…	Yes	VBI	EPI_ISL_9712251
A63	DJI	2021-05-01	29285	B.1.351	20H (Beta, V2)	E:P71L,N:T205I,N:E378V,ORF1a:T265I,ORF1a:G400C,ORF1a:K1655N,ORF1a:K3353R,ORF1a:A3523V,ORF1b:P314L,ORF1b:P1851Q,ORF3a:Q57H,ORF3a:T151I,ORF3a:S171L,S:L18F,S:D80A,S:D215G,S:K417N,S:E484K,S:N501Y,S:D614G,S:A701V,ORF1a:S3675-,ORF1a:G3676-,ORF1a:F3677-,S:L241-,S:L242-,S:A243-,	No		EPI_ISL_3920358
A632	DJI	2022-01-01	29747	BA.1.1	21K (Omicron)	E:T9I,M:D3G,M:Q19E,M:A63T,N:P13L,N:R203K,N:G204R,ORF1a:K856R,ORF1a:L2084I,ORF1a:A2710T,ORF1a:T3255I,ORF1a:P3395H,ORF1a:I3758V,ORF1b:P314L,ORF1b:G1093S,ORF1b:I1566V,ORF9b:P10S,S:A67V,S:T95I,S:Y145D,S:L212I,S:G339D,S:R346K,S:S371L,S:S373P,S:S375F,S:K417N,S:N440K,S:G446S,S:S477N,S:T478K,S:E484A,S:Q493R,S:G496S,S:Q498R,S:N501Y,S:Y505H,S:T547K,S:D614G,S:H655Y,S:N679K,S:P681H,S:N764K,S:D796Y,S:N856K,S:…	Yes		EPI_ISL_10038176
A636	DJI	2022-01-01	27986	BA.1.1	21K (Omicron)	E:T9I,M:A63T,N:P13L,N:R203K,N:G204R,ORF1a:K856R,ORF1a:L2084I,ORF1a:A2710T,ORF1a:T3255I,ORF1a:P3395H,ORF1a:I3758V,ORF1b:P314L,ORF1b:G1093S,ORF1b:R1413G,ORF9b:P10S,S:A67V,S:T95I,S:Y145D,S:L212I,S:G339D,S:R346K,S:S371L,S:S373P,S:S375F,S:S477N,S:T478K,S:E484A,S:Q493R,S:G496S,S:Q498R,S:N501Y,S:Y505H,S:T547K,S:D614G,S:H655Y,S:N679K,S:P681H,S:N764K,S:D796Y,S:N856K,S:Q954H,S:N969K,S:L981F,N:E31-,N:R32-,N…	no		EPI_ISL_10038215
A656	DJI	2022-01-01	29747	BA.1.1	21K (Omicron)	E:T9I,M:D3G,M:Q19E,M:A63T,N:P13L,N:R203K,N:G204R,ORF1a:K856R,ORF1a:L2084I,ORF1a:A2710T,ORF1a:T3255I,ORF1a:P3395H,ORF1a:I3758V,ORF1b:P314L,ORF1b:G1093S,ORF1b:I1566V,ORF9b:P10S,S:A67V,S:T95I,S:Y145D,S:L212I,S:G339D,S:R346K,S:S371L,S:S373P,S:S375F,S:K417N,S:N440K,S:G446S,S:S477N,S:T478K,S:E484A,S:Q493R,S:G496S,S:Q498R,S:N501Y,S:Y505H,S:T547K,S:D614G,S:H655Y,S:N679K,S:P681H,S:N764K,S:D796Y,S:N856K,S:…	Yes		EPI_ISL_10038177
A663	DJI	2022-01-02	29747	BA.1.1	21K (Omicron)	E:T9I,M:D3G,M:Q19E,M:A63T,N:P13L,N:R203K,N:G204R,ORF1a:K856R,ORF1a:L2084I,ORF1a:A2710T,ORF1a:T3255I,ORF1a:P3395H,ORF1a:I3758V,ORF1b:P314L,ORF1b:G1093S,ORF1b:I1566V,ORF9b:P10S,S:A67V,S:T95I,S:Y145D,S:L212I,S:G339D,S:R346K,S:S371L,S:S373P,S:S375F,S:K417N,S:N440K,S:G446S,S:S477N,S:T478K,S:E484A,S:Q493R,S:G496S,S:Q498R,S:N501Y,S:Y505H,S:T547K,S:D614G,S:H655Y,S:N679K,S:P681H,S:N764K,S:D796Y,S:N856K,S:…	Yes	VBI	EPI_ISL_10038178
A670	DJI	2022-01-02	29057	BA.1.1	21K (Omicron)	E:T9I,M:A63T,N:P13L,N:R203K,N:G204R,ORF1a:K856R,ORF1a:L2084I,ORF1a:A2710T,ORF1a:T3255I,ORF1a:P3395H,ORF1a:I3758V,ORF1b:H286Y,ORF1b:P314L,ORF1b:G1093S,ORF1b:I1566V,ORF9b:P10S,S:A67V,S:T95I,S:Y145D,S:L212I,S:G339D,S:R346K,S:S371L,S:S373P,S:S375F,S:S477N,S:T478K,S:E484A,S:Q493R,S:G496S,S:Q498R,S:N501Y,S:Y505H,S:T547K,S:D614G,S:H655Y,S:N679K,S:P681H,S:N764K,S:D796Y,S:N856K,S:Q954H,S:N969K,S:L981F,N:E…	no	VBI	EPI_ISL_10038223
A674	DJI	2022-01-02	29747	BA.1.1	21K (Omicron)	E:T9I,M:D3G,M:Q19E,M:A63T,N:P13L,N:R203K,N:G204R,ORF1a:K856R,ORF1a:L2084I,ORF1a:A2710T,ORF1a:T3255I,ORF1a:P3395H,ORF1a:I3758V,ORF1b:P314L,ORF1b:G1093S,ORF1b:I1566V,ORF9b:P10S,S:A67V,S:T95I,S:Y145D,S:L212I,S:G339D,S:R346K,S:S371L,S:S373P,S:S375F,S:K417N,S:N440K,S:G446S,S:S477N,S:T478K,S:E484A,S:Q493R,S:G496S,S:Q498R,S:N501Y,S:Y505H,S:T547K,S:D614G,S:H655Y,S:N679K,S:P681H,S:N764K,S:D796Y,S:N856K,S:…	Yes	VBI	EPI_ISL_10038179
A676	DJI	2022-01-02	29747	BA.1.1	21K (Omicron)	E:T9I,M:D3G,M:Q19E,M:A63T,N:P13L,N:R203K,N:G204R,ORF1a:K856R,ORF1a:L2084I,ORF1a:A2710T,ORF1a:T3255I,ORF1a:P3395H,ORF1a:I3758V,ORF1b:P314L,ORF1b:G1093S,ORF1b:I1566V,ORF9b:P10S,S:A67V,S:T95I,S:Y145D,S:L212I,S:G339D,S:R346K,S:S371L,S:S373P,S:S375F,S:K417N,S:N440K,S:G446S,S:S477N,S:T478K,S:E484A,S:Q493R,S:G496S,S:Q498R,S:N501Y,S:Y505H,S:T547K,S:D614G,S:H655Y,S:N679K,S:P681H,S:N764K,S:D796Y,S:N856K,S:…	Yes	VBI	EPI_ISL_10038180
A68	DJI	2021-12-27	29747	BA.1.1	21K (Omicron)	E:T9I,M:D3G,M:Q19E,M:A63T,N:P13L,N:R203K,N:G204R,ORF1a:K856R,ORF1a:L2084I,ORF1a:A2710T,ORF1a:T3255I,ORF1a:P3395H,ORF1a:I3758V,ORF1b:P314L,ORF1b:G1093S,ORF1b:I1566V,ORF9b:P10S,S:A67V,S:T95I,S:Y145D,S:L212I,S:G339D,S:R346K,S:S371L,S:S373P,S:S375F,S:K417N,S:N440K,S:G446S,S:S477N,S:T478K,S:E484A,S:Q493R,S:G496S,S:Q498R,S:N501Y,S:Y505H,S:T547K,S:D614G,S:H655Y,S:N679K,S:P681H,S:N764K,S:D796Y,S:N856K,S:…	Yes	VBI	EPI_ISL_9712252
A680	DJI	2022-01-02	29747	BA.1.1	21K (Omicron)	E:T9I,M:D3G,M:Q19E,M:A63T,N:P13L,N:R203K,N:G204R,ORF1a:K856R,ORF1a:L2084I,ORF1a:A2710T,ORF1a:T3255I,ORF1a:P3395H,ORF1a:I3758V,ORF1b:H286Y,ORF1b:P314L,ORF1b:G1093S,ORF1b:I1566V,ORF9b:P10S,S:A67V,S:T95I,S:Y145D,S:L212I,S:G339D,S:R346K,S:S371L,S:S373P,S:S375F,S:K417N,S:N440K,S:G446S,S:S477N,S:T478K,S:E484A,S:Q493R,S:G496S,S:Q498R,S:N501Y,S:Y505H,S:T547K,S:D614G,S:H655Y,S:N679K,S:P681H,S:N764K,S:D796…	Yes	VBI	EPI_ISL_10038181
A71	DJI	2020-11-16	29782	B.1	20A	N:P199L,ORF1a:F679L,ORF1b:P314L,ORF1b:R2257W,ORF3a:Q57H,ORF3a:S171L,S:S494P,S:D614G	Yes		EPI_ISL_2860834
A710	DJI	2021-12-31	29750	BA.1.1	21K (Omicron)	E:T9I,M:D3G,M:Q19E,M:A63T,N:P13L,N:R203K,N:G204R,ORF1a:K856R,ORF1a:L2084I,ORF1a:A2710T,ORF1a:T3255I,ORF1a:P3395H,ORF1a:I3758V,ORF1b:H286Y,ORF1b:P314L,ORF1b:G1093S,ORF1b:I1566V,ORF9b:P10S,S:A67V,S:T95I,S:Y145D,S:L212I,S:G339D,S:R346K,S:S371L,S:S373P,S:S375F,S:K417N,S:N440K,S:G446S,S:S477N,S:T478K,S:E484A,S:Q493R,S:G496S,S:Q498R,S:N501Y,S:Y505H,S:T547K,S:D614G,S:H655Y,S:N679K,S:P681H,S:N764K,S:D796…	Yes	VBI	EPI_ISL_9712253
A712	DJI	2021-12-31	29747	BA.1.1	21K (Omicron)	E:T9I,M:D3G,M:Q19E,M:A63T,N:P13L,N:R203K,N:G204R,ORF1a:K856R,ORF1a:L2084I,ORF1a:A2710T,ORF1a:T3255I,ORF1a:P3395H,ORF1a:I3758V,ORF1b:P314L,ORF1b:G1093S,ORF1b:I1566V,ORF9b:P10S,S:A67V,S:T95I,S:Y145D,S:L212I,S:G339D,S:R346K,S:S371L,S:S373P,S:S375F,S:K417N,S:N440K,S:G446S,S:S477N,S:T478K,S:E484A,S:Q493R,S:G496S,S:Q498R,S:N501Y,S:Y505H,S:T547K,S:D614G,S:H655Y,S:N679K,S:P681H,S:N764K,S:D796Y,S:N856K,S:…	Yes	VBI	EPI_ISL_9712254
A74	DJI	2021-12-27	29747	BA.1.1	21K (Omicron)	E:T9I,M:D3G,M:Q19E,M:A63T,N:P13L,N:R203K,N:G204R,ORF1a:K856R,ORF1a:L2084I,ORF1a:A2710T,ORF1a:T3255I,ORF1a:P3395H,ORF1a:I3758V,ORF1b:P314L,ORF1b:G1093S,ORF1b:I1566V,ORF9b:P10S,S:A67V,S:T95I,S:Y145D,S:L212I,S:G339D,S:R346K,S:S371L,S:S373P,S:S375F,S:K417N,S:N440K,S:G446S,S:S477N,S:T478K,S:E484A,S:Q493R,S:G496S,S:Q498R,S:N501Y,S:Y505H,S:T547K,S:D614G,S:H655Y,S:N679K,S:P681H,S:N764K,S:D796Y,S:N856K,S:…	Yes	VBI	EPI_ISL_9712255
A75	DJI	2021-12-28	29747	BA.1.1	21K (Omicron)	E:T9I,M:D3G,M:Q19E,M:A63T,N:P13L,N:R203K,N:G204R,ORF1a:K856R,ORF1a:L2084I,ORF1a:A2710T,ORF1a:T3255I,ORF1a:P3395H,ORF1a:I3758V,ORF1b:P314L,ORF1b:G1093S,ORF1b:I1566V,ORF9b:P10S,S:A67V,S:T95I,S:Y145D,S:L212I,S:G339D,S:R346K,S:S371L,S:S373P,S:S375F,S:K417N,S:N440K,S:G446S,S:S477N,S:T478K,S:E484A,S:Q493R,S:G496S,S:Q498R,S:N501Y,S:Y505H,S:T547K,S:D614G,S:H655Y,S:N679K,S:P681H,S:N764K,S:D796Y,S:N856K,S:…	Yes	VBI	EPI_ISL_9712256
A754	DJI	2021-12-31	29747	BA.1.1	21K (Omicron)	E:T9I,M:D3G,M:Q19E,M:A63T,N:P13L,N:R203K,N:G204R,ORF1a:K856R,ORF1a:L2084I,ORF1a:A2710T,ORF1a:T3255I,ORF1a:P3395H,ORF1a:I3758V,ORF1b:P314L,ORF1b:G1093S,ORF1b:I1566V,ORF9b:P10S,S:A67V,S:T95I,S:Y145D,S:L212I,S:G339D,S:R346K,S:S371L,S:S373P,S:S375F,S:K417N,S:N440K,S:G446S,S:S477N,S:T478K,S:E484A,S:Q493R,S:G496S,S:Q498R,S:N501Y,S:Y505H,S:T547K,S:D614G,S:H655Y,S:N679K,S:P681H,S:N764K,S:D796Y,S:N856K,S:…	Yes	VBI	EPI_ISL_10038170
A768	DJI	2021-12-31	29747	BA.1.1	21K (Omicron)	E:T9I,M:D3G,M:Q19E,M:A63T,N:P13L,N:R203K,N:G204R,ORF1a:K856R,ORF1a:L2084I,ORF1a:A2710T,ORF1a:T3255I,ORF1a:P3395H,ORF1a:I3758V,ORF1b:P314L,ORF1b:G1093S,ORF1b:I1566V,ORF9b:P10S,S:A67V,S:T95I,S:Y145D,S:L212I,S:G339D,S:R346K,S:S371L,S:S373P,S:S375F,S:K417N,S:N440K,S:G446S,S:S477N,S:T478K,S:E484A,S:Q493R,S:G496S,S:Q498R,S:N501Y,S:Y505H,S:T547K,S:D614G,S:H655Y,S:N679K,S:P681H,S:N764K,S:D796Y,S:N856K,S:…	Yes	VBI	EPI_ISL_10038171
A775	DJI	2021-12-31	29747	BA.1.1	21K (Omicron)	E:T9I,M:D3G,M:Q19E,M:A63T,N:P13L,N:R203K,N:G204R,ORF1a:K856R,ORF1a:L2084I,ORF1a:A2710T,ORF1a:T3255I,ORF1a:P3395H,ORF1a:I3758V,ORF1b:P314L,ORF1b:G1093S,ORF1b:I1566V,ORF9b:P10S,S:A67V,S:T95I,S:Y145D,S:L212I,S:G339D,S:R346K,S:S371L,S:S373P,S:S375F,S:K417N,S:N440K,S:G446S,S:S477N,S:T478K,S:E484A,S:Q493R,S:G496S,S:Q498R,S:N501Y,S:Y505H,S:T547K,S:D614G,S:H655Y,S:N679K,S:P681H,S:N764K,S:D796Y,S:N856K,S:…	Yes	VBI	EPI_ISL_10038172
A786	DJI	2022-01-02	29747	BA.1.1	21K (Omicron)	E:T9I,M:D3G,M:Q19E,M:A63T,N:P13L,N:R203K,N:G204R,ORF1a:K856R,ORF1a:L2084I,ORF1a:A2710T,ORF1a:T3255I,ORF1a:P3395H,ORF1a:I3758V,ORF1b:P314L,ORF1b:G1093S,ORF1b:I1566V,ORF9b:P10S,S:A67V,S:T95I,S:Y145D,S:L212I,S:G339D,S:R346K,S:S371L,S:S373P,S:S375F,S:K417N,S:N440K,S:G446S,S:S477N,S:T478K,S:E484A,S:Q493R,S:G496S,S:Q498R,S:N501Y,S:Y505H,S:T547K,S:D614G,S:H655Y,S:N679K,S:P681H,S:N764K,S:D796Y,S:N856K,S:…	Yes	VBI	EPI_ISL_10038182
A798	DJI	2022-01-02	23769	BA.1.1	21K (Omicron)	E:T9I,M:A63T,N:P13L,N:R203K,N:G204R,ORF1a:R124C,ORF1a:K856R,ORF1a:A2710T,ORF1a:T3255I,ORF1a:P3395H,ORF1a:A3615V,ORF1b:P314L,ORF1b:G1093S,ORF9b:P10S,S:A67V,S:T95I,S:Y145D,S:L212I,S:G339D,S:R346K,S:S371L,S:S373P,S:S375F,S:S477N,S:T478K,S:E484A,S:Q493R,S:G496S,S:Q498R,S:N501Y,S:Y505H,S:V524I,S:T547K,S:D614G,S:H655Y,S:N679K,S:P681H,S:Q954H,S:N969K,S:L981F,N:E31-,N:R32-,N:S33-,ORF1a:L3674-,ORF1a:S3675…	no	VBI	EPI_ISL_10038213
A81	DJI	2021-12-27	29747	BA.1.1	21K (Omicron)	E:T9I,M:D3G,M:Q19E,M:A63T,N:P13L,N:R203K,N:G204R,ORF1a:K856R,ORF1a:L2084I,ORF1a:A2710T,ORF1a:T3255I,ORF1a:P3395H,ORF1a:I3758V,ORF1b:P314L,ORF1b:G1093S,ORF1b:I1566V,ORF9b:P10S,S:A67V,S:T95I,S:Y145D,S:L212I,S:G339D,S:R346K,S:S371L,S:S373P,S:S375F,S:K417N,S:N440K,S:G446S,S:S477N,S:T478K,S:E484A,S:Q493R,S:G496S,S:Q498R,S:N501Y,S:Y505H,S:T547K,S:D614G,S:H655Y,S:N679K,S:P681H,S:N764K,S:D796Y,S:N856K,S:…	Yes	VBI	EPI_ISL_9712257
A821	DJI	2022-01-02	29747	BA.1.1	21K (Omicron)	E:T9I,M:D3G,M:Q19E,M:A63T,N:P13L,N:R203K,N:G204R,ORF1a:K856R,ORF1a:P2046T,ORF1a:L2084I,ORF1a:A2123V,ORF1a:A2710T,ORF1a:T3255I,ORF1a:P3395H,ORF1a:I3758V,ORF1b:P314L,ORF1b:G1093S,ORF1b:I1566V,ORF1b:V2564M,ORF9b:P10S,S:A67V,S:T95I,S:Y145D,S:L212I,S:G339D,S:R346K,S:S371L,S:S373P,S:S375F,S:K417N,S:N440K,S:G446S,S:S477N,S:T478K,S:E484A,S:Q493R,S:G496S,S:Q498R,S:N501Y,S:Y505H,S:T547K,S:D614G,S:H655Y,S:N…	Yes	VBI	EPI_ISL_10038183
A822	DJI	2022-01-02	29750	BA.1.1	21K (Omicron)	E:T9I,M:D3G,M:Q19E,M:A63T,N:P13L,N:R203K,N:G204R,ORF1a:K856R,ORF1a:L2084I,ORF1a:A2710T,ORF1a:T3255I,ORF1a:P3395H,ORF1a:I3758V,ORF1b:H286Y,ORF1b:P314L,ORF1b:G1093S,ORF1b:I1566V,ORF9b:P10S,S:A67V,S:T95I,S:Y145D,S:L212I,S:G339D,S:R346K,S:S371L,S:S373P,S:S375F,S:K417N,S:N440K,S:G446S,S:S477N,S:T478K,S:E484A,S:Q493R,S:G496S,S:Q498R,S:N501Y,S:Y505H,S:T547K,S:D614G,S:H655Y,S:N679K,S:P681H,S:N764K,S:D796…	Yes		EPI_ISL_10038202
A833	DJI	2022-01-02	28851	BA.1.1	21K (Omicron)	E:T9I,M:A63T,N:P13L,N:R203K,N:G204R,ORF1a:K856R,ORF1a:L2084I,ORF1a:A2710T,ORF1a:T3255I,ORF1a:P3395H,ORF1a:I3758V,ORF1b:P314L,ORF1b:G1093S,ORF1b:I1566V,ORF9b:P10S,S:A67V,S:T95I,S:Y145D,S:L212I,S:G339D,S:R346K,S:S371L,S:S373P,S:S375F,S:S477N,S:T478K,S:E484A,S:Q493R,S:G496S,S:Q498R,S:N501Y,S:Y505H,S:T547K,S:D614G,S:H655Y,S:N679K,S:P681H,S:N764K,S:D796Y,S:N856K,S:Q954H,S:N969K,S:L981F,N:E31-,N:R32-,N…	no	VBI	EPI_ISL_10038224
A844	DJI	2021-05-20	29709	B.1.525	21D (Eta)	E:L21F,M:I82T,N:S2M,N:D3Y,N:A12G,N:T205I,ORF1a:A537S,ORF1a:T2007I,ORF1b:P314F,ORF3a:V202L,ORF6:F2M,ORF9b:H9D,S:Q52R,S:A67V,S:E484K,S:D614G,S:Q677H,S:F888L,N:M1-,ORF1a:S3675-,ORF1a:G3676-,ORF1a:F3677-,ORF6:M1-,S:H69-,S:V70-,S:Y144-,	Yes	VBI	EPI_ISL_3845322
A845	DJI	2022-01-02	29747	BA.1.1	21K (Omicron)	E:T9I,M:D3G,M:Q19E,M:A63T,N:P13L,N:R203K,N:G204R,ORF1a:K856R,ORF1a:L2084I,ORF1a:A2710T,ORF1a:T3255I,ORF1a:P3395H,ORF1a:I3758V,ORF1b:P314L,ORF1b:G1093S,ORF1b:I1566V,ORF9b:P10S,S:A67V,S:T95I,S:Y145D,S:L212I,S:G339D,S:R346K,S:S371L,S:S373P,S:S375F,S:K417N,S:N440K,S:G446S,S:S477N,S:T478K,S:E484A,S:Q493R,S:G496S,S:Q498R,S:N501Y,S:Y505H,S:T547K,S:D614G,S:H655Y,S:N679K,S:P681H,S:N764K,S:D796Y,S:N856K,S:…	Yes		EPI_ISL_10038184
A858	DJI	2022-01-02	29747	BA.1.1	21K (Omicron)	E:T9I,M:D3G,M:Q19E,M:A63T,N:P13L,N:R203K,N:G204R,ORF1a:K856R,ORF1a:L2084I,ORF1a:A2710T,ORF1a:T3255I,ORF1a:P3395H,ORF1a:I3758V,ORF1b:H286Y,ORF1b:P314L,ORF1b:G1093S,ORF1b:I1566V,ORF9b:P10S,S:A67V,S:T95I,S:Y145D,S:L212I,S:G339D,S:R346K,S:S371L,S:S373P,S:S375F,S:K417N,S:N440K,S:G446S,S:S477N,S:T478K,S:E484A,S:Q493R,S:G496S,S:Q498R,S:N501Y,S:Y505H,S:T547K,S:D614G,S:H655Y,S:N679K,S:P681H,S:N764K,S:D796…	Yes	VBI	EPI_ISL_10038185
A88	DJI	2021-12-28	29747	BA.1.1	21K (Omicron)	E:T9I,M:D3G,M:Q19E,M:A63T,N:P13L,N:R203K,N:G204R,ORF1a:K856R,ORF1a:L2084I,ORF1a:A2710T,ORF1a:T3255I,ORF1a:P3395H,ORF1a:I3758V,ORF1b:P314L,ORF1b:G1093S,ORF1b:I1566V,ORF9b:P10S,S:A67V,S:T95I,S:Y145D,S:L212I,S:G339D,S:R346K,S:S371L,S:S373P,S:S375F,S:K417N,S:N440K,S:G446S,S:S477N,S:T478K,S:E484A,S:Q493R,S:G496S,S:Q498R,S:N501Y,S:Y505H,S:T547K,S:D614G,S:H655Y,S:N679K,S:P681H,S:N764K,S:D796Y,S:N856K,S:…	Yes	VBI	EPI_ISL_9712258
A888	DJI	2022-01-03	29747	BA.1.1	21K (Omicron)	E:T9I,M:D3G,M:Q19E,M:A63T,N:P13L,N:R203K,N:G204R,ORF1a:K856R,ORF1a:L2084I,ORF1a:A2710T,ORF1a:T3255I,ORF1a:P3395H,ORF1a:I3758V,ORF1b:P314L,ORF1b:G1093S,ORF1b:I1566V,ORF9b:P10S,S:A67V,S:T95I,S:Y145D,S:L212I,S:G339D,S:R346K,S:S371L,S:S373P,S:S375F,S:K417N,S:N440K,S:G446S,S:S477N,S:T478K,S:E484A,S:Q493R,S:G496S,S:Q498R,S:N501Y,S:Y505H,S:T547K,S:D614G,S:H655Y,S:N679K,S:P681H,S:N764K,S:D796Y,S:N856K,S:…	Yes		EPI_ISL_10038194
A889	DJI	2022-01-03	29340	BA.1.1	21K (Omicron)	E:T9I,M:D3G,M:Q19E,M:A63T,N:P13L,N:R203K,N:G204R,ORF1a:K856R,ORF1a:L2084I,ORF1a:A2710T,ORF1a:T3255I,ORF1a:P3395H,ORF1a:I3758V,ORF1b:H286Y,ORF1b:P314L,ORF1b:G1093S,ORF1b:I1566V,ORF9b:P10S,S:A67V,S:T95I,S:Y145D,S:L212I,S:G339D,S:R346K,S:S371L,S:S373P,S:S375F,S:S477N,S:T478K,S:E484A,S:Q493R,S:G496S,S:Q498R,S:N501Y,S:Y505H,S:T547K,S:D614G,S:H655Y,S:N679K,S:P681H,S:N764K,S:D796Y,S:N856K,S:Q954H,S:N969…	no	VBI	EPI_ISL_10038217
A9	DJI	2021-12-27	29747	BA.1.1	21K (Omicron)	E:T9I,M:D3G,M:Q19E,M:A63T,N:P13L,N:R203K,N:G204R,ORF1a:K856R,ORF1a:L2084I,ORF1a:A2710T,ORF1a:T3255I,ORF1a:P3395H,ORF1a:I3758V,ORF1b:P314L,ORF1b:G1093S,ORF1b:I1566V,ORF9b:P10S,S:A67V,S:T95I,S:Y145D,S:L212I,S:G339D,S:R346K,S:S371L,S:S373P,S:S375F,S:K417N,S:N440K,S:G446S,S:S477N,S:T478K,S:E484A,S:Q493R,S:G496S,S:Q498R,S:N501Y,S:Y505H,S:T547K,S:D614G,S:H655Y,S:N679K,S:P681H,S:N764K,S:D796Y,S:N856K,S:…	Yes	VBI	EPI_ISL_9712263
A90	DJI	2021-12-27	29747	BA.1.1	21K (Omicron)	E:T9I,M:D3G,M:Q19E,M:A63T,N:P13L,N:R203K,N:G204R,ORF1a:K856R,ORF1a:L2084I,ORF1a:A2710T,ORF1a:T3255I,ORF1a:P3395H,ORF1a:I3758V,ORF1b:P314L,ORF1b:G1093S,ORF1b:I1566V,ORF9b:P10S,S:A67V,S:T95I,S:Y145D,S:L212I,S:G339D,S:R346K,S:S371L,S:S373P,S:S375F,S:K417N,S:N440K,S:G446S,S:S477N,S:T478K,S:E484A,S:Q493R,S:G496S,S:Q498R,S:N501Y,S:Y505H,S:T547K,S:D614G,S:H655Y,S:N679K,S:P681H,S:N764K,S:D796Y,S:N856K,S:…	Yes	VBI	EPI_ISL_9712259
A901	DJI	2022-01-03	29747	BA.1	21K (Omicron)	E:T9I,M:D3G,M:Q19E,M:A63T,N:P13L,N:R203K,N:G204R,N:D343G,ORF1a:K856R,ORF1a:L2084I,ORF1a:A2710T,ORF1a:T3255I,ORF1a:P3395H,ORF1a:I3758V,ORF1b:P314L,ORF1b:I1566V,ORF3a:L106F,ORF9b:P10S,S:A67V,S:T95I,S:Y145D,S:L212I,S:G339D,S:S371L,S:S373P,S:S375F,S:K417N,S:N440K,S:G446S,S:S477N,S:T478K,S:E484A,S:Q493R,S:G496S,S:Q498R,S:N501Y,S:Y505H,S:T547K,S:D614G,S:H655Y,S:N679K,S:P681H,S:N764K,S:D796Y,S:N856K,S:Q…	Yes		EPI_ISL_10038195
A903	DJI	2022-01-03	29750	BA.1.1	21K (Omicron)	E:T9I,M:D3G,M:Q19E,M:A63T,N:P13L,N:R203K,N:G204R,ORF1a:K856R,ORF1a:L2084I,ORF1a:A2710T,ORF1a:T3255I,ORF1a:P3395H,ORF1a:I3758V,ORF1b:H286Y,ORF1b:P314L,ORF1b:G1093S,ORF1b:I1566V,ORF9b:P10S,S:A67V,S:T95I,S:Y145D,S:L212I,S:G339D,S:R346K,S:S371L,S:S373P,S:S375F,S:K417N,S:N440K,S:G446S,S:S477N,S:T478K,S:E484A,S:Q493R,S:G496S,S:Q498R,S:N501Y,S:Y505H,S:T547K,S:D614G,S:H655Y,S:N679K,S:P681H,S:N764K,S:D796…	Yes	VBI	EPI_ISL_10038208
A905	DJI	2022-01-03	29747	BA.1.1	21K (Omicron)	E:T9I,M:D3G,M:Q19E,M:A63T,N:P13L,N:R203K,N:G204R,ORF1a:K856R,ORF1a:L2084I,ORF1a:A2710T,ORF1a:T3255I,ORF1a:P3395H,ORF1a:I3758V,ORF1b:P314L,ORF1b:G1093S,ORF1b:I1566V,ORF9b:P10S,S:A67V,S:T95I,S:Y145D,S:L212I,S:G339D,S:R346K,S:S371L,S:S373P,S:S375F,S:K417N,S:N440K,S:G446S,S:S477N,S:T478K,S:E484A,S:Q493R,S:G496S,S:Q498R,S:N501Y,S:Y505H,S:T547K,S:D614G,S:H655Y,S:N679K,S:P681H,S:N764K,S:D796Y,S:N856K,S:…	Yes		EPI_ISL_10038196
A914	DJI	2022-01-03	29750	BA.1.1	21K (Omicron)	E:T9I,M:D3G,M:Q19E,M:A63T,N:P13L,N:R203K,N:G204R,ORF1a:K856R,ORF1a:L2084I,ORF1a:A2710T,ORF1a:T3255I,ORF1a:P3395H,ORF1a:I3758V,ORF1b:H286Y,ORF1b:P314L,ORF1b:G1093S,ORF1b:I1566V,ORF9b:P10S,S:A67V,S:T95I,S:Y145D,S:L212I,S:G339D,S:R346K,S:S371L,S:S373P,S:S375F,S:K417N,S:N440K,S:G446S,S:S477N,S:T478K,S:E484A,S:Q493R,S:G496S,S:Q498R,S:N501Y,S:Y505H,S:T547K,S:D614G,S:H655Y,S:N679K,S:P681H,S:N764K,S:D796…	Yes	VBI	EPI_ISL_10038209
A916	DJI	2022-01-03	29072	BA.1.1	21K (Omicron)	E:T9I,M:D3G,M:Q19E,M:A63T,N:P13L,N:R203K,N:G204R,ORF1a:K856R,ORF1a:L2084I,ORF1a:A2710T,ORF1a:T3255I,ORF1a:P3395H,ORF1a:I3758V,ORF1b:H286Y,ORF1b:P314L,ORF1b:G1093S,ORF1b:I1566V,ORF3a:T217I,ORF9b:P10S,S:A67V,S:T95I,S:Y145D,S:L212I,S:G339D,S:R346K,S:S371L,S:S373P,S:S375F,S:S477N,S:T478K,S:E484A,S:Q493R,S:G496S,S:Q498R,S:N501Y,S:Y505H,S:T547K,S:D614G,S:H655Y,S:N679K,S:P681H,S:N764K,S:D796Y,S:N856K,S:…	no	VBI	EPI_ISL_10038218
A927	DJI	2022-01-03	29747	BA.1.1	21K (Omicron)	E:T9I,M:D3G,M:Q19E,M:A63T,N:P13L,N:R203K,N:G204R,ORF1a:K856R,ORF1a:L2084I,ORF1a:A2710T,ORF1a:T3255I,ORF1a:P3395H,ORF1a:I3758V,ORF1b:P314L,ORF1b:I1566V,ORF9b:P10S,S:A67V,S:T95I,S:Y145D,S:L212I,S:G339D,S:R346K,S:S371L,S:S373P,S:S375F,S:K417N,S:N440K,S:G446S,S:S477N,S:T478K,S:E484A,S:Q493R,S:G496S,S:Q498R,S:N501Y,S:Y505H,S:T547K,S:D614G,S:R646H,S:H655Y,S:N679K,S:P681H,S:N764K,S:D796Y,S:N856K,S:Q954H…	Yes		EPI_ISL_10038197
A935	DJI	2022-01-03	29747	BA.1	21K (Omicron)	E:T9I,M:D3G,M:Q19E,M:A63T,N:P13L,N:R203K,N:G204R,ORF1a:T614I,ORF1a:K856R,ORF1a:T1444A,ORF1a:S1468F,ORF1a:T1822I,ORF1a:L2084I,ORF1a:A2710T,ORF1a:T3255I,ORF1a:P3395H,ORF1a:I3758V,ORF1b:P314L,ORF1b:I1566V,ORF3a:D155Y,ORF9b:P10S,S:A67V,S:T95I,S:Y145D,S:L212I,S:G339D,S:S371L,S:S373P,S:S375F,S:K417N,S:N440K,S:G446S,S:S477N,S:T478K,S:E484A,S:Q493R,S:G496S,S:Q498R,S:N501Y,S:Y505H,S:T547K,S:D614G,S:H655Y,…	Yes		EPI_ISL_10038198
A937	DJI	2022-01-03	29747	BA.1.1	21K (Omicron)	E:T9I,M:D3G,M:Q19E,M:A63T,N:P13L,N:R203K,N:G204R,ORF1a:K856R,ORF1a:L2084I,ORF1a:A2710T,ORF1a:T3255I,ORF1a:P3395H,ORF1a:I3758V,ORF1b:P314L,ORF1b:G1093S,ORF1b:I1566V,ORF9b:P10S,S:A67V,S:T95I,S:Y145D,S:L212I,S:G339D,S:R346K,S:S371L,S:S373P,S:S375F,S:K417N,S:N440K,S:G446S,S:S477N,S:T478K,S:E484A,S:Q493R,S:G496S,S:Q498R,S:N501Y,S:Y505H,S:T547K,S:D614G,S:H655Y,S:N679K,S:P681H,S:N764K,S:D796Y,S:N856K,S:…	Yes		EPI_ISL_10038199
A941	DJI	2022-01-03	29750	BA.1.1	21K (Omicron)	E:T9I,M:D3G,M:Q19E,M:A63T,N:P13L,N:R203K,N:G204R,ORF1a:K856R,ORF1a:L2084I,ORF1a:A2710T,ORF1a:T3255I,ORF1a:P3395H,ORF1a:I3758V,ORF1b:H286Y,ORF1b:P314L,ORF1b:G1093S,ORF1b:I1566V,ORF9b:P10S,S:A67V,S:T95I,S:Y145D,S:L212I,S:G339D,S:R346K,S:S371L,S:S373P,S:S375F,S:K417N,S:N440K,S:G446S,S:S477N,S:T478K,S:E484A,S:Q493R,S:G496S,S:Q498R,S:N501Y,S:Y505H,S:T547K,S:D614G,S:H655Y,S:N679K,S:P681H,S:N764K,S:D796…	Yes	VBI	EPI_ISL_10038210
A947	DJI	2022-01-03	29747	BA.1.1	21K (Omicron)	E:T9I,M:D3G,M:Q19E,M:A63T,N:P13L,N:R203K,N:G204R,ORF1a:K856R,ORF1a:L2084I,ORF1a:A2710T,ORF1a:T3255I,ORF1a:P3395H,ORF1a:I3758V,ORF1b:H286Y,ORF1b:P314L,ORF1b:G1093S,ORF1b:I1566V,ORF9b:P10S,S:A67V,S:T95I,S:Y145D,S:L212I,S:G339D,S:R346K,S:S371L,S:S373P,S:S375F,S:K417N,S:N440K,S:G446S,S:S477N,S:T478K,S:E484A,S:Q493R,S:G496S,S:Q498R,S:N501Y,S:Y505H,S:T547K,S:D614G,S:H655Y,S:N679K,S:P681H,S:N764K,S:D796…	Yes	VBI	EPI_ISL_10038200
A95	DJI	2022-01-03	29750	BA.1.1	21K (Omicron)	E:T9I,M:D3G,M:Q19E,M:A63T,N:P13L,N:R203K,N:G204R,ORF1a:K856R,ORF1a:L2084I,ORF1a:A2710T,ORF1a:T3255I,ORF1a:P3395H,ORF1a:I3758V,ORF1b:H286Y,ORF1b:P314L,ORF1b:G1093S,ORF1b:I1566V,ORF9b:P10S,S:A67V,S:T95I,S:Y145D,S:L212I,S:G339D,S:R346K,S:S371L,S:S373P,S:S375F,S:K417N,S:N440K,S:G446S,S:S477N,S:T478K,S:E484A,S:Q493R,S:G496S,S:Q498R,S:N501Y,S:Y505H,S:T547K,S:D614G,S:H655Y,S:N679K,S:P681H,S:N764K,S:D796…	Yes	VBI (unknown)	EPI_ISL_9712260
A950	DJI	2022-01-03	29750	BA.1.1	21K (Omicron)	E:T9I,M:D3G,M:Q19E,M:A63T,N:P13L,N:R203K,N:G204R,ORF1a:K856R,ORF1a:L2084I,ORF1a:A2710T,ORF1a:T3255I,ORF1a:P3395H,ORF1a:I3758V,ORF1b:H286Y,ORF1b:P314L,ORF1b:G1093S,ORF1b:I1566V,ORF9b:P10S,S:A67V,S:T95I,S:Y145D,S:L212I,S:G339D,S:R346K,S:S371L,S:S373P,S:S375F,S:K417N,S:N440K,S:G446S,S:S477N,S:T478K,S:E484A,S:Q493R,S:G496S,S:Q498R,S:N501Y,S:Y505H,S:T547K,S:D614G,S:H655Y,S:N679K,S:P681H,S:N764K,S:D796…	Yes	VBI	EPI_ISL_10038211
A952	DJI	2022-01-03	29747	BA.1.1	21K (Omicron)	E:T9I,M:D3G,M:Q19E,M:A63T,N:P13L,N:R203K,N:G204R,ORF1a:K856R,ORF1a:L2084I,ORF1a:A2710T,ORF1a:T3255I,ORF1a:P3395H,ORF1a:I3758V,ORF1b:H286Y,ORF1b:P314L,ORF1b:G1093S,ORF1b:I1566V,ORF9b:P10S,S:A67V,S:T95I,S:Y145D,S:L212I,S:G339D,S:R346K,S:S371L,S:S373P,S:S375F,S:K417N,S:N440K,S:G446S,S:S477N,S:T478K,S:E484A,S:Q493R,S:G496S,S:Q498R,S:N501Y,S:Y505H,S:T547K,S:D614G,S:H655Y,S:N679K,S:P681H,S:N764K,S:D796…	Yes	VBI	EPI_ISL_10038201
A954	DJI	2022-01-03	21663	BA.1.1	21K (Omicron)	E:T9I,M:A63T,N:P13L,N:R203K,N:G204R,N:D343G,ORF1a:K856R,ORF1a:T3255I,ORF1a:P3395H,ORF1a:I3758V,ORF1b:P314L,ORF1b:I1566V,ORF9b:P10S,S:V36F,S:A67V,S:T95I,S:L212I,S:G339D,S:R346K,S:S371L,S:S373P,S:S375F,S:S477N,S:T478K,S:E484A,S:Q493R,S:G496S,S:Q498R,S:N501Y,S:Y505H,S:T547K,S:N679K,S:P681H,S:N764K,S:Q954H,S:N969K,S:L981F,N:E31-,N:R32-,N:S33-,ORF1a:L3674-,ORF1a:S3675-,ORF1a:G3676-,ORF9b:E27-,ORF9b:N2…	no		EPI_ISL_10038214
A964	DJI	2022-01-03	29747	BA.1.1	21K (Omicron)	E:T9I,M:D3G,M:Q19E,M:A63T,N:P13L,N:R203K,N:G204R,ORF1a:K856R,ORF1a:L2084I,ORF1a:A2710T,ORF1a:T3255I,ORF1a:P3395H,ORF1a:I3758V,ORF1b:P314L,ORF1b:G1093S,ORF1b:I1566V,ORF9b:P10S,S:A67V,S:T95I,S:Y145D,S:L212I,S:G339D,S:R346K,S:S371L,S:S373P,S:S375F,S:K417N,S:N440K,S:G446S,S:S477N,S:T478K,S:E484A,S:Q493R,S:G496S,S:Q498R,S:N501Y,S:Y505H,S:T547K,S:D614G,S:H655Y,S:N679K,S:P681H,S:N764K,S:D796Y,S:N856K,S:…	Yes		EPI_ISL_9712261
A97	DJI	2021-12-28	29747	BA.1.1	21K (Omicron)	E:T9I,M:D3G,M:Q19E,M:A63T,N:P13L,N:R203K,N:G204R,ORF1a:K856R,ORF1a:L2084I,ORF1a:A2710T,ORF1a:T3255I,ORF1a:P3395H,ORF1a:I3758V,ORF1b:P314L,ORF1b:G1093S,ORF1b:I1566V,ORF9b:P10S,S:A67V,S:T95I,S:Y145D,S:L212I,S:G339D,S:R346K,S:S371L,S:S373P,S:S375F,S:K417N,S:N440K,S:G446S,S:S477N,S:T478K,S:E484A,S:Q493R,S:G496S,S:Q498R,S:N501Y,S:Y505H,S:T547K,S:D614G,S:H655Y,S:N679K,S:P681H,S:N764K,S:D796Y,S:N856K,S:…	Yes	VBI	EPI_ISL_9712262
AH	DJI	2021-02-12	29400	B.1.1.7	20I (Alpha, V1)	N:D3L,N:R203K,N:G204R,N:S235F,ORF1a:T1001I,ORF1a:A1708D,ORF1a:I2230T,ORF1a:S2500F,ORF1b:P218L,ORF1b:P314L,ORF1b:S997P,ORF8:Q27*,ORF8:R52I,ORF8:Y73C,S:N501Y,S:A570D,S:D614G,S:P681H,S:T716I,S:S982A,S:D1118H,ORF1a:S3675-,ORF1a:G3676-,ORF1a:F3677-,S:H69-,S:V70-,S:Y144-,	No		EPI_ISL_3920363
AN	DJI	2021-03-23	29775	B.1.351	20H (Beta, V2)	E:P71L,N:T205I,N:E378V,ORF1a:T265I,ORF1a:G400C,ORF1a:K1655N,ORF1a:K3353R,ORF1a:A3523V,ORF1b:T284I,ORF1b:P314L,ORF1b:P1851Q,ORF3a:Q57H,ORF3a:T151I,ORF3a:S171L,S:L18F,S:D80A,S:D215G,S:K417N,S:E484K,S:N501Y,S:D614G,S:A701V,ORF1a:S3675-,ORF1a:G3676-,ORF1a:F3677-,S:L241-,S:L242-,S:A243-,	Yes		EPI_ISL_2858620
B060	DJI	2022-01-05	29054	BA.1.1	21K (Omicron)	E:T9I,M:A63T,N:P13L,N:R203K,N:G204R,ORF1a:K856R,ORF1a:L2084I,ORF1a:A2710T,ORF1a:T3255I,ORF1a:P3395H,ORF1a:I3758V,ORF1b:H286Y,ORF1b:P314L,ORF1b:G1093S,ORF1b:I1566V,ORF9b:P10S,S:A67V,S:T95I,S:Y145D,S:L212I,S:G339D,S:R346K,S:S371L,S:S373P,S:S375F,S:S477N,S:T478K,S:E484A,S:Q493R,S:G496S,S:Q498R,S:N501Y,S:Y505H,S:T547K,S:D614G,S:H655Y,S:N679K,S:P681H,S:N764K,S:D796Y,S:N856K,S:Q954H,S:N969K,S:L981F,N:E…	no		EPI_ISL_10038221
B089	DJI	2022-01-05	29747	BA.1	21K (Omicron)	E:T9I,M:D3G,M:Q19E,M:A63T,N:P13L,N:R203K,N:G204R,N:D343G,ORF1a:K856R,ORF1a:S1587L,ORF1a:L2084I,ORF1a:A2710T,ORF1a:T3255I,ORF1a:P3395H,ORF1a:I3758V,ORF1b:P314L,ORF1b:I1566V,ORF3a:L106F,ORF9b:P10S,S:A67V,S:T95I,S:Y145D,S:L212I,S:G339D,S:S371L,S:S373P,S:S375F,S:K417N,S:N440K,S:G446S,S:S477N,S:T478K,S:E484A,S:Q493R,S:G496S,S:Q498R,S:N501Y,S:Y505H,S:T547K,S:D614G,S:H655Y,S:N679K,S:P681H,S:N764K,S:D796…	Yes		EPI_ISL_9712264
B129	DJI	2021-03-31	29764	B.1.351	20H (Beta, V2)	E:P71L,N:T205I,N:E378V,ORF1a:T265I,ORF1a:G400C,ORF1a:K1655N,ORF1a:K3353R,ORF1a:A3523V,ORF1b:P314L,ORF1b:P1851Q,ORF3a:Q57H,ORF3a:T151I,ORF3a:S171L,S:L18F,S:D80A,S:D215G,S:K417N,S:E484K,S:N501Y,S:D614G,S:A701V,ORF1a:S3675-,ORF1a:G3676-,ORF1a:F3677-,S:L241-,S:L242-,S:A243-,	Yes		EPI_ISL_3845335
B130	DJI	2021-03-31	29764	B.1.351	20H (Beta, V2)	E:P71L,N:T205I,N:E378V,ORF1a:T265I,ORF1a:G400C,ORF1a:S944A,ORF1a:K1655N,ORF1a:K3353R,ORF1a:A3523V,ORF1b:P314L,ORF1b:P1851Q,ORF3a:Q57H,ORF3a:T151I,ORF3a:S171L,S:L18F,S:D80A,S:D215G,S:K417N,S:E484K,S:N501Y,S:D614G,S:A701V,ORF1a:S3675-,ORF1a:G3676-,ORF1a:F3677-,S:L241-,S:L242-,S:A243-,	Yes		EPI_ISL_2858621
B134	DJI	2022-01-05	29747	BA.1.1	21K (Omicron)	E:T9I,M:D3G,M:Q19E,M:A63T,N:P13L,N:R203K,N:G204R,ORF1a:K856R,ORF1a:L2084I,ORF1a:A2710T,ORF1a:T3255I,ORF1a:P3395H,ORF1a:I3758V,ORF1b:P314L,ORF1b:G1093S,ORF1b:I1566V,ORF9b:P10S,S:A67V,S:T95I,S:Y145D,S:L212I,S:G339D,S:R346K,S:S371L,S:S373P,S:S375F,S:K417N,S:N440K,S:G446S,S:S477N,S:T478K,S:E484A,S:Q493R,S:S494P,S:G496S,S:Q498R,S:N501Y,S:Y505H,S:T547K,S:D614G,S:H655Y,S:N679K,S:P681H,S:N764K,S:D796Y,S:…	Yes	VBI (unknown)	EPI_ISL_9712265
B135	DJI	2022-01-05	29747	BA.1.1	21K (Omicron)	E:T9I,M:D3G,M:Q19E,M:F28L,M:A63T,N:P13L,N:R203K,N:G204R,ORF1a:K856R,ORF1a:L2084I,ORF1a:A2710T,ORF1a:T3255I,ORF1a:P3395H,ORF1a:I3758V,ORF1b:P314L,ORF1b:G1093S,ORF1b:I1566V,ORF9b:P10S,S:A67V,S:T95I,S:Y145D,S:L212I,S:G339D,S:R346K,S:S371L,S:S373P,S:S375F,S:K417N,S:N440K,S:G446S,S:S477N,S:T478K,S:E484A,S:Q493R,S:S494P,S:G496S,S:Q498R,S:N501Y,S:Y505H,S:T547K,S:D614G,S:H655Y,S:N679K,S:P681H,S:N764K,S:D…	Yes	VBI (unknown)	EPI_ISL_9712266
B14	DJI	2021-03-31	29546	B.1.351	20H (Beta, V2)	E:P71L,N:T205I,N:E378V,ORF1a:T265I,ORF1a:G400C,ORF1a:S944A,ORF1a:K1655N,ORF1a:K3353R,ORF1a:A3523V,ORF1b:P314L,ORF1b:P1851Q,ORF3a:Q57H,ORF3a:T151I,ORF3a:S171L,S:L18F,S:D80A,S:D215G,S:K417N,S:E484K,S:N501Y,S:D614G,S:A701V,ORF1a:S3675-,ORF1a:G3676-,ORF1a:F3677-,S:L241-,S:L242-,S:A243-,	No		EPI_ISL_3920397
B146	DJI	2021-04-01	29279	B.1.351	20H (Beta, V2)	E:P71L,N:T205I,N:E378V,ORF1a:T265I,ORF1a:G400C,ORF1a:S1361F,ORF1a:K1655N,ORF1a:K3353R,ORF1a:A3523V,ORF1b:P314L,ORF1b:P1851Q,ORF3a:Q57H,ORF3a:T151I,ORF3a:S171L,S:L18F,S:D80A,S:D215G,S:K417N,S:D614G,S:A701V,ORF1a:S3675-,ORF1a:G3676-,ORF1a:F3677-,S:L241-,S:L242-,S:A243-,	No		EPI_ISL_3920343
B147	DJI	2022-01-05	29747	BA.1	21K (Omicron)	E:T9I,M:D3G,M:Q19E,M:A63T,N:P13L,N:R203K,N:G204R,N:D343G,ORF1a:K856R,ORF1a:L2084I,ORF1a:A2710T,ORF1a:T3255I,ORF1a:P3395H,ORF1a:I3758V,ORF1b:P314L,ORF1b:I1566V,ORF3a:L106F,ORF9b:P10S,S:A67V,S:T95I,S:Y145D,S:L212I,S:G339D,S:S371L,S:S373P,S:S375F,S:K417N,S:N440K,S:G446S,S:S477N,S:T478K,S:E484A,S:Q493R,S:G496S,S:Q498R,S:N501Y,S:Y505H,S:T547K,S:D614G,S:H655Y,S:N679K,S:P681H,S:N764K,S:D796Y,S:N856K,S:Q…	Yes	VBI (unknown)	EPI_ISL_9712267
B150	DJI	2021-04-01	29764	B.1.351	20H (Beta, V2)	E:P71L,N:T205I,N:E378V,ORF1a:T265I,ORF1a:G400C,ORF1a:K1655N,ORF1a:K3353R,ORF1a:A3523V,ORF1b:P314L,ORF1b:P1851Q,ORF3a:Q57H,ORF3a:T151I,ORF3a:S171L,S:L18F,S:D80A,S:D215G,S:K417N,S:E484K,S:N501Y,S:D614G,S:A701V,ORF1a:S3675-,ORF1a:G3676-,ORF1a:F3677-,S:L241-,S:L242-,S:A243-,	Yes		EPI_ISL_2533833
B155	DJI	2021-04-01	29764	B.1.351	20H (Beta, V2)	E:P71L,N:T205I,N:E378V,ORF1a:T265I,ORF1a:G400C,ORF1a:K1655N,ORF1a:K3353R,ORF1a:A3523V,ORF1b:P314L,ORF1b:P1851Q,ORF3a:Q57H,ORF3a:T151I,ORF3a:S171L,S:L18F,S:D80A,S:D215G,S:K417N,S:E484K,S:N501Y,S:D614G,S:A701V,ORF1a:S3675-,ORF1a:G3676-,ORF1a:F3677-,S:L241-,S:L242-,S:A243-,	Yes		EPI_ISL_2858622
B157	DJI	2022-01-05	29750	BA.1.1	21K (Omicron)	E:T9I,M:D3G,M:Q19E,M:A63T,N:P13L,N:R203K,N:G204R,ORF1a:K856R,ORF1a:L2084I,ORF1a:A2710T,ORF1a:T3255I,ORF1a:P3395H,ORF1a:I3758V,ORF1b:H286Y,ORF1b:P314L,ORF1b:G1093S,ORF1b:I1566V,ORF3a:T217I,ORF9b:P10S,S:A67V,S:T95I,S:Y145D,S:L212I,S:G339D,S:R346K,S:S371L,S:S373P,S:S375F,S:K417N,S:N440K,S:G446S,S:S477N,S:T478K,S:E484A,S:Q493R,S:G496S,S:Q498R,S:N501Y,S:Y505H,S:T547K,S:D614G,S:H655Y,S:N679K,S:P681H,S:…	Yes	VBI (unknown)	EPI_ISL_10038212
B163	DJI	2022-01-05	29747	BA.1.1	21K (Omicron)	E:T9I,M:D3G,M:Q19E,M:A63T,N:P13L,N:R203K,N:G204R,ORF1a:K856R,ORF1a:L2084I,ORF1a:A2710T,ORF1a:T3255I,ORF1a:P3395H,ORF1a:I3758V,ORF1b:P314L,ORF1b:G1093S,ORF1b:I1566V,ORF9b:P10S,S:A67V,S:T95I,S:Y145D,S:L212I,S:G339D,S:R346K,S:S371L,S:S373P,S:S375F,S:K417N,S:N440K,S:G446S,S:S477N,S:T478K,S:E484A,S:Q493R,S:G496S,S:Q498R,S:N501Y,S:Y505H,S:T547K,S:D614G,S:H655Y,S:N679K,S:P681H,S:N764K,S:D796Y,S:N856K,S:…	Yes	VBI (unknown)	EPI_ISL_9712268
B164	DJI	2021-04-01	29546	B.1.351	20H (Beta, V2)	E:P71L,N:T205I,N:E378V,ORF1a:T265I,ORF1a:G400C,ORF1a:K1655N,ORF1a:K3353R,ORF1a:A3523V,ORF1b:P314L,ORF1b:P1851Q,ORF3a:Q57H,ORF3a:T151I,ORF3a:S171L,S:L18F,S:D80A,S:D215G,S:K417N,S:E484K,S:N501Y,S:D614G,S:A701V,ORF1a:S3675-,ORF1a:G3676-,ORF1a:F3677-,S:L241-,S:L242-,S:A243-,	No		EPI_ISL_3920404
B164_2	DJI	2022-01-05	29747	BA.1.1	21K (Omicron)	E:T9I,M:D3G,M:Q19E,M:A63T,N:P13L,N:R203K,N:G204R,ORF1a:K856R,ORF1a:L2084I,ORF1a:A2710T,ORF1a:T3255I,ORF1a:P3395H,ORF1a:I3758V,ORF1b:H286Y,ORF1b:P314L,ORF1b:G1093S,ORF1b:I1566V,ORF9b:P10S,S:A67V,S:T95I,S:Y145D,S:L212I,S:G339D,S:R346K,S:S371L,S:S373P,S:S375F,S:K417N,S:N440K,S:G446S,S:S477N,S:T478K,S:E484A,S:Q493R,S:G496S,S:Q498R,S:N501Y,S:Y505H,S:T547K,S:D614G,S:H655Y,S:N679K,S:P681H,S:N764K,S:D796…	Yes	VBI (unknown)	EPI_ISL_9712269
B165	DJI	2022-01-05	29750	BA.1.1	21K (Omicron)	E:T9I,M:D3G,M:Q19E,M:A63T,N:P13L,N:R203K,N:G204R,ORF1a:K856R,ORF1a:L2084I,ORF1a:A2710T,ORF1a:T3255I,ORF1a:P3395H,ORF1a:I3758V,ORF1b:H286Y,ORF1b:P314L,ORF1b:G1093S,ORF1b:I1566V,ORF9b:P10S,S:A67V,S:T95I,S:Y145D,S:L212I,S:G339D,S:R346K,S:S371L,S:S373P,S:S375F,S:K417N,S:N440K,S:G446S,S:S477N,S:T478K,S:E484A,S:Q493R,S:G496S,S:Q498R,S:N501Y,S:Y505H,S:T547K,S:D614G,S:H655Y,S:N679K,S:P681H,S:N764K,S:D796…	Yes		EPI_ISL_9712270
B168	DJI	2022-01-05	29747	BA.1.1	21K (Omicron)	E:T9I,M:D3G,M:Q19E,M:A63T,N:P13L,N:R203K,N:G204R,ORF1a:K856R,ORF1a:L2084I,ORF1a:A2710T,ORF1a:T3255I,ORF1a:P3395H,ORF1a:I3758V,ORF1b:P314L,ORF1b:G1093S,ORF1b:I1566L,ORF9b:P10S,S:A67V,S:T95I,S:Y145D,S:L212I,S:G339D,S:R346K,S:S371L,S:S373P,S:S375F,S:K417N,S:N440K,S:G446S,S:S477N,S:T478K,S:E484A,S:Q493R,S:S494P,S:G496S,S:Q498R,S:N501Y,S:Y505H,S:T547K,S:D614G,S:H655Y,S:N679K,S:P681H,S:N764K,S:D796Y,S:…	Yes		EPI_ISL_9712271
B182	DJI	2022-01-05	29747	BA.1.1	21K (Omicron)	E:T9I,M:D3G,M:Q19E,M:A63T,N:P13L,N:R203K,N:G204R,ORF1a:C655Y,ORF1a:K856R,ORF1a:L2084I,ORF1a:A2710T,ORF1a:T3255I,ORF1a:P3395H,ORF1a:I3758V,ORF1b:P314L,ORF1b:I1566V,ORF9b:P10S,S:A67V,S:T95I,S:Y145D,S:L212I,S:G339D,S:R346K,S:S371L,S:S373P,S:S375F,S:K417N,S:N440K,S:G446S,S:S477N,S:T478K,S:E484A,S:Q493R,S:G496S,S:Q498R,S:N501Y,S:Y505H,S:T547K,S:D614G,S:H655Y,S:N679K,S:P681H,S:N764K,S:D796Y,S:N856K,S:Q…	Yes		EPI_ISL_9712272
B185	DJI	2021-03-30	29546	B.1.351	20H (Beta, V2)	E:P71L,N:T24I,N:T205I,N:E378V,ORF1a:T265I,ORF1a:G400C,ORF1a:K1655N,ORF1a:K3353R,ORF1a:A3523V,ORF1b:P314L,ORF1b:P1851Q,ORF3a:Q57H,ORF3a:T151I,ORF3a:S171L,S:L18F,S:D80A,S:D215G,S:K417N,S:E484K,S:N501Y,S:D614G,S:A701V,ORF1a:S3675-,ORF1a:G3676-,ORF1a:F3677-,S:L241-,S:L242-,S:A243-,	No	VBI (partial)	EPI_ISL_3920405
B188	DJI	2022-01-05	29747	BA.1.1	21K (Omicron)	E:T9I,M:D3G,M:Q19E,M:A63T,N:P13L,N:R203K,N:G204R,ORF1a:K856R,ORF1a:L2084I,ORF1a:A2710T,ORF1a:T3255I,ORF1a:P3395H,ORF1a:I3758V,ORF1b:H286Y,ORF1b:P314L,ORF1b:G1093S,ORF1b:I1566V,ORF9b:P10S,S:A67V,S:T95I,S:Y145D,S:L212I,S:G339D,S:R346K,S:S371L,S:S373P,S:S375F,S:K417N,S:N440K,S:G446S,S:S477N,S:T478K,S:E484A,S:Q493R,S:G496S,S:Q498R,S:N501Y,S:Y505H,S:T547K,S:D614G,S:H655Y,S:N679K,S:P681H,S:N764K,S:D796…	Yes	VBI (unknown)	EPI_ISL_9712273
B190	DJI	2021-02-09	29782	B.1.2	20G	N:P67S,N:P199L,N:Q389L,ORF1a:T265I,ORF1a:L3352F,ORF1b:P314L,ORF1b:V767L,ORF1b:N1653D,ORF1b:V1691L,ORF1b:R2613C,ORF3a:Q57H,ORF3a:G172V,ORF3a:S180P,ORF8:S24L,S:T95I,S:W258L,S:A520S,S:D614G	Yes		EPI_ISL_2858623
B192	DJI	2021-02-09	29782	B.1.2	20G	N:P67S,N:P199L,N:Q389L,ORF1a:T265I,ORF1a:L3352F,ORF1b:P314L,ORF1b:V767L,ORF1b:N1653D,ORF1b:V1691L,ORF1b:R2613C,ORF3a:Q57H,ORF3a:G172V,ORF3a:S180P,ORF8:S24L,S:T95I,S:A520S,S:D614G	Yes		EPI_ISL_2858624
B194	DJI	2021-02-09	23389	B.1.2	20G	N:P67S,N:P199L,N:Q389L,ORF1a:E55Q,ORF1a:T265I,ORF1a:L3352F,ORF1a:R3561T,ORF1a:N4238I,ORF1b:V767L,ORF1b:R2613C,ORF3a:E102V,ORF3a:D155Y,ORF3a:V168L,ORF3a:G172V,ORF3a:S180P,ORF8:S24L,S:T95I,S:A520S,S:D614G	No		EPI_ISL_3920383
B194_2	DJI	2022-01-05	29747	BA.1	21K (Omicron)	E:T9I,M:D3G,M:Q19E,M:A63T,N:P13L,N:S193I,N:R203K,N:G204R,N:D343G,ORF1a:K856R,ORF1a:L2084I,ORF1a:A2710T,ORF1a:T3255I,ORF1a:P3395H,ORF1a:I3758V,ORF1b:P314L,ORF1b:I1566V,ORF3a:L106F,ORF9b:P10S,S:A67V,S:T95I,S:Y145D,S:L212I,S:G339D,S:S371L,S:S373P,S:S375F,S:K417N,S:N440K,S:G446S,S:S477N,S:T478K,S:E484A,S:Q493R,S:G496S,S:Q498R,S:N501Y,S:Y505H,S:T547K,S:D614G,S:H655Y,S:N679K,S:P681H,S:N764K,S:D796Y,S:N…	Yes	VBI (unknown)	EPI_ISL_9712274
B196	DJI	2021-02-09	26213	B.1.2	20G	N:P67S,N:P199L,N:Q389L,ORF1a:T265I,ORF1a:G2843V,ORF1a:L3352F,ORF1b:P314L,ORF1b:V767L,ORF1b:N1653D,ORF1b:V1691L,ORF3a:Q57H,ORF3a:G172V,ORF3a:S180P,ORF8:S24L,S:T95I,S:D614G	No		EPI_ISL_3920389
B198	DJI	2021-02-09	29782	B.1.2	20G	N:P67S,N:L139F,N:P199L,N:Q389L,ORF1a:T265I,ORF1a:L3352F,ORF1b:P314L,ORF1b:V767L,ORF1b:N1653D,ORF1b:V1691L,ORF1b:R2613C,ORF3a:Q57H,ORF3a:G172V,ORF3a:S180P,ORF8:S24L,S:T95I,S:A520S,S:D614G	Yes		EPI_ISL_2858625
B201	DJI	2021-02-09	29768	B.1.2	20G	N:P67S,N:P199L,N:Q389L,ORF1a:T265I,ORF1a:L3352F,ORF1b:P314L,ORF1b:V767L,ORF1b:N1653D,ORF1b:V1691L,ORF1b:R2613C,ORF3a:Q57H,ORF3a:G172V,ORF3a:S180P,ORF8:S24L,S:T95I,S:A520S,S:D614G	Yes		EPI_ISL_2533834
B204	DJI	2021-02-09	29782	B.1.2	20G	N:P67S,N:P199L,N:Q389L,ORF1a:T265I,ORF1a:L3352F,ORF1b:P314L,ORF1b:V767L,ORF1b:N1653D,ORF1b:V1691L,ORF1b:R2613C,ORF3a:Q57H,ORF3a:G172V,ORF3a:S180P,ORF8:S24L,S:T95I,S:A520S,S:D614G	Yes		EPI_ISL_2858626
B204_2	DJI	2022-01-05	29747	BA.1.1	21K (Omicron)	E:T9I,M:D3G,M:Q19E,M:A63T,N:P13L,N:R203K,N:G204R,ORF1a:K856R,ORF1a:L2084I,ORF1a:A2710T,ORF1a:T3255I,ORF1a:P3395H,ORF1a:I3758V,ORF1b:H286Y,ORF1b:P314L,ORF1b:G1093S,ORF1b:I1566V,ORF9b:P10S,S:A67V,S:T95I,S:Y145D,S:L212I,S:G339D,S:R346K,S:S371L,S:S373P,S:S375F,S:K417N,S:N440K,S:G446S,S:S477N,S:T478K,S:E484A,S:Q493R,S:G496S,S:Q498R,S:N501Y,S:Y505H,S:T547K,S:D614G,S:H655Y,S:N679K,S:P681H,S:N764K,S:D796…	Yes		EPI_ISL_9712275
B208	DJI	2021-02-09	29782	B.1.2	20G	N:P67S,N:P199L,N:Q389L,ORF1a:T265I,ORF1a:L3352F,ORF1b:P314L,ORF1b:V767L,ORF1b:N1653D,ORF1b:V1691L,ORF1b:R2613C,ORF3a:Q57H,ORF3a:G172V,ORF3a:S180P,ORF8:S24L,S:T95I,S:A520S,S:D614G	Yes		EPI_ISL_2858627
B211	DJI	2021-02-09	29782	B.1.2	20G	N:P67S,N:P199L,N:Q389L,ORF1a:T265I,ORF1a:L3352F,ORF1b:P314L,ORF1b:V767L,ORF1b:N1653D,ORF1b:V1691L,ORF1b:R2613C,ORF3a:Q57H,ORF3a:G172V,ORF3a:S180P,ORF8:S24L,S:T95I,S:A520S,S:D614G	Yes		EPI_ISL_2858628
B215	DJI	2021-02-09	29534	B.1.2	20G	N:P67S,N:L139F,N:P199L,N:Q389L,ORF1a:T265I,ORF1a:L3352F,ORF1b:P314L,ORF1b:V767L,ORF1b:N1653D,ORF1b:V1691L,ORF1b:R2613C,ORF3a:Q57H,ORF3a:G172V,ORF3a:S180P,ORF8:S24L,S:T95I,S:A520S,S:D614G	No		EPI_ISL_3920430
B218	DJI	2022-01-05	29747	BA.1	21K (Omicron)	E:T9I,M:D3G,M:Q19E,M:A63T,N:P13L,N:R203K,N:G204R,N:D343G,ORF1a:K856R,ORF1a:L2084I,ORF1a:A2710T,ORF1a:T3255I,ORF1a:P3395H,ORF1a:I3758V,ORF1b:P314L,ORF1b:I1566V,ORF3a:L106F,ORF9b:P10S,S:A67V,S:T95I,S:Y145D,S:L212I,S:G339D,S:S371L,S:S373P,S:S375F,S:K417N,S:N440K,S:G446S,S:S477N,S:T478K,S:E484A,S:Q493R,S:G496S,S:Q498R,S:N501Y,S:Y505H,S:T547K,S:D614G,S:H655Y,S:N679K,S:P681H,S:N764K,S:D796Y,S:N856K,S:Q…	Yes	VBI (unknown)	EPI_ISL_9712276
B219	DJI	2022-01-05	29750	BA.1.1	21K (Omicron)	E:T9I,M:D3G,M:Q19E,M:A63T,N:P13L,N:R203K,N:G204R,ORF1a:K856R,ORF1a:L2084I,ORF1a:A2710T,ORF1a:T3255I,ORF1a:P3395H,ORF1a:I3758V,ORF1b:H286Y,ORF1b:P314L,ORF1b:G1093S,ORF1b:I1566V,ORF9b:P10S,S:A67V,S:T95I,S:Y145D,S:L212I,S:G339D,S:R346K,S:S371L,S:S373P,S:S375F,S:K417N,S:N440K,S:G446S,S:S477N,S:T478K,S:E484A,S:Q493R,S:G496S,S:Q498R,S:N501Y,S:Y505H,S:T547K,S:D614G,S:H655Y,S:N679K,S:P681H,S:N764K,S:D796…	Yes	VBI (unknown)	EPI_ISL_9712277
B220	DJI	2022-01-05	29747	BA.1.1	21K (Omicron)	E:T9I,M:D3G,M:Q19E,M:A63T,N:P13L,N:R203K,N:G204R,ORF1a:K856R,ORF1a:L2084I,ORF1a:A2710T,ORF1a:T3255I,ORF1a:P3395H,ORF1a:I3758V,ORF1b:P314L,ORF1b:T797I,ORF1b:G1093S,ORF1b:I1566V,ORF9b:P10S,S:A67V,S:T95I,S:Y145D,S:L212I,S:G339D,S:R346K,S:S371L,S:S373P,S:S375F,S:K417N,S:N440K,S:G446S,S:S477N,S:T478K,S:E484A,S:Q493R,S:G496S,S:Q498R,S:N501Y,S:Y505H,S:T547K,S:D614G,S:H655Y,S:N679K,S:P681H,S:N764K,S:D796…	Yes	VBI (unknown)	EPI_ISL_9712278
B229	DJI	2021-02-09	29782	B.1.2	20G	N:P67S,N:P199L,N:Q389L,ORF1a:T265I,ORF1a:L3352F,ORF1b:P314L,ORF1b:V767L,ORF1b:N1653D,ORF1b:V1691L,ORF1b:R2613C,ORF3a:Q57H,ORF3a:G172V,ORF3a:S180P,ORF8:S24L,S:T95I,S:A520S,S:D614G	Yes		EPI_ISL_2858629
B238	DJI	2021-02-09	29782	B.1.2	20G	N:P67S,N:P199L,N:Q389L,ORF1a:T265I,ORF1a:L3352F,ORF1a:T4087I,ORF1b:P314L,ORF1b:V767L,ORF1b:N1653D,ORF1b:V1691L,ORF1b:R2613C,ORF3a:Q57H,ORF3a:S74F,ORF3a:G172V,ORF3a:S180P,ORF8:S24L,S:T95I,S:A520S,S:D614G	Yes		EPI_ISL_2858630
B247	DJI	2021-02-09	29782	B.1.2	20G	N:P67S,N:P199L,N:Q389L,ORF1a:T265I,ORF1a:L3352F,ORF1b:P314L,ORF1b:V767L,ORF1b:N1653D,ORF1b:V1691L,ORF1b:R2613C,ORF3a:Q57H,ORF3a:G172V,ORF3a:S180P,ORF8:S24L,S:T95I,S:A520S,S:D614G	Yes		EPI_ISL_2858631
B249	DJI	2021-02-09	29782	B.1.2	20G	N:P67S,N:P199L,N:Q389L,ORF1a:T265I,ORF1a:L3352F,ORF1b:P314L,ORF1b:V767L,ORF1b:N1653D,ORF1b:V1691L,ORF1b:R2613C,ORF3a:Q57H,ORF3a:G172V,ORF3a:S180P,ORF8:S24L,S:T95I,S:A520S,S:D614G	Yes		EPI_ISL_2858632
B25	DJI	2021-03-31	29546	B.1.351	20H (Beta, V2)	E:P71L,N:T205I,N:E378V,ORF1a:T265I,ORF1a:G400C,ORF1a:K1655N,ORF1a:K3353R,ORF1a:A3523V,ORF1b:P314L,ORF1b:P1851Q,ORF3a:Q57H,ORF3a:T151I,ORF3a:S171L,S:L18F,S:D80A,S:D215G,S:K417N,S:E484K,S:N501Y,S:D614G,S:Q677H,S:A701V,ORF1a:S3675-,ORF1a:G3676-,ORF1a:F3677-,S:L241-,S:L242-,S:A243-,	No		EPI_ISL_3920398
B250	DJI	2021-02-09	29782	B.1.2	20G	N:P67S,N:P199L,N:Q389L,ORF1a:T265I,ORF1a:L3352F,ORF1b:P314L,ORF1b:V767L,ORF1b:N1653D,ORF1b:V1691L,ORF1b:R2613C,ORF3a:Q57H,ORF3a:G172V,ORF3a:S180P,ORF8:S24L,S:T95I,S:A520S,S:D614G	Yes		EPI_ISL_2858633
B254	DJI	2021-02-09	29782	B.1.2	20G	N:P67S,N:P199L,N:Q389L,ORF1a:T265I,ORF1a:L3352F,ORF1b:P314L,ORF1b:V767L,ORF1b:N1653D,ORF1b:V1691L,ORF1b:R2613C,ORF3a:Q57H,ORF3a:G172V,ORF3a:S180P,ORF8:S24L,S:T95I,S:A520S,S:D614G	Yes		EPI_ISL_2858634
B260	DJI	2021-02-09	29782	B.1.2	20G	N:P67S,N:P199L,N:Q389L,ORF1a:T265I,ORF1a:L3352F,ORF1b:P314L,ORF1b:V767L,ORF1b:N1653D,ORF1b:V1691L,ORF1b:R2613C,ORF3a:Q57H,ORF3a:G172V,ORF3a:S180P,ORF8:S24L,S:T95I,S:A520S,S:D614G	Yes		EPI_ISL_2858635
B262	DJI	2022-01-05	29750	BA.1.1	21K (Omicron)	E:T9I,M:D3G,M:Q19E,M:A63T,N:P13L,N:R203K,N:G204R,ORF1a:K856R,ORF1a:L2084I,ORF1a:A2710T,ORF1a:T3255I,ORF1a:P3395H,ORF1a:I3758V,ORF1b:H286Y,ORF1b:P314L,ORF1b:G1093S,ORF1b:I1566V,ORF9b:P10S,S:A67V,S:T95I,S:Y145D,S:L212I,S:G339D,S:R346K,S:S371L,S:S373P,S:S375F,S:K417N,S:N440K,S:G446S,S:S477N,S:T478K,S:E484A,S:Q493R,S:G496S,S:Q498R,S:N501Y,S:Y505H,S:T547K,S:D614G,S:H655Y,S:N679K,S:P681H,S:N764K,S:D796…	Yes		EPI_ISL_9712279
B264	DJI	2022-01-05	29747	BA.1.1	21K (Omicron)	E:T9I,M:D3G,M:Q19E,M:A63T,N:P13L,N:R203K,N:G204R,ORF1a:K856R,ORF1a:L2084I,ORF1a:A2710T,ORF1a:T3255I,ORF1a:P3395H,ORF1a:I3758V,ORF1b:P314L,ORF1b:I1566V,ORF3a:T9K,ORF7a:F6S,ORF9b:P10S,S:A67V,S:T95I,S:Y145D,S:L212I,S:G339D,S:R346K,S:S371L,S:S373P,S:S375F,S:K417N,S:N440K,S:G446S,S:S477N,S:T478K,S:E484A,S:Q493R,S:G496S,S:Q498R,S:N501Y,S:Y505H,S:T547K,S:D614G,S:H655Y,S:Q677R,S:N679K,S:P681H,S:N764K,S:D…	Yes	VBI (unknown)	EPI_ISL_9712280
B318	DJI	2021-04-02	29520	B.1.351	20H (Beta, V2)	E:P71L,N:T24I,N:T205I,N:E378V,ORF1a:T265I,ORF1a:G400C,ORF1a:K1655N,ORF1a:K3353R,ORF1a:A3523V,ORF1b:P314L,ORF1b:P1851Q,ORF1b:S2312L,ORF3a:Q57H,ORF3a:T151I,ORF3a:S171L,S:L18F,S:D80A,S:D215G,S:K417N,S:E484K,S:N501Y,S:D614G,S:A701V,ORF1a:S3675-,ORF1a:G3676-,ORF1a:F3677-,	No	VBI	EPI_ISL_3920390
B333	DJI	2021-04-02	29768	B.1.351	20H (Beta, V2)	E:P71L,N:T24I,N:T205I,N:E378V,ORF1a:T265I,ORF1a:G400C,ORF1a:K1655N,ORF1a:K3353R,ORF1a:A3523V,ORF1b:P314L,ORF1b:P1851Q,ORF1b:S2312L,ORF3a:Q57H,ORF3a:T151I,ORF3a:S171L,S:L18F,S:D80A,S:D215G,S:K417N,S:E484K,S:N501Y,S:D614G,S:A701V,ORF1a:S3675-,ORF1a:G3676-,ORF1a:F3677-,S:L241-,S:L242-,S:A243-,	Yes		EPI_ISL_3845338
B337	DJI	2021-02-09	29782	B.1.2	20G	E:V24L,N:P67S,N:P199L,N:Q389L,ORF1a:T265I,ORF1a:L3352F,ORF1b:P314L,ORF1b:V767L,ORF1b:N1653D,ORF1b:V1691L,ORF1b:R2613C,ORF3a:Q57H,ORF3a:G172V,ORF3a:S180P,ORF8:S24L,S:T95I,S:A520S,S:D614G	Yes		EPI_ISL_2858636
B345	DJI	2021-04-03	29279	B.1.351	20H (Beta, V2)	E:P71L,N:T205I,N:E378V,ORF1a:T265I,ORF1a:G400C,ORF1a:S944A,ORF1a:K1655N,ORF1a:K3353R,ORF1a:A3523V,ORF1b:P314L,ORF1b:P1851Q,ORF3a:Q57H,ORF3a:T151I,ORF3a:S171L,S:L18F,S:D80A,S:D215G,S:K417N,S:D614G,S:A701V,ORF1a:S3675-,ORF1a:G3676-,ORF1a:F3677-,S:L241-,S:L242-,S:A243-,	No		EPI_ISL_3920344
B346	DJI	2021-04-03	29764	B.1.351	20H (Beta, V2)	E:P71L,N:T205I,N:E378V,ORF1a:T265I,ORF1a:G400C,ORF1a:K1655N,ORF1a:K3353R,ORF1a:A3523V,ORF1b:T284I,ORF1b:P314L,ORF1b:P1851Q,ORF3a:Q57H,ORF3a:T151I,ORF3a:S171L,S:L18F,S:D80A,S:D215G,S:K417N,S:E484K,S:N501Y,S:D614G,S:A701V,ORF1a:S3675-,ORF1a:G3676-,ORF1a:F3677-,S:L241-,S:L242-,S:A243-,	Yes		EPI_ISL_3845341
B347	DJI	2021-04-03	29279	B.1.351	20H (Beta, V2)	E:P71L,N:T24I,N:T205I,N:E378V,ORF1a:T265I,ORF1a:G400C,ORF1a:K1655N,ORF1a:K3353R,ORF1a:A3523V,ORF1b:P314L,ORF1b:P1851Q,ORF3a:Q57H,ORF3a:T151I,ORF3a:S171L,S:L18F,S:D80A,S:D215G,S:K417N,S:D614G,S:A701V,ORF1a:S3675-,ORF1a:G3676-,ORF1a:F3677-,S:L241-,S:L242-,S:A243-,	No		EPI_ISL_3920345
B361	DJI	2021-02-09	29534	B.1.2	20G	N:P67S,N:P199L,N:Q389L,ORF1a:T265I,ORF1a:L3352F,ORF1b:P314L,ORF1b:V767L,ORF1b:N1653D,ORF1b:V1691L,ORF1b:R2613C,ORF3a:Q57H,ORF3a:G172V,ORF3a:S180P,ORF8:S24L,S:T95I,S:A520S,S:D614G	No		EPI_ISL_3920431
B370	DJI	2021-04-04	29279	B.1.351	20H (Beta, V2)	E:P71L,N:T24I,N:T205I,N:E378V,ORF1a:T265I,ORF1a:G400C,ORF1a:K1655N,ORF1a:K3353R,ORF1a:A3523V,ORF1b:P314L,ORF1b:P1851Q,ORF3a:Q57H,ORF3a:T151I,ORF3a:S171L,S:L18F,S:D80A,S:D215G,S:K417N,S:D614G,S:A701V,ORF1a:S3675-,ORF1a:G3676-,ORF1a:F3677-,S:L241-,S:L242-,S:A243-,	No		EPI_ISL_3920346
B373	DJI	2021-02-09	29782	B.1.2	20G	N:P67S,N:P199L,N:Q389L,ORF1a:T265I,ORF1a:L3352F,ORF1b:P314L,ORF1b:V767L,ORF1b:N1653D,ORF1b:V1691L,ORF1b:R2613C,ORF3a:Q57H,ORF3a:G172V,ORF3a:S180P,ORF8:S24L,S:T95I,S:A520S,S:D614G	Yes		EPI_ISL_2858637
B374	DJI	2021-02-09	29782	B.1.2	20G	N:P67S,N:P199L,N:Q389L,ORF1a:T265I,ORF1a:L3352F,ORF1b:P314L,ORF1b:V767L,ORF1b:N1653D,ORF1b:V1691L,ORF1b:R2613C,ORF3a:Q57H,ORF3a:G172V,ORF3a:S180P,ORF8:S24L,S:T95I,S:A520S,S:D614G	Yes		EPI_ISL_2858638
B382	DJI	2021-04-05	29768	B.1.351	20H (Beta, V2)	E:P71L,N:T205I,N:E378V,ORF1a:T265I,ORF1a:G400C,ORF1a:S944A,ORF1a:K1655N,ORF1a:K3353R,ORF1a:A3523V,ORF1b:P314L,ORF1b:P1851Q,ORF3a:Q57H,ORF3a:T151I,ORF3a:S171L,S:L18F,S:D80A,S:D215G,S:K417N,S:E484K,S:N501Y,S:D614G,S:A701V,ORF1a:S3675-,ORF1a:G3676-,ORF1a:F3677-,S:L241-,S:L242-,S:A243-,	Yes		EPI_ISL_3845343
B40	DJI	2021-03-31	29546	B.1.351	20H (Beta, V2)	E:P71L,N:T24I,N:T205I,N:E378V,ORF1a:T265I,ORF1a:G400C,ORF1a:K1655N,ORF1a:K3353R,ORF1a:A3523V,ORF1b:P314L,ORF1b:P1851Q,ORF3a:Q57H,ORF3a:T151I,ORF3a:S171L,S:L18F,S:D80A,S:D215G,S:K417N,S:E484K,S:N501Y,S:D614G,S:A701V,ORF1a:S3675-,ORF1a:G3676-,ORF1a:F3677-,S:L241-,S:L242-,S:A243-,	No		EPI_ISL_3920399
B419	DJI	2021-02-12	29469	B.1.1.306	20B	N:N4K,N:R203K,N:G204R,ORF1a:A540V,ORF1a:A1812D,ORF1a:S1978F,ORF1a:L2778I,ORF1b:P314L,ORF1b:A2306V,ORF3a:A23S,ORF7a:A50S,ORF8:E106Q,ORF9b:M1K,S:D614G,S:P681H,S:S1252F	No		EPI_ISL_3920367
B492	DJI	2021-03-31	28700	B.1.351	20H (Beta, V2)	E:P71L,N:T205I,N:E378V,ORF1a:T265I,ORF1a:G400C,ORF1a:P804L,ORF1a:K1655N,ORF1a:K3353R,ORF1a:A3523V,ORF1b:P314L,ORF1b:P1851Q,ORF3a:Q57H,ORF3a:T151I,ORF3a:S171L,S:L18F,S:D80A,S:D215G,S:K417N,S:D614G,S:A701V,ORF1a:S3675-,ORF1a:G3676-,ORF1a:F3677-,S:L241-,S:L242-,S:A243-,	No		EPI_ISL_3920324
B495	DJI	2021-03-31	29546	B.1.351	20H (Beta, V2)	E:P71L,N:T205I,N:E378V,ORF1a:T265I,ORF1a:G400C,ORF1a:K1655N,ORF1a:K3353R,ORF1a:A3523V,ORF1b:P314L,ORF1b:P1851Q,ORF3a:Q57H,ORF3a:T151I,ORF3a:S171L,S:L18F,S:D80A,S:D215G,S:K417N,S:E484K,S:N501Y,S:D614G,S:A701V,ORF1a:S3675-,ORF1a:G3676-,ORF1a:F3677-,S:L241-,S:L242-,S:A243-,	No		EPI_ISL_3920406
B504	DJI	2021-02-16	28985	B.1.2	20G	N:P67S,N:L139F,N:P199L,N:Q389L,ORF1a:T265I,ORF1a:L3352F,ORF1b:P314L,ORF1b:V767L,ORF1b:N1653D,ORF1b:V1691L,ORF1b:R2613C,ORF3a:Q57H,ORF3a:G172V,ORF3a:S180P,ORF8:S24L,ORF9b:R13H,S:T95I,S:A520S,S:D614G	No		EPI_ISL_3920333
B53	DJI	2021-03-31	29546	B.1.351	20H (Beta, V2)	E:P71L,N:T205I,N:E378V,ORF1a:T265I,ORF1a:G400C,ORF1a:K1655N,ORF1a:K3353R,ORF1a:A3523V,ORF1b:P314L,ORF1b:P1851Q,ORF3a:Q57H,ORF3a:T151I,ORF3a:S171L,S:L18F,S:D80A,S:D215G,S:K417N,S:E484K,S:N501Y,S:D614G,S:A701V,ORF1a:S3675-,ORF1a:G3676-,ORF1a:F3677-,S:L241-,S:L242-,S:A243-,	No		EPI_ISL_3920400
B58	DJI	2021-03-31	29546	B.1.351	20H (Beta, V2)	E:P71L,N:T205I,N:E378V,ORF1a:T265I,ORF1a:G400C,ORF1a:S944A,ORF1a:K1655N,ORF1a:K3353R,ORF1a:A3523V,ORF1b:P314L,ORF1b:P1851Q,ORF3a:Q57H,ORF3a:T151I,ORF3a:S171L,S:L18F,S:D80A,S:D215G,S:K417N,S:E484K,S:N501Y,S:D614G,S:A701V,ORF1a:S3675-,ORF1a:G3676-,ORF1a:F3677-,S:L241-,S:L242-,S:A243-,	No		EPI_ISL_3920401
B6	DJI	2021-03-31	29749	B.1.351	20H (Beta, V2)	E:P71L,N:T205I,N:E378V,ORF1a:T265I,ORF1a:G400C,ORF1a:P804L,ORF1a:K1655N,ORF1a:K3353R,ORF1a:A3523V,ORF1b:P314L,ORF1b:P1851Q,ORF3a:Q57H,ORF3a:T151I,ORF3a:S171L,S:L18F,S:D80A,S:D215G,S:K417N,S:E484K,S:N501Y,S:D614G,S:A701V,ORF1a:G82-,ORF1a:H83-,ORF1a:V84-,ORF1a:M85-,ORF1a:V86-,ORF1a:S3675-,ORF1a:G3676-,ORF1a:F3677-,S:L241-,S:L242-,S:A243-,	Yes		EPI_ISL_3845325
B63	DJI	2021-03-31	28700	B.1.351	20H (Beta, V2)	E:P71L,N:T205I,N:E378V,ORF1a:T265I,ORF1a:G400C,ORF1a:K1655N,ORF1a:K3353R,ORF1a:A3523V,ORF1b:P314L,ORF1b:P1851Q,ORF3a:Q57H,ORF3a:T151I,ORF3a:S171L,S:L18F,S:D80A,S:D215G,S:K417N,S:D614G,S:A701V,ORF1a:S3675-,ORF1a:G3676-,ORF1a:F3677-,S:L241-,S:L242-,S:A243-,	No		EPI_ISL_3920323
B67	DJI	2021-03-31	28685	B.1.351	20H (Beta, V2)	E:P71L,N:T205I,N:E378V,ORF1a:T265I,ORF1a:G400C,ORF1a:K1655N,ORF1a:K3353R,ORF1a:A3523V,ORF1b:P314L,ORF1b:P1851Q,ORF3a:Q57H,ORF3a:T151I,ORF3a:S171L,S:L18F,S:D80A,S:D215G,S:V227I,S:K417N,S:D614G,S:A701V,ORF1a:G82-,ORF1a:H83-,ORF1a:V84-,ORF1a:M85-,ORF1a:V86-,ORF1a:S3675-,ORF1a:G3676-,ORF1a:F3677-,S:L241-,S:L242-,S:A243-,	No		EPI_ISL_3920322
B69	DJI	2021-03-31	28444	B.1.351	20H (Beta, V2)	E:P71L,N:T205I,N:E378V,ORF1a:T265I,ORF1a:G400C,ORF1a:F709I,ORF1a:P804L,ORF1a:K1655N,ORF1a:T2183A,ORF1a:K3353R,ORF1a:A3523V,ORF1b:P314L,ORF1b:P1851Q,ORF3a:Q57H,ORF3a:T151I,ORF3a:S171L,S:L18F,S:D80A,S:D215G,S:K417N,S:D614G,S:A701V,ORF1a:S3675-,ORF1a:G3676-,ORF1a:F3677-,S:L241-,S:L242-,S:A243-,	No		EPI_ISL_3920317
B72	DJI	2021-01-20	29782	B.1.1.306	20B	N:R203K,N:G204R,ORF1a:A540V,ORF1a:A1812D,ORF1a:S1978F,ORF1a:L2778I,ORF1b:P314L,ORF1b:A2306V,ORF3a:A23S,ORF7a:A50S,ORF8:E106Q,S:D614G,S:P681H,S:S1252F	Yes		EPI_ISL_3845328
B73	DJI	2021-03-31	29764	B.1.351	20H (Beta, V2)	E:P71L,N:T24I,N:T205I,N:E378V,ORF1a:T265I,ORF1a:G400C,ORF1a:K1655N,ORF1a:K3353R,ORF1a:A3523V,ORF1b:P314L,ORF1b:P1851Q,ORF3a:Q57H,ORF3a:T151I,ORF3a:S171L,S:L18F,S:D80A,S:D215G,S:K417N,S:E484K,S:N501Y,S:D614G,S:A701V,ORF1a:S3675-,ORF1a:G3676-,ORF1a:F3677-,S:L241-,S:L242-,S:A243-,	Yes		EPI_ISL_2858639
B75	DJI	2021-03-31	29546	B.1.351	20H (Beta, V2)	E:P71L,N:T205I,N:E378V,ORF1a:T265I,ORF1a:G400C,ORF1a:K1655N,ORF1a:K3353R,ORF1a:A3523V,ORF1b:P314L,ORF1b:P1851Q,ORF3a:Q57H,ORF3a:T151I,ORF3a:S171L,S:L18F,S:D80A,S:D215G,S:K417N,S:E484K,S:N501Y,S:D614G,S:A701V,ORF1a:S3675-,ORF1a:G3676-,ORF1a:F3677-,S:L241-,S:L242-,S:A243-,	No		EPI_ISL_3920402
B79	DJI	2021-03-31	29546	B.1.351	20H (Beta, V2)	E:P71L,N:T205I,N:E378V,ORF1a:T265I,ORF1a:G400C,ORF1a:S944A,ORF1a:K1655N,ORF1a:K3353R,ORF1a:A3523V,ORF1b:P314L,ORF1b:P1851Q,ORF3a:Q57H,ORF3a:T151I,ORF3a:S171L,S:L18F,S:D80A,S:D215G,S:K417N,S:E484K,S:N501Y,S:D614G,S:A701V,ORF1a:S3675-,ORF1a:G3676-,ORF1a:F3677-,S:L241-,S:L242-,S:A243-,	No		EPI_ISL_3920403
B85	DJI	2021-04-12	29764	B.1.1.7	20I (Alpha, V1)	N:D3L,N:R203K,N:G204R,N:S235F,ORF1a:L730F,ORF1a:T1001I,ORF1a:A1708D,ORF1a:I2230T,ORF1b:P314L,ORF1b:S700A,ORF1b:S1974I,ORF1b:G2337S,ORF8:Q27*,ORF8:R52I,ORF8:Y73C,S:G181V,S:S256L,S:N501Y,S:A570D,S:D614G,S:P681H,S:T716I,S:S982A,S:D1118H,ORF1a:S3675-,ORF1a:G3676-,ORF1a:F3677-,S:H69-,S:V70-,S:Y144-,	Yes		EPI_ISL_3845331
C121	DJI	2021-08-06	29764	AY.46	21J (Delta)	M:I82T,N:D63G,N:R203M,N:G215C,N:D377Y,ORF1a:G519S,ORF1a:A1306S,ORF1a:P2046L,ORF1a:P2287S,ORF1a:V2930L,ORF1a:T3255I,ORF1a:A3571V,ORF1a:T3646A,ORF1b:P314L,ORF1b:G662S,ORF1b:P1000L,ORF1b:A1918V,ORF3a:S26L,ORF7a:V82A,ORF7a:T120I,ORF7b:T40I,ORF9b:T60A,S:T19R,S:G142D,S:R158G,S:L452R,S:T478K,S:D614G,S:P681R,S:D950N,ORF8:D119-,ORF8:F120-,S:E156-,S:F157-,	Yes	VBI	EPI_ISL_6693740
C20	DJI	2021-02-16	29583	B.1.2	20G	N:P67S,N:L139F,N:P199L,N:Q389L,ORF1a:T265I,ORF1b:P314L,ORF1b:V767L,ORF1b:N1653D,ORF1b:V1691L,ORF1b:R2613C,ORF3a:Q57H,ORF3a:G172V,ORF3a:S180P,ORF8:S24L,S:T95I,S:A520S,S:D614G,ORF1a:N1995-,ORF1a:N1996-,ORF1a:A1997-,ORF1a:T1998-,ORF1a:N1999-,ORF1a:K2000-,ORF1a:A2001-,ORF1a:T2002-,ORF1a:Y2003-,ORF1a:K2004-,ORF1a:P2005-,ORF1a:N2006-,ORF1a:T2007-,ORF1a:W2008-,ORF1a:C2009-,ORF1a:I2010-,ORF1a:R2011-,ORF1…	Yes		EPI_ISL_3920435
C25	DJI	2020-12-24	29782	B.1.240	20A	N:S194L,N:G243S,ORF1a:I648V,ORF1b:P314L,ORF1b:S2338L,ORF3a:W193R,S:K558N,S:D614G	Yes		EPI_ISL_3845345
C28	DJI	2020-12-11	29782	B.1.240	20A	N:S194L,N:G243S,ORF1a:I648V,ORF1b:P314L,ORF1b:S2338L,ORF3a:W193R,S:K558N,S:D614G	Yes		EPI_ISL_3845348
C478	DJI	2021-02-26	28686	B.1.1.7	20I (Alpha, V1)	N:D3L,N:R203K,N:G204R,N:S235F,ORF1a:T1001I,ORF1a:A1708D,ORF1a:S2500F,ORF1b:P218L,ORF1b:P314L,ORF1b:S997P,ORF1b:S2688C,ORF1b:S2689R,ORF1b:D2690S,ORF1b:V2693*,ORF8:Q27*,ORF8:R52I,ORF8:Y73C,S:N501Y,S:A570D,S:D614G,S:P681H,S:T716I,S:S982A,S:D1118H,ORF1a:S3675-,ORF1a:G3676-,ORF1a:F3677-,ORF1b:N2694-,ORF1b:N2695-,ORF1b:*2696-,S:H69-,S:V70-,S:Y144-,	No		EPI_ISL_3920321
C488	DJI	2021-02-26	29763	B.1.1.7	20I (Alpha, V1)	N:D3L,N:R203K,N:G204R,N:S235F,ORF1a:T1001I,ORF1a:A1708D,ORF1a:I2230T,ORF1a:S2500F,ORF1b:P218L,ORF1b:P314L,ORF1b:S997P,ORF8:Q27*,ORF8:R52I,ORF8:Y73C,S:N501Y,S:A570D,S:D614G,S:P681H,S:T716I,S:S982A,S:D1118H,ORF1a:S3675-,ORF1a:G3676-,ORF1a:F3677-,S:H69-,S:V70-,S:Y144-,	Yes		EPI_ISL_2858640
C49	DJI	2020-12-24	29782	B.1.240	20A	N:S194L,N:G243S,ORF1a:I648V,ORF1b:P314L,ORF1b:S2338L,ORF3a:W193R,S:K558N,S:D614G	Yes		EPI_ISL_3845350
C494	DJI	2021-02-26	29766	B.1.1.7	20I (Alpha, V1)	N:D3L,N:R203K,N:G204R,N:S235F,ORF1a:T1001I,ORF1a:A1708D,ORF1a:I2230T,ORF1a:S2500F,ORF1b:P218L,ORF1b:P314L,ORF1b:S997P,ORF8:Q27*,ORF8:Y46H,ORF8:R52I,ORF8:Y73C,S:N501Y,S:A570D,S:D614G,S:P681H,S:T716I,S:S982A,S:D1118H,ORF1a:S3675-,ORF1a:G3676-,ORF1a:F3677-,S:H69-,S:V70-,	Yes		EPI_ISL_2858641
C58	DJI	2021-01-20	29614	B.1.160	20A	N:M234I,N:A376T,ORF1a:A555V,ORF1a:I849V,ORF1a:T2183A,ORF1a:M3087I,ORF1b:A176S,ORF1b:P314L,ORF1b:V767L,ORF1b:K1141R,ORF1b:E1184D,ORF3a:Q57H,S:S477N,S:D614G,ORF3a:V256-,ORF7a:G42-,ORF7a:N43-,ORF7a:S44-,ORF7a:P45-,ORF7a:F46-,ORF7a:H47-,ORF7a:P48-,ORF7a:L49-,ORF7a:A50-,ORF7a:D51-,ORF7a:N52-,ORF7a:K53-,ORF7a:F54-,ORF7a:A55-,ORF7a:L56-,ORF7a:T57-,ORF7a:C58-,ORF7a:F59-,ORF7a:S60-,ORF7a:T61-,ORF7a:Q62-,O…	Yes		EPI_ISL_2858683
C593	DJI	2021-02-26	29763	B.1.1.7	20I (Alpha, V1)	N:D3L,N:R203K,N:G204R,N:S235F,ORF1a:T1001I,ORF1a:A1708D,ORF1a:I2230T,ORF1a:S2500F,ORF1b:P218L,ORF1b:P314L,ORF1b:S997P,ORF8:Q27*,ORF8:R52I,ORF8:Y73C,S:N501Y,S:A570D,S:D614G,S:P681H,S:T716I,S:S982A,S:D1118H,ORF1a:S3675-,ORF1a:G3676-,ORF1a:F3677-,S:H69-,S:V70-,S:Y144-,	Yes		EPI_ISL_2858642
C594	DJI	2021-02-26	29763	B.1.1.7	20I (Alpha, V1)	N:D3L,N:R203K,N:G204R,N:S235F,ORF1a:T1001I,ORF1a:A1708D,ORF1a:I2230T,ORF1a:S2500F,ORF1b:P218L,ORF1b:P314L,ORF1b:S997P,ORF6:Q8H,ORF8:Q27*,ORF8:R52I,ORF8:Y73C,S:N501Y,S:A570D,S:D614G,S:P681H,S:T716I,S:S982A,S:D1118H,ORF1a:S3675-,ORF1a:G3676-,ORF1a:F3677-,S:H69-,S:V70-,S:Y144-,	Yes		EPI_ISL_2858643
C595	DJI	2021-02-26	29763	B.1.1.7	20I (Alpha, V1)	N:D3L,N:R203K,N:G204R,N:S235F,ORF1a:T1001I,ORF1a:A1708D,ORF1a:I2230T,ORF1a:S2500F,ORF1b:P218L,ORF1b:P314L,ORF1b:S997P,ORF6:Q8H,ORF8:Q27*,ORF8:R52I,ORF8:Y73C,S:N501Y,S:A570D,S:D614G,S:P681H,S:T716I,S:S982A,S:D1118H,ORF1a:S3675-,ORF1a:G3676-,ORF1a:F3677-,S:H69-,S:V70-,S:Y144-,	Yes		EPI_ISL_2858644
C61	DJI	2021-02-16	28243	B.1.2	20G	N:P67S,N:P199L,N:Q389L,ORF1a:T265I,ORF1a:M1014I,ORF1a:T2967I,ORF1a:L3352F,ORF1b:P314L,ORF1b:V767L,ORF1b:N1653D,ORF1b:V1691L,ORF1b:R2613C,ORF3a:Q57H,ORF3a:G172V,ORF3a:S180P,ORF8:S24L,S:T95I,S:D614G	No		EPI_ISL_3920316
C630	DJI	2021-02-26	29763	B.1.1.7	20I (Alpha, V1)	N:D3L,N:R203K,N:G204R,N:S235F,ORF1a:T1001I,ORF1a:A1708D,ORF1a:I2230T,ORF1a:S2500F,ORF1b:P218L,ORF1b:P314L,ORF1b:S997P,ORF8:Q27*,ORF8:R52I,ORF8:Y73C,S:N501Y,S:A570D,S:D614G,S:P681H,S:T716I,S:S982A,S:D1118H,ORF1a:S3675-,ORF1a:G3676-,ORF1a:F3677-,S:H69-,S:V70-,S:Y144-,	Yes		EPI_ISL_2858645
C631	DJI	2021-02-26	26011	B.1.1.7	20I (Alpha, V1)	M:F65W,M:V66L,M:L67F,N:D3L,N:R203K,N:G204R,N:S235F,ORF1a:T1001I,ORF1a:A1708D,ORF1a:S2500F,ORF1b:P218L,ORF1b:P314L,ORF1b:S997P,ORF1b:S2688C,ORF1b:S2689R,ORF1b:D2690S,ORF1b:V2693*,ORF8:Y73C,S:N501Y,S:A570D,S:D614G,S:P681H,S:T716I,S:S982A,S:D1118H,M:C64-,ORF1a:S3675-,ORF1a:G3676-,ORF1a:F3677-,ORF1b:N2694-,ORF1b:N2695-,ORF1b:*2696-,	No		EPI_ISL_3920388
C638	DJI	2021-02-27	29763	B.1.1.7	20I (Alpha, V1)	N:D3L,N:R203K,N:G204R,N:S235F,ORF1a:T1001I,ORF1a:A1708D,ORF1a:I2230T,ORF1a:S2500F,ORF1b:P218L,ORF1b:P314L,ORF1b:S997P,ORF3a:S171L,ORF8:Q27*,ORF8:R52I,ORF8:Y73C,S:N501Y,S:A570D,S:D614G,S:P681H,S:T716I,S:S982A,S:D1118H,ORF1a:S3675-,ORF1a:G3676-,ORF1a:F3677-,S:H69-,S:V70-,S:Y144-,	Yes		EPI_ISL_2858646
C642	DJI	2021-02-27	29763	B.1.1.7	20I (Alpha, V1)	N:D3L,N:R203K,N:G204R,N:S235F,ORF1a:T1001I,ORF1a:A1708D,ORF1a:I2230T,ORF1a:S2500F,ORF1b:P218L,ORF1b:P314L,ORF1b:S997P,ORF3a:S171L,ORF8:Q27*,ORF8:R52I,ORF8:Y73C,S:N501Y,S:A570D,S:D614G,S:P681H,S:T716I,S:S982A,S:D1118H,ORF1a:S3675-,ORF1a:G3676-,ORF1a:F3677-,S:H69-,S:V70-,S:Y144-,	Yes		EPI_ISL_2858647
C66	DJI	2021-02-16	29400	B.1.1.7	20I (Alpha, V1)	N:D3L,N:R203K,N:G204R,N:S235F,ORF1a:T1001I,ORF1a:A1708D,ORF1a:I2230T,ORF1a:S2500F,ORF1b:P218L,ORF1b:P314L,ORF1b:S997P,ORF8:Q27*,ORF8:R52I,ORF8:Y73C,S:N501Y,S:A570D,S:D614G,S:P681H,S:T716I,S:S982A,S:D1118H,ORF1a:S3675-,ORF1a:G3676-,ORF1a:F3677-,S:H69-,S:V70-,S:Y144-,	No		EPI_ISL_3920364
C663	DJI	2021-02-28	29763	B.1.1.7	20I (Alpha, V1)	N:D3L,N:R203K,N:G204R,N:S235F,ORF1a:T1001I,ORF1a:A1708D,ORF1a:I2230T,ORF1a:S2500F,ORF1b:P218L,ORF1b:P314L,ORF1b:S997P,ORF8:Q27*,ORF8:R52I,ORF8:Y73C,S:N501Y,S:A570D,S:D614G,S:P681H,S:T716I,S:S982A,S:D1118H,ORF1a:S3675-,ORF1a:G3676-,ORF1a:F3677-,S:H69-,S:V70-,S:Y144-,	Yes		EPI_ISL_2533835
C675	DJI	2021-06-30	29764	AY.44	21J (Delta)	M:I82T,N:D63G,N:R203M,N:G215C,N:D377Y,ORF1a:A1306S,ORF1a:P2046L,ORF1a:P2287S,ORF1a:V2930L,ORF1a:T3255I,ORF1a:T3646A,ORF1b:F183V,ORF1b:P314L,ORF1b:G662S,ORF1b:P1000L,ORF1b:A1918V,ORF3a:S26L,ORF7a:V82A,ORF7a:T120I,ORF7b:T40I,ORF9b:T60A,S:T19R,S:G142D,S:R158G,S:L452R,S:T478K,S:D614G,S:P681R,S:D950N,ORF8:D119-,ORF8:F120-,S:E156-,S:F157-,	Yes	Reinfection	EPI_ISL_6693741
C681	DJI	2021-02-28	29763	B.1.1.7	20I (Alpha, V1)	N:D3L,N:R203K,N:G204R,N:S235F,ORF1a:T1001I,ORF1a:A1708D,ORF1a:I2230T,ORF1a:S2500F,ORF1b:P218L,ORF1b:P314L,ORF1b:S997P,ORF8:Q27*,ORF8:R52I,ORF8:Y73C,S:N501Y,S:A570D,S:D614G,S:P681H,S:T716I,S:S982A,S:D1118H,ORF1a:S3675-,ORF1a:G3676-,ORF1a:F3677-,S:H69-,S:V70-,S:Y144-,	Yes		EPI_ISL_2533836
C686	DJI	2021-02-28	29763	B.1.1.7	20I (Alpha, V1)	N:D3L,N:R203K,N:G204R,N:S235F,ORF1a:T1001I,ORF1a:A1708D,ORF1a:I2230T,ORF1a:S2500F,ORF1b:P218L,ORF1b:P314L,ORF1b:S997P,ORF8:Q27*,ORF8:R52I,ORF8:Y73C,S:N501Y,S:A570D,S:D614G,S:P681H,S:T716I,S:S982A,S:D1118H,ORF1a:S3675-,ORF1a:G3676-,ORF1a:F3677-,S:H69-,S:V70-,S:Y144-,	Yes		EPI_ISL_2858648
C771	DJI	2021-03-02	29763	B.1.1.7	20I (Alpha, V1)	N:D3L,N:R203K,N:G204R,N:S235F,ORF1a:T1001I,ORF1a:A1708D,ORF1a:I2230T,ORF1a:S2500F,ORF1b:P218L,ORF1b:P314L,ORF1b:S997P,ORF3a:S171L,ORF8:Q27*,ORF8:R52I,ORF8:Y73C,S:N501Y,S:A570D,S:D614G,S:P681H,S:T716I,S:S982A,S:D1118H,ORF1a:S3675-,ORF1a:G3676-,ORF1a:F3677-,S:H69-,S:V70-,S:Y144-,	Yes		EPI_ISL_3920369
C775	DJI	2021-08-25	29764	B.1.617.2	21A (Delta)	M:I82T,N:D63G,N:R203M,N:D377Y,ORF1a:P309L,ORF1a:P1640L,ORF1a:A3209V,ORF1a:V3718A,ORF1b:P314L,ORF1b:G662S,ORF1b:P1000L,ORF1b:P1570L,ORF1b:L2382F,ORF3a:S26L,ORF7a:V82A,ORF7a:L116F,ORF7a:T120I,ORF9b:T60A,S:T19R,S:G142D,S:R158G,S:L452R,S:T478K,S:D614G,S:P681R,S:D950N,ORF8:D119-,ORF8:F120-,S:E156-,S:F157-,	Yes	VBI	EPI_ISL_6693742
CADJ_114	DJI	2021-12-27	29747	BA.1.1	21K (Omicron)	E:T9I,M:D3G,M:Q19E,M:A63T,N:P13L,N:R203K,N:G204R,ORF1a:K856R,ORF1a:L2084I,ORF1a:A2710T,ORF1a:T3255I,ORF1a:P3395H,ORF1a:I3758V,ORF1b:P314L,ORF1b:G1093S,ORF1b:I1566V,ORF9b:P10S,S:A67V,S:T95I,S:Y145D,S:L212I,S:G339D,S:R346K,S:S371L,S:S373P,S:S375F,S:K417N,S:N440K,S:G446S,S:S477N,S:T478K,S:E484A,S:Q493R,S:G496S,S:Q498R,S:N501Y,S:Y505H,S:T547K,S:D614G,S:H655Y,S:N679K,S:P681H,S:N764K,S:D796Y,S:N856K,S:…	Yes	VBI	EPI_ISL_9712282
CADJ_115	DJI	2021-12-27	29747	BA.1.1	21K (Omicron)	E:T9I,M:D3G,M:Q19E,M:A63T,N:P13L,N:R203K,N:G204R,ORF1a:K856R,ORF1a:L2084I,ORF1a:A2710T,ORF1a:T3255I,ORF1a:P3395H,ORF1a:I3758V,ORF1b:P314L,ORF1b:G1093S,ORF1b:I1566V,ORF9b:P10S,S:A67V,S:T95I,S:Y145D,S:L212I,S:G339D,S:R346K,S:S371L,S:S373P,S:S375F,S:K417N,S:N440K,S:G446S,S:S477N,S:T478K,S:E484A,S:Q493R,S:G496S,S:Q498R,S:N501Y,S:Y505H,S:T547K,S:D614G,S:H655Y,S:N679K,S:P681H,S:N764K,S:D796Y,S:N856K,S:…	Yes	VBI	EPI_ISL_9712283
CADJ_116	DJI	2021-12-27	29747	BA.1.1	21K (Omicron)	E:T9I,M:D3G,M:Q19E,M:A63T,N:P13L,N:R203K,N:G204R,ORF1a:K856R,ORF1a:L2084I,ORF1a:A2710T,ORF1a:T3255I,ORF1a:P3395H,ORF1a:I3758V,ORF1b:P314L,ORF1b:G1093S,ORF1b:I1566V,ORF9b:P10S,S:A67V,S:T95I,S:Y145D,S:L212I,S:G339D,S:R346K,S:S371L,S:S373P,S:S375F,S:K417N,S:N440K,S:G446S,S:S477N,S:T478K,S:E484A,S:Q493R,S:G496S,S:Q498R,S:N501Y,S:Y505H,S:T547K,S:D614G,S:H655Y,S:N679K,S:P681H,S:N764K,S:D796Y,S:N856K,S:…	Yes	VBI	EPI_ISL_9712284
CADJ_117	DJI	2021-12-27	29747	BA.1.1	21K (Omicron)	E:T9I,M:D3G,M:Q19E,M:A63T,N:P13L,N:R203K,N:G204R,ORF1a:K856R,ORF1a:L2084I,ORF1a:A2710T,ORF1a:T3255I,ORF1a:P3395H,ORF1a:I3758V,ORF1b:P314L,ORF1b:G1093S,ORF1b:I1566V,ORF9b:P10S,S:A67V,S:T95I,S:Y145D,S:L212I,S:G339D,S:R346K,S:S371L,S:S373P,S:S375F,S:K417N,S:N440K,S:G446S,S:S477N,S:T478K,S:E484A,S:Q493R,S:G496S,S:Q498R,S:N501Y,S:Y505H,S:T547K,S:D614G,S:H655Y,S:N679K,S:P681H,S:N764K,S:D796Y,S:N856K,S:…	Yes	VBI	EPI_ISL_9712285
CADJ_120	DJI	2021-12-28	29708	BA.1	21K (Omicron)	E:T9I,M:D3G,M:Q19E,M:A63T,N:P13L,N:R203K,N:G204R,ORF1a:K856R,ORF1a:T1822I,ORF1a:L2084I,ORF1a:A2710T,ORF1a:T3255I,ORF1a:P3395H,ORF1a:I3758V,ORF1b:P314L,ORF1b:I1566V,ORF9b:P10S,S:A67V,S:T95I,S:Y145D,S:L212I,S:G339D,S:S371L,S:S373P,S:S375F,S:K417N,S:N440K,S:G446S,S:S477N,S:T478K,S:E484A,S:Q493R,S:G496S,S:Q498R,S:N501Y,S:Y505H,S:T547K,S:D614G,S:H655Y,S:N679K,S:P681H,S:N764K,S:D796Y,S:N856K,S:Q954H,S:…	Yes	VBI (unknown)	EPI_ISL_9712286
CADJ_120_2	DJI	2021-12-28	29747	BA.1.1	21K (Omicron)	E:T9I,M:D3G,M:Q19E,M:A63T,N:P13L,N:R203K,N:G204R,ORF1a:K856R,ORF1a:L2084I,ORF1a:A2710T,ORF1a:T3255I,ORF1a:P3395H,ORF1a:I3758V,ORF1b:P314L,ORF1b:G1093S,ORF1b:I1566V,ORF9b:P10S,S:A67V,S:T95I,S:Y145D,S:L212I,S:G339D,S:R346K,S:S371L,S:S373P,S:S375F,S:K417N,S:N440K,S:G446S,S:S477N,S:T478K,S:E484A,S:Q493R,S:G496S,S:Q498R,S:N501Y,S:Y505H,S:T547K,S:D614G,S:H655Y,S:N679K,S:P681H,S:N764K,S:D796Y,S:N856K,S:…	Yes	VBI (unknown)	EPI_ISL_9712287
CADJ_26	DJI	2021-03-12	29763	B.1.1.7	20I (Alpha, V1)	N:D3L,N:R203K,N:G204R,N:S235F,ORF1a:T1001I,ORF1a:A1708D,ORF1a:I2230T,ORF1a:S2500F,ORF1b:P218L,ORF1b:P314L,ORF1b:S997P,ORF8:Q27*,ORF8:R52I,ORF8:Y73C,S:N501Y,S:A570D,S:D614G,S:P681H,S:T716I,S:S982A,S:D1118H,ORF1a:S3675-,ORF1a:G3676-,ORF1a:F3677-,S:H69-,S:V70-,S:Y144-,	Yes		EPI_ISL_2533837
CADJ_53	DJI	2021-03-19	28365	B.1.1.7	20I (Alpha, V1)	N:D3L,N:R203K,N:G204R,N:S235F,ORF1a:A421T,ORF1a:I2230T,ORF1a:S2500F,ORF1b:P218L,ORF1b:P314L,ORF1b:S997P,ORF8:Q27*,ORF8:R52I,ORF8:Y73C,S:A570D,S:D614G,S:P681H,S:T716I,S:S982A,S:D1118H,ORF1a:S3675-,ORF1a:G3676-,ORF1a:F3677-,S:H69-,S:V70-,S:Y144-,	No		EPI_ISL_3920315
CADJ_68	DJI	2021-04-10	29752	B.1.351	20H (Beta, V2)	E:P71L,N:T205I,N:E378V,ORF1a:T265I,ORF1a:G400C,ORF1a:K1655N,ORF1a:K3353R,ORF1a:A3523V,ORF1b:T284I,ORF1b:P314L,ORF1b:P1851Q,ORF3a:Q57H,ORF3a:T151I,ORF3a:S171L,S:L18F,S:D80A,S:D215G,S:K417N,S:E484K,S:N501Y,S:D614G,S:A701V,ORF1a:S3675-,ORF1a:G3676-,ORF1a:F3677-,S:L241-,S:L242-,S:A243-,	Yes	VBI	EPI_ISL_3845352
CADJ_69	DJI	2021-04-10	28071	B.1.351.5	20H (Beta, V2)	E:P71L,N:T205I,N:E378V,ORF1a:T265I,ORF1a:G400C,ORF1a:K1655N,ORF1a:K3353R,ORF1a:A3523V,ORF1b:T284I,ORF1b:P314L,ORF1b:P1851Q,ORF3a:Q57H,ORF3a:S171L,S:L18F,S:D80A,S:K417N,S:E484K,S:N501Y,S:D614G,S:A701V,ORF1a:S3675-,ORF1a:G3676-,ORF1a:F3677-,	No	VBI	EPI_ISL_3920379
CADJ-121	DJI	2021-12-30	29747	BA.1.1	21K (Omicron)	E:T9I,M:D3G,M:Q19E,M:A63T,N:P13L,N:R203K,N:G204R,ORF1a:K856R,ORF1a:L2084I,ORF1a:A2710T,ORF1a:T3255I,ORF1a:P3395H,ORF1a:I3758V,ORF1b:P314L,ORF1b:G1093S,ORF1b:I1566V,ORF9b:P10S,S:A67V,S:T95I,S:Y145D,S:L212I,S:G339D,S:R346K,S:S371L,S:S373P,S:S375F,S:K417N,S:N440K,S:G446S,S:S477N,S:T478K,S:E484A,S:Q493R,S:G496S,S:Q498R,S:N501Y,S:Y505H,S:T547K,S:D614G,S:H655Y,S:N679K,S:P681H,S:N764K,S:D796Y,S:N856K,S:…	Yes	VBI (unknown)	EPI_ISL_9712281
CE	DJI	2021-03-11	29763	B.1.1.7	20I (Alpha, V1)	N:D3L,N:R203K,N:G204R,N:S235F,ORF1a:T1001I,ORF1a:A1708D,ORF1a:I2230T,ORF1a:S2500F,ORF1b:P218L,ORF1b:P314L,ORF1b:S997P,ORF1b:A2168V,ORF8:Q27*,ORF8:R52I,ORF8:Y73C,S:N501Y,S:A570D,S:D614G,S:P681H,S:T716I,S:S982A,S:D1118H,ORF1a:S3675-,ORF1a:G3676-,ORF1a:F3677-,S:H69-,S:V70-,S:Y144-,	Yes		EPI_ISL_2858649
CI_022	DJI	2021-12-28	29557	BA.1.1	21K (Omicron)	E:T9I,M:D3G,M:Q19E,M:A63T,N:P13L,N:R203K,N:G204R,ORF1a:K856R,ORF1a:L2084I,ORF1a:A2710T,ORF1a:T3255I,ORF1a:P3395H,ORF1a:I3758V,ORF1b:P314L,ORF1b:G1093S,ORF1b:I1566V,ORF9b:P10S,S:A67V,S:T95I,S:Y145D,S:L212I,S:G339D,S:R346K,S:S371L,S:S373P,S:S375F,S:S477N,S:T478K,S:E484A,S:Q493R,S:S494P,S:G496S,S:Q498R,S:N501Y,S:Y505H,S:T547K,S:D614G,S:H655Y,S:N679K,S:P681H,S:N764K,S:D796Y,S:N856K,S:Q954H,S:N969K,S:…	no	VBI	EPI_ISL_10038169
CI_027	DJI	2022-01-02	29747	BA.1	21K (Omicron)	E:T9I,M:D3G,M:Q19E,M:A63T,N:P13L,N:R203K,N:G204R,ORF1a:K856R,ORF1a:L2084I,ORF1a:A2710T,ORF1a:T3255I,ORF1a:P3395H,ORF1a:F3753V,ORF1a:I3758V,ORF1a:A4257V,ORF1b:T284I,ORF1b:P314L,ORF1b:I1566V,ORF9b:P10S,S:A67V,S:T95I,S:Y145D,S:L212I,S:G339D,S:S371L,S:S373P,S:S375F,S:K417N,S:N440K,S:G446S,S:S477N,S:T478K,S:E484A,S:Q493R,S:G496S,S:Q498R,S:N501Y,S:Y505H,S:T547K,S:D614G,S:H655Y,S:N679K,S:P681H,S:N764K,S…	Yes	VBI	EPI_ISL_10038186
CI_032	DJI	2022-01-02	29747	BA.1	21K (Omicron)	E:T9I,M:D3G,M:Q19E,M:A63T,N:P13L,N:R203K,N:G204R,ORF1a:K856R,ORF1a:L2084I,ORF1a:A2710T,ORF1a:T3255I,ORF1a:P3395H,ORF1a:F3753V,ORF1a:I3758V,ORF1b:T284I,ORF1b:P314L,ORF1b:I1566V,ORF9b:P10S,S:A67V,S:T95I,S:Y145D,S:L212I,S:G339D,S:S371L,S:S373P,S:S375F,S:K417N,S:N440K,S:G446S,S:S477N,S:T478K,S:E484A,S:Q493R,S:G496S,S:Q498R,S:N501Y,S:Y505H,S:T547K,S:D614G,S:H655Y,S:N679K,S:P681H,S:E748Q,S:N764K,S:D796…	Yes		EPI_ISL_10038187
CI_16	DJI	2021-12-27	29747	BA.1.1	21K (Omicron)	E:T9I,M:D3G,M:Q19E,M:A63T,N:P13L,N:R203K,N:G204R,ORF1a:K856R,ORF1a:L2084I,ORF1a:A2710T,ORF1a:T3255I,ORF1a:P3395H,ORF1a:I3758V,ORF1b:P314L,ORF1b:G1093S,ORF1b:I1566V,ORF9b:P10S,S:A67V,S:T95I,S:Y145D,S:L212I,S:G339D,S:R346K,S:S371L,S:S373P,S:S375F,S:K417N,S:N440K,S:G446S,S:S477N,S:T478K,S:E484A,S:Q493R,S:G496S,S:Q498R,S:N501Y,S:Y505H,S:T547K,S:D614G,S:H655Y,S:N679K,S:P681H,S:N764K,S:D796Y,S:N856K,S:…	Yes	VBI	EPI_ISL_9712292
CI_17	DJI	2021-12-27	29747	BA.1.1	21K (Omicron)	E:T9I,M:D3G,M:Q19E,M:A63T,N:P13L,N:R203K,N:G204R,ORF1a:K856R,ORF1a:L2084I,ORF1a:A2710T,ORF1a:T3255I,ORF1a:P3395H,ORF1a:I3758V,ORF1b:P314L,ORF1b:G1093S,ORF1b:I1566V,ORF9b:P10S,S:A67V,S:T95I,S:Y145D,S:L212I,S:G339D,S:R346K,S:S371L,S:S373P,S:S375F,S:K417N,S:N440K,S:G446S,S:S477N,S:T478K,S:E484A,S:Q493R,S:G496S,S:Q498R,S:N501Y,S:Y505H,S:T547K,S:D614G,S:H655Y,S:N679K,S:P681H,S:N764K,S:D796Y,S:N856K,S:…	Yes	VBI	EPI_ISL_9712293
CI_19	DJI	2021-12-27	29747	BA.1.1	21K (Omicron)	E:T9I,M:D3G,M:Q19E,M:A63T,N:P13L,N:R203K,N:G204R,ORF1a:K856R,ORF1a:L2084I,ORF1a:A2710T,ORF1a:T3255I,ORF1a:P3395H,ORF1a:I3758V,ORF1b:P314L,ORF1b:G1093S,ORF1b:I1566V,ORF9b:P10S,S:A67V,S:T95I,S:Y145D,S:L212I,S:G339D,S:R346K,S:S371L,S:S373P,S:S375F,S:K417N,S:N440K,S:G446S,S:S477N,S:T478K,S:E484A,S:Q493R,S:G496S,S:Q498R,S:N501Y,S:Y505H,S:T547K,S:D614G,S:H655Y,S:N679K,S:P681H,S:N764K,S:D796Y,S:N856K,S:…	Yes	VBI	EPI_ISL_9712294
CI011	DJI	2021-12-26	29747	BA.1.1	21K (Omicron)	E:T9I,M:D3G,M:Q19E,M:A63T,N:P13L,N:R203K,N:G204R,ORF1a:K856R,ORF1a:L2084I,ORF1a:A2710T,ORF1a:T3255I,ORF1a:P3395H,ORF1a:I3758V,ORF1b:P314L,ORF1b:G1093S,ORF1b:I1566V,ORF9b:P10S,S:A67V,S:T95I,S:Y145D,S:L212I,S:G339D,S:R346K,S:S371L,S:S373P,S:S375F,S:K417N,S:N440K,S:G446S,S:S477N,S:T478K,S:E484A,S:Q493R,S:S494P,S:G496S,S:Q498R,S:N501Y,S:Y505H,S:T547K,S:D614G,S:H655Y,S:N679K,S:P681H,S:N764K,S:D796Y,S:…	Yes	VBI	EPI_ISL_9712290
CI014	DJI	2021-12-26	29747	BA.1.1	21K (Omicron)	E:T9I,M:D3G,M:Q19E,M:A63T,N:P13L,N:R203K,N:G204R,ORF1a:K856R,ORF1a:L2084I,ORF1a:A2710T,ORF1a:T3255I,ORF1a:P3395H,ORF1a:I3758V,ORF1b:P314L,ORF1b:G1093S,ORF1b:I1566V,ORF9b:P10S,S:A67V,S:T95I,S:Y145D,S:L212I,S:G339D,S:R346K,S:S371L,S:S373P,S:S375F,S:K417N,S:N440K,S:G446S,S:S477N,S:T478K,S:E484A,S:Q493R,S:G496S,S:Q498R,S:N501Y,S:Y505H,S:T547K,S:D614G,S:H655Y,S:N679K,S:P681H,S:N764K,S:D796Y,S:N856K,S:…	Yes	VBI	EPI_ISL_9712291
CI-024	DJI	2021-12-30	29747	BA.1.1	21K (Omicron)	E:T9I,M:D3G,M:Q19E,M:A63T,N:P13L,N:R203K,N:G204R,ORF1a:K856R,ORF1a:L2084I,ORF1a:A2710T,ORF1a:T3255I,ORF1a:P3395H,ORF1a:I3758V,ORF1b:P314L,ORF1b:G1093S,ORF1b:I1566V,ORF1b:D1914E,ORF1b:R1915G,ORF1b:Y1916C,ORF1b:P1917H,ORF9b:P10S,S:A67V,S:T95I,S:Y145D,S:L212I,S:G339D,S:R346K,S:S371L,S:S373P,S:S375F,S:K417N,S:N440K,S:G446S,S:S477N,S:T478K,S:E484A,S:Q493R,S:S494P,S:G496S,S:Q498R,S:N501Y,S:Y505H,S:T547…	Yes	VBI	EPI_ISL_9712288
CI-025	DJI	2021-12-30	29747	BA.1.1	21K (Omicron)	E:T9I,M:D3G,M:Q19E,M:A63T,N:P13L,N:R203K,N:G204R,ORF1a:K856R,ORF1a:L2084I,ORF1a:A2710T,ORF1a:T3255I,ORF1a:P3395H,ORF1a:I3758V,ORF1b:P314L,ORF1b:G1093S,ORF1b:I1566V,ORF9b:P10S,S:A67V,S:T95I,S:Y145D,S:L212I,S:G339D,S:R346K,S:S371L,S:S373P,S:S375F,S:K417N,S:N440K,S:V445F,S:G446S,S:S477N,S:T478K,S:E484A,S:Q493R,S:S494P,S:G496S,S:Q498R,S:N501Y,S:Y505H,S:T547K,S:D614G,S:H655Y,S:N679K,S:P681H,S:N764K,S:…	Yes	VBI	EPI_ISL_9712289
CL1	DJI	2020-04-28	29782	B.1	20C	ORF1a:T265I,ORF1b:P314L,ORF1b:A370V,ORF3a:Q57H,S:D614G,S:D936Y	Yes		EPI_ISL_3845355
CL2	DJI	2020-04-28	29782	B.1	20C	ORF1a:T265I,ORF1b:P314L,ORF1b:A370V,ORF3a:Q57H,S:D614G,S:D936Y	Yes		EPI_ISL_3845359
CL5	DJI	2020-12-19	29782	B.1.240	20A	N:S194L,N:G243S,ORF1a:I648V,ORF1b:P314L,ORF1b:S2338L,ORF3a:W193R,S:K558N,S:D614G	Yes		EPI_ISL_3845360
CW	DJI	2021-03-07	29763	B.1.1.7	20I (Alpha, V1)	N:D3L,N:R203K,N:G204R,N:S235F,ORF1a:T1001I,ORF1a:A1708D,ORF1a:I2230T,ORF1a:S2500F,ORF1b:P218L,ORF1b:P314L,ORF1b:S997P,ORF8:Q27*,ORF8:R52I,ORF8:Y73C,S:H49Y,S:N501Y,S:A570D,S:D614G,S:P681H,S:T716I,S:S982A,S:D1118H,ORF1a:S3675-,ORF1a:G3676-,ORF1a:F3677-,S:H69-,S:V70-,S:Y144-,	Yes		EPI_ISL_2533838
D12	DJI	2020-12-17	29782	B.1.2	20G	N:P67S,N:P199L,ORF1a:T265I,ORF1a:G1946S,ORF1a:L3352F,ORF1a:V3718F,ORF1b:P314L,ORF1b:I479V,ORF1b:N1653D,ORF1b:R1915K,ORF1b:R2613C,ORF3a:Q57H,ORF3a:G172V,ORF8:H17Y,ORF8:S24L,S:L18F,S:D614G,S:E780Q	Yes		EPI_ISL_3845362
D126	DJI	2021-03-02	29763	B.1.1.7	20I (Alpha, V1)	N:D3L,N:R203K,N:G204R,N:S235F,ORF1a:T1001I,ORF1a:A1708D,ORF1a:I2230T,ORF1a:S2500F,ORF1a:V2751F,ORF1b:P218L,ORF1b:P314L,ORF1b:S997P,ORF8:Q27*,ORF8:R52I,ORF8:Y73C,S:N501Y,S:A570D,S:D614G,S:P681H,S:T716I,S:S982A,S:D1118H,ORF1a:S3675-,ORF1a:G3676-,ORF1a:F3677-,S:H69-,S:V70-,S:Y144-,	Yes		EPI_ISL_2858650
D130	DJI	2021-03-02	29763	B.1.1.7	20I (Alpha, V1)	N:D3L,N:R203K,N:G204R,N:S235F,ORF1a:T1001I,ORF1a:A1708D,ORF1a:I2230T,ORF1a:S2500F,ORF1b:P218L,ORF1b:P314L,ORF1b:S997P,ORF8:Q27*,ORF8:R52I,ORF8:Y73C,S:N501Y,S:A570D,S:D614G,S:P681H,S:T716I,S:S982A,S:D1118H,ORF1a:S3675-,ORF1a:G3676-,ORF1a:F3677-,S:H69-,S:V70-,S:Y144-,	Yes		EPI_ISL_2858651
D14	DJI	2021-03-02	29763	B.1.1.7	20I (Alpha, V1)	N:D3L,N:R203K,N:G204R,N:S235F,ORF1a:T1001I,ORF1a:A1708D,ORF1a:I2230T,ORF1a:S2500F,ORF1b:P218L,ORF1b:P314L,ORF1b:S997P,ORF8:Q27*,ORF8:R52I,ORF8:Y73C,S:H49Y,S:N501Y,S:A570D,S:D614G,S:P681H,S:T716I,S:S982A,S:D1118H,ORF1a:S3675-,ORF1a:G3676-,ORF1a:F3677-,S:H69-,S:V70-,S:Y144-,	Yes		EPI_ISL_2533839
D189	DJI	2021-03-02	29763	B.1.1.7	20I (Alpha, V1)	N:D3L,N:R203K,N:G204R,N:S235F,ORF1a:T1001I,ORF1a:A1708D,ORF1a:I2230T,ORF1a:S2500F,ORF1b:P218L,ORF1b:P314L,ORF1b:S997P,ORF1b:S2688C,ORF1b:S2689R,ORF1b:D2690S,ORF1b:V2693*,ORF8:Q27*,ORF8:R52I,ORF8:Y73C,S:N501Y,S:A570D,S:D614G,S:P681H,S:T716I,S:S982A,S:D1118H,ORF1a:S3675-,ORF1a:G3676-,ORF1a:F3677-,ORF1b:N2694-,ORF1b:N2695-,ORF1b:*2696-,S:H69-,S:V70-,S:Y144-,	Yes		EPI_ISL_2533840
D205	DJI	2021-03-02	29763	B.1.1.7	20I (Alpha, V1)	N:D3L,N:R203K,N:G204R,N:S235F,ORF1a:T1001I,ORF1a:A1708D,ORF1a:I2230T,ORF1a:S2500F,ORF1b:P218L,ORF1b:P314L,ORF1b:S997P,ORF8:Q27*,ORF8:R52I,ORF8:Y73C,S:N501Y,S:S514F,S:A570D,S:D614G,S:P681H,S:T716I,S:S982A,S:D1118H,ORF1a:S3675-,ORF1a:G3676-,ORF1a:F3677-,S:H69-,S:V70-,S:Y144-,	Yes		EPI_ISL_2858652
D227	DJI	2021-03-02	29763	B.1.1.7	20I (Alpha, V1)	N:D3L,N:R203K,N:G204R,N:S235F,ORF1a:T1001I,ORF1a:A1708D,ORF1a:I2230T,ORF1a:S2500F,ORF1b:P218L,ORF1b:P314L,ORF1b:S997P,ORF1b:P2531S,ORF3a:S171L,ORF8:Q27*,ORF8:R52I,ORF8:Y73C,S:N501Y,S:A570D,S:D614G,S:P681H,S:T716I,S:S982A,S:D1118H,ORF1a:S3675-,ORF1a:G3676-,ORF1a:F3677-,S:H69-,S:V70-,S:Y144-,	Yes		EPI_ISL_2858653
D232	DJI	2021-03-02	29763	B.1.1.7	20I (Alpha, V1)	N:D3L,N:R203K,N:G204R,N:S235F,ORF1a:T1001I,ORF1a:A1708D,ORF1a:I2230T,ORF1a:S2500F,ORF1b:P218L,ORF1b:P314L,ORF1b:S997P,ORF8:Q27*,ORF8:R52I,ORF8:Y73C,S:H49Y,S:N501Y,S:A570D,S:D614G,S:P681H,S:T716I,S:S982A,S:D1118H,ORF1a:S3675-,ORF1a:G3676-,ORF1a:F3677-,S:H69-,S:V70-,S:Y144-,	Yes		EPI_ISL_2533841
D233	DJI	2021-03-02	29763	B.1.1.7	20I (Alpha, V1)	N:D3L,N:R203K,N:G204R,N:S235F,ORF1a:T1001I,ORF1a:A1708D,ORF1a:I2230T,ORF1a:S2500F,ORF1b:P218L,ORF1b:P314L,ORF1b:S997P,ORF8:Q27*,ORF8:R52I,ORF8:Y73C,S:H49Y,S:N501Y,S:A570D,S:D614G,S:P681H,S:T716I,S:S982A,S:D1118H,ORF1a:S3675-,ORF1a:G3676-,ORF1a:F3677-,S:H69-,S:V70-,S:Y144-,	Yes		EPI_ISL_2858654
D24	DJI	2021-09-01	23528	AY.73	21I (Delta)	M:I82T,N:P46S,N:D63G,N:R203M,N:P207L,N:D377Y,ORF1a:Q663K,ORF1a:S2103F,ORF1a:T2495A,ORF1a:A3209V,ORF1a:V3718A,ORF1a:T3750I,ORF1b:P314L,ORF1b:G662S,ORF1b:P1000L,ORF3a:S26L,ORF7a:V82A,ORF7a:T120I,ORF9b:T60A,S:T19R,S:L452R,S:T478K,S:P681R,S:D950N,ORF8:D119-,ORF8:F120-,	no	VBI	EPI_ISL_6693743
D275	DJI	2021-03-02	29763	B.1.1.7	20I (Alpha, V1)	N:D3L,N:R203K,N:G204R,N:S235F,ORF1a:T283N,ORF1a:T1001I,ORF1a:A1708D,ORF1a:I2230T,ORF1a:S2500F,ORF1b:P218L,ORF1b:P314L,ORF1b:S997P,ORF6:Q8H,ORF8:Q27*,ORF8:R52I,ORF8:Y73C,S:N501Y,S:A570D,S:D614G,S:P681H,S:T716I,S:S982A,S:D1118H,ORF1a:S3675-,ORF1a:G3676-,ORF1a:F3677-,S:H69-,S:V70-,S:Y144-,	Yes		EPI_ISL_2533842
D276	DJI	2021-03-02	29763	B.1.1.7	20I (Alpha, V1)	N:D3L,N:R203K,N:G204R,N:S235F,ORF1a:T1001I,ORF1a:A1708D,ORF1a:I2230T,ORF1a:S2500F,ORF1a:V4216I,ORF1b:P218L,ORF1b:P314L,ORF1b:S997P,ORF6:Q8H,ORF8:Q27*,ORF8:R52I,ORF8:Y73C,S:N501Y,S:A570D,S:D614G,S:P681H,S:T716I,S:S982A,S:D1118H,ORF1a:S3675-,ORF1a:G3676-,ORF1a:F3677-,S:H69-,S:V70-,S:Y144-,	Yes		EPI_ISL_2533843
D279	DJI	2021-03-02	24147	B.1.1.7	20I (Alpha, V1)	N:D3L,N:R203K,N:G204R,N:S235F,N:V324A,ORF1a:T1001I,ORF1a:A1708D,ORF1a:I2230T,ORF1a:S2500F,ORF1b:P218L,ORF1b:P314L,ORF1b:S997P,ORF3a:S171L,ORF8:Y73C,S:H69-,S:V70-,	No		EPI_ISL_3920386
D28	DJI	2021-03-02	29763	B.1.1.7	20I (Alpha, V1)	N:D3L,N:R203K,N:G204R,N:S235F,ORF1a:T1001I,ORF1a:A1708D,ORF1a:I2230T,ORF1a:S2500F,ORF1b:P218L,ORF1b:P314L,ORF1b:S997P,ORF8:Q27*,ORF8:R52I,ORF8:Y73C,S:H49Y,S:N501Y,S:A570D,S:D614G,S:P681H,S:T716I,S:S982A,S:D1118H,ORF1a:S3675-,ORF1a:G3676-,ORF1a:F3677-,S:H69-,S:V70-,S:Y144-,	Yes		EPI_ISL_2858655
D334	DJI	2021-09-09	29764	AY.46	21J (Delta)	M:I82T,N:D63G,N:R203M,N:G215C,N:D377Y,ORF1a:V306I,ORF1a:G519S,ORF1a:A1306S,ORF1a:S2015G,ORF1a:P2046L,ORF1a:P2287S,ORF1a:V2930L,ORF1a:T3255I,ORF1a:A3571V,ORF1a:T3646A,ORF1a:S4398L,ORF1b:P314L,ORF1b:G662S,ORF1b:P1000L,ORF1b:C1880S,ORF1b:A1918V,ORF3a:S26L,ORF7a:V82A,ORF7a:T120I,ORF7a:*122L,ORF7b:M1I,ORF7b:T40I,ORF9b:T60A,S:T19R,S:G142D,S:R158G,S:A344S,S:L452R,S:T478K,S:D614G,S:P681R,S:D950N,ORF8:D11…	Yes	VBI	EPI_ISL_6693744
D341	DJI	2021-03-04	29763	B.1.1.7	20I (Alpha, V1)	N:D3L,N:R203K,N:G204R,N:S235F,ORF1a:T1001I,ORF1a:A1708D,ORF1a:I2230T,ORF1a:S2500F,ORF1b:P218L,ORF1b:P314L,ORF1b:S997P,ORF8:Q27*,ORF8:R52I,ORF8:Y73C,S:N501Y,S:A570D,S:D614G,S:P681H,S:T716I,S:S982A,S:D1118H,ORF1a:S3675-,ORF1a:G3676-,ORF1a:F3677-,S:H69-,S:V70-,S:Y144-,	Yes		EPI_ISL_2858656
D342	DJI	2021-03-04	29763	B.1.1.7	20I (Alpha, V1)	N:D3L,N:R203K,N:G204R,N:S235F,ORF1a:T1001I,ORF1a:A1708D,ORF1a:I2230T,ORF1a:S2500F,ORF1b:P218L,ORF1b:P314L,ORF1b:S997P,ORF8:Q27*,ORF8:R52I,ORF8:A65V,ORF8:Y73C,S:N501Y,S:A570D,S:D614G,S:P681H,S:T716I,S:S982A,S:D1118H,ORF1a:S3675-,ORF1a:G3676-,ORF1a:F3677-,S:H69-,S:V70-,S:Y144-,	Yes		EPI_ISL_2533844
D364	DJI	2021-03-04	29763	B.1.1.7	20I (Alpha, V1)	N:D3L,N:R203K,N:G204R,N:S235F,ORF1a:T1001I,ORF1a:A1708D,ORF1a:I2230T,ORF1a:S2500F,ORF1b:P218L,ORF1b:P314L,ORF1b:S997P,ORF8:Q27*,ORF8:R52I,ORF8:Y73C,S:N501Y,S:A570D,S:D614G,S:P681H,S:T716I,S:S982A,S:D1118H,ORF1a:S3675-,ORF1a:G3676-,ORF1a:F3677-,S:H69-,S:V70-,S:Y144-,	Yes		EPI_ISL_2858657
D402	DJI	2021-09-18	29764	AY.127.1	21J (Delta)	M:I82T,N:D63G,N:R203M,N:G215C,N:D377Y,ORF1a:M902T,ORF1a:A1306S,ORF1a:P2046L,ORF1a:P2287S,ORF1a:V2930L,ORF1a:T3255I,ORF1a:T3646A,ORF1b:P314L,ORF1b:G662S,ORF1b:P1000L,ORF1b:A1918V,ORF1b:K1993R,ORF3a:S26L,ORF3a:G49V,ORF3a:L85F,ORF3a:T221K,ORF7a:V82A,ORF7a:T120I,ORF7b:T40I,ORF9b:R32L,ORF9b:T60A,S:T19R,S:T95I,S:G142D,S:R158G,S:L452R,S:T478K,S:D614G,S:P681R,S:T859N,S:D950N,ORF8:D119-,ORF8:F120-,S:E156-…	Yes		EPI_ISL_6693745
D403	DJI	2021-03-06	29763	B.1.1.7	20I (Alpha, V1)	N:D3L,N:R203K,N:G204R,N:S235F,ORF1a:T1001I,ORF1a:A1708D,ORF1a:I2230T,ORF1a:S2500F,ORF1b:P218L,ORF1b:P314L,ORF1b:S997P,ORF8:Q27*,ORF8:R52I,ORF8:Y73C,S:H49Y,S:N501Y,S:A570D,S:D614G,S:P681H,S:T716I,S:S982A,S:D1118H,ORF1a:S3675-,ORF1a:G3676-,ORF1a:F3677-,S:H69-,S:V70-,S:Y144-,	Yes		EPI_ISL_2533845
D441	DJI	2021-03-06	29763	B.1.1.7	20I (Alpha, V1)	N:D3L,N:R203K,N:G204R,N:S235F,ORF1a:T1001I,ORF1a:A1708D,ORF1a:I2230T,ORF1a:S2500F,ORF1b:P218L,ORF1b:P314L,ORF1b:S997P,ORF8:Q27*,ORF8:R52I,ORF8:Y73C,S:H49Y,S:N501Y,S:A570D,S:D614G,S:P681H,S:T716I,S:S982A,S:D1118H,ORF1a:S3675-,ORF1a:G3676-,ORF1a:F3677-,S:H69-,S:V70-,S:Y144-,	Yes		EPI_ISL_2533846
D442	DJI	2021-03-06	29763	B.1.1.7	20I (Alpha, V1)	N:D3L,N:R203K,N:G204R,N:S235F,ORF1a:T1001I,ORF1a:A1708D,ORF1a:I2230T,ORF1a:S2500F,ORF1b:P218L,ORF1b:P314L,ORF1b:S997P,ORF1b:I2550V,ORF8:Q27*,ORF8:R52I,ORF8:Y73C,S:H49Y,S:N501Y,S:A570D,S:D614G,S:P681H,S:T716I,S:S982A,S:D1118H,ORF1a:S3675-,ORF1a:G3676-,ORF1a:F3677-,S:H69-,S:V70-,S:Y144-,	Yes		EPI_ISL_2533847
D449	DJI	2021-09-16	29541	B.1.617.2	21J (Delta)	M:I82T,N:D63G,N:R203M,N:G215C,N:D377Y,ORF1a:A1306S,ORF1a:P2046L,ORF1a:K2078E,ORF1a:P2287S,ORF1a:I2377T,ORF1a:S2500F,ORF1a:V2930L,ORF1a:T3255I,ORF1a:T3646A,ORF1b:P314L,ORF1b:G662S,ORF1b:P1000L,ORF1b:A1918V,ORF1b:M2025I,ORF1b:L2382F,ORF3a:S26L,ORF6:E54*,ORF7a:V82A,ORF7a:T120I,ORF7b:T40I,ORF9b:T60A,S:T19R,S:T95I,S:G142D,S:R158G,S:G181V,S:L452R,S:T478K,S:D614G,S:P681R,S:D950N,S:G1219V,ORF8:D119-,ORF8…	no	VBI	EPI_ISL_6693746
D456	DJI	2021-03-06	29763	B.1.1.7	20I (Alpha, V1)	N:D3L,N:R203K,N:G204R,N:S235F,ORF1a:T1001I,ORF1a:A1708D,ORF1a:I2230T,ORF1a:S2500F,ORF1b:P218L,ORF1b:P314L,ORF1b:S997P,ORF8:Q27*,ORF8:R52I,ORF8:Y73C,S:H49Y,S:N501Y,S:A570D,S:D614G,S:P681H,S:T716I,S:S982A,S:D1118H,ORF1a:S3675-,ORF1a:G3676-,ORF1a:F3677-,S:H69-,S:V70-,S:Y144-,	Yes		EPI_ISL_2533848
D464	DJI	2021-09-16	29761	B.1.617.2	21J (Delta)	M:I82T,N:D63G,N:R203M,N:G215C,N:D377Y,ORF1a:S610L,ORF1a:A1306S,ORF1a:V1393L,ORF1a:P2046L,ORF1a:P2287S,ORF1a:V2930L,ORF1a:T3255I,ORF1a:P3613S,ORF1a:T3646A,ORF1b:P314L,ORF1b:G662S,ORF1b:P1000L,ORF1b:D1758G,ORF1b:A1918V,ORF3a:S26L,ORF7a:R80I,ORF7a:V82A,ORF7a:T120I,ORF7b:T40I,ORF9b:P39L,ORF9b:T60A,S:T19R,S:T95I,S:G142D,S:R158G,S:G446V,S:L452R,S:T478K,S:D614G,S:P681R,S:D950N,ORF1a:V86-,ORF8:D119-,ORF8…	Yes	Reinfection	EPI_ISL_6693747
D470	DJI	2021-09-16	29764	AY.127.1	21J (Delta)	M:I82T,N:D63G,N:R203M,N:G215C,N:D377Y,ORF1a:H325Y,ORF1a:A1306S,ORF1a:P2046L,ORF1a:P2287S,ORF1a:V2930L,ORF1a:T3255I,ORF1a:T3646A,ORF1b:P314L,ORF1b:G662S,ORF1b:P1000L,ORF1b:A1918V,ORF1b:K1993R,ORF3a:S26L,ORF3a:G49V,ORF3a:T221K,ORF7a:V82A,ORF7a:T120I,ORF7b:Y10H,ORF7b:T40I,ORF9b:R32L,ORF9b:T60A,S:T19R,S:T95I,S:G142D,S:R158G,S:L452R,S:T478K,S:D614G,S:P681R,S:T859N,S:D950N,ORF8:D119-,ORF8:F120-,S:E156-…	Yes	Reinfection	EPI_ISL_6693748
D472	DJI	2021-03-10	29763	B.1.1.7	20I (Alpha, V1)	N:D3L,N:R203K,N:G204R,N:S235F,ORF1a:T1001I,ORF1a:A1708D,ORF1a:I2230T,ORF1a:S2500F,ORF1b:P218L,ORF1b:P314L,ORF1b:S997P,ORF8:Q27*,ORF8:R52I,ORF8:Y73C,S:N501Y,S:A570D,S:D614G,S:P681H,S:T716I,S:S982A,S:D1118H,ORF1a:S3675-,ORF1a:G3676-,ORF1a:F3677-,S:H69-,S:V70-,S:Y144-,	Yes		EPI_ISL_3845365
D473	DJI	2021-03-23	29775	B.1.351	20H (Beta, V2)	E:P71L,N:T205I,N:E378V,ORF1a:T265I,ORF1a:G400C,ORF1a:P804L,ORF1a:K1655N,ORF1a:K3353R,ORF1a:A3523V,ORF1b:P314L,ORF1b:P1851Q,ORF3a:Q57H,ORF3a:T151I,ORF3a:S171L,S:L18F,S:D80A,S:D215G,S:K417N,S:E484K,S:N501Y,S:D614G,S:A701V,ORF1a:S3675-,ORF1a:G3676-,ORF1a:F3677-,S:L241-,S:L242-,S:A243-,	Yes		EPI_ISL_2858658
D474	DJI	2021-03-23	29279	B.1.351	20H (Beta, V2)	E:P71L,N:T205I,N:E378V,ORF1a:T265I,ORF1a:G400C,ORF1a:P804L,ORF1a:K1655N,ORF1a:K3353R,ORF1a:A3523V,ORF1b:P314L,ORF1b:P1851Q,ORF3a:Q57H,ORF3a:T151I,ORF3a:S171L,S:L18F,S:D80A,S:D215G,S:K417N,S:D614G,S:A701V,ORF1a:S3675-,ORF1a:G3676-,ORF1a:F3677-,S:L241-,S:L242-,S:A243-,	No		EPI_ISL_3920347
D477	DJI	2021-09-16	29725	AY.73	21I (Delta)	M:I82T,N:P46S,N:D63G,N:R203M,N:P207L,N:D377Y,ORF1a:Q663K,ORF1a:P1640L,ORF1a:S2103F,ORF1a:A3209V,ORF1a:V3718A,ORF1a:T3750I,ORF1b:P314L,ORF1b:G662S,ORF1b:P1000L,ORF3a:S26L,ORF7a:V82A,ORF7a:T120I,ORF9b:T60A,S:T19R,S:G142D,S:R158G,S:A222V,S:T299I,S:L452R,S:T478K,S:D614G,S:P681R,S:D950N,ORF8:D119-,ORF8:F120-,S:E156-,S:F157-,	Yes	Reinfection	EPI_ISL_6693749
D487	DJI	2021-03-03	29763	B.1.1.7	20I (Alpha, V1)	N:D3L,N:R203K,N:G204R,N:S235F,ORF1a:T1001I,ORF1a:A1708D,ORF1a:I2230T,ORF1a:S2500F,ORF1b:P218L,ORF1b:P314L,ORF1b:S997P,ORF8:Q27*,ORF8:R52I,ORF8:Y73C,S:H49Y,S:N501Y,S:A570D,S:D614G,S:P681H,S:T716I,S:S982A,S:D1118H,ORF1a:S3675-,ORF1a:G3676-,ORF1a:F3677-,S:H69-,S:V70-,S:Y144-,	Yes		EPI_ISL_2858659
D536	DJI	2021-03-03	29763	B.1.1.7	20I (Alpha, V1)	N:D3L,N:R203K,N:G204R,N:S235F,ORF1a:T1001I,ORF1a:A1708D,ORF1a:I2230T,ORF1a:S2500F,ORF1b:P218L,ORF1b:P314L,ORF1b:S997P,ORF3a:Y160*,ORF8:Q27*,ORF8:R52I,ORF8:Y73C,S:N501Y,S:A570D,S:D614G,S:P681H,S:T716I,S:S982A,S:D1118H,ORF1a:S3675-,ORF1a:G3676-,ORF1a:F3677-,S:H69-,S:V70-,S:Y144-,	Yes		EPI_ISL_2858660
D537	DJI	2021-03-03	29763	B.1.1.7	20I (Alpha, V1)	N:D3L,N:R203K,N:G204R,N:S235F,ORF1a:T1001I,ORF1a:A1708D,ORF1a:I2230T,ORF1a:S2500F,ORF1b:P218L,ORF1b:P314L,ORF1b:S997P,ORF8:Q27*,ORF8:R52I,ORF8:Y73C,S:N501Y,S:A570D,S:D614G,S:P681H,S:T716I,S:S982A,S:D1118H,ORF1a:S3675-,ORF1a:G3676-,ORF1a:F3677-,S:H69-,S:V70-,S:Y144-,	Yes		EPI_ISL_3920370
D568	DJI	2021-03-04	29763	B.1.1.7	20I (Alpha, V1)	N:D3L,N:R203K,N:G204R,N:S235F,ORF1a:T1001I,ORF1a:A1708D,ORF1a:I2230T,ORF1a:S2500F,ORF1b:P218L,ORF1b:P314L,ORF1b:S997P,ORF8:Q27*,ORF8:R52I,ORF8:Y73C,S:N501Y,S:A570D,S:D614G,S:P681H,S:T716I,S:S982A,S:D1118H,ORF1a:S3675-,ORF1a:G3676-,ORF1a:F3677-,S:H69-,S:V70-,S:Y144-,	Yes		EPI_ISL_2858661
D570	DJI	2021-09-21	29764	AY.46	21J (Delta)	M:I82T,N:D63G,N:R203M,N:G215C,N:D377Y,ORF1a:V306I,ORF1a:G519S,ORF1a:A1306S,ORF1a:S2015G,ORF1a:P2046L,ORF1a:P2287S,ORF1a:V2930L,ORF1a:T3255I,ORF1a:A3571V,ORF1a:T3646A,ORF1b:P314L,ORF1b:G662S,ORF1b:P1000L,ORF1b:A1918V,ORF3a:S26L,ORF7a:V82A,ORF7a:T120I,ORF7a:*122L,ORF7b:M1I,ORF7b:T40I,ORF9b:T60A,S:T19R,S:G142D,S:R158G,S:L452R,S:T478K,S:D614G,S:P681R,S:D950N,ORF8:D119-,ORF8:F120-,S:E156-,S:F157-,	Yes	VBI	EPI_ISL_6693750
D606	DJI	2021-09-21	29764	AY.46	21J (Delta)	M:I82T,N:D63G,N:R203M,N:G215C,N:D377Y,ORF1a:V306I,ORF1a:G519S,ORF1a:A1306S,ORF1a:S2015G,ORF1a:P2046L,ORF1a:P2287S,ORF1a:V2930L,ORF1a:T3255I,ORF1a:A3571V,ORF1a:T3646A,ORF1a:S4398L,ORF1b:P314L,ORF1b:G662S,ORF1b:P1000L,ORF1b:C1880S,ORF1b:A1918V,ORF3a:S26L,ORF7a:V82A,ORF7a:T120I,ORF7a:*122L,ORF7b:M1I,ORF7b:T40I,ORF9b:T60A,S:T19R,S:G142D,S:R158G,S:A344S,S:L452R,S:T478K,S:D614G,S:P681R,S:D950N,ORF8:D11…	Yes	VBI	EPI_ISL_6693751
D69	DJI	2021-03-02	23957	B.1.1.7	20I (Alpha, V1)	N:D3L,ORF1a:T1001I,ORF1a:A1708D,ORF1a:I2230T,ORF1a:D3526E,ORF1b:P218L,ORF1b:P314L,ORF1b:S997P,ORF8:Q27*,ORF8:R52I,ORF8:Y73C,S:H49Y,S:N501Y,S:P681H,S:T716I,S:S982A,S:D1118H,S:H69-,S:V70-,S:Y144-,	No		EPI_ISL_3920385
D922	DJI	2021-03-12	29763	B.1.1.7	20I (Alpha, V1)	N:D3L,N:R203K,N:G204R,N:S235F,ORF1a:T1001I,ORF1a:A1708D,ORF1a:I2230T,ORF1a:S2500F,ORF1b:P218L,ORF1b:P314L,ORF1b:S997P,ORF8:Q27*,ORF8:R52I,ORF8:Y73C,S:N501Y,S:A570D,S:D614G,S:P681H,S:T716I,S:S982A,S:D1118H,ORF1a:S3675-,ORF1a:G3676-,ORF1a:F3677-,S:H69-,S:V70-,S:Y144-,	Yes		EPI_ISL_2533849
DC20	DJI	2021-01-28	29768	B.1.160	20A	N:A134V,N:P199L,ORF1a:F679L,ORF1a:V1006A,ORF1a:T1240I,ORF1a:V2613F,ORF1a:S3687L,ORF1b:P314L,ORF3a:Q57H,ORF3a:G100C,ORF3a:S171L,S:D614G	Yes		EPI_ISL_2533850
DFA30	DJI	2021-01-28	29768	B.1.160	20A	N:A134V,N:P199L,ORF1a:F679L,ORF1a:V1006A,ORF1a:T1240I,ORF1a:V2613F,ORF1a:S3687L,ORF1b:P314L,ORF3a:A23V,ORF3a:Q57H,ORF3a:G100C,ORF3a:S171L,S:D614G	Yes		EPI_ISL_2533851
DZ10	DJI	2020-11-23	29777	B.1.1.25	20B	N:R203K,N:G204R,ORF1a:R24C,ORF1a:E57K,ORF1a:I300F,ORF1a:I3618V,ORF1b:P314L,ORF1b:R1737L,S:D614G,S:P681R,ORF7b:D36-,ORF7b:H37-,	Yes		EPI_ISL_2860889
E06	DJI	2020-12-11	29532	B.1.2	20G	N:P67S,N:P199L,N:D377Y,ORF1a:T265I,ORF1a:A372T,ORF1a:M2606I,ORF1a:L3352F,ORF1b:P314L,ORF1b:N1653D,ORF1b:R2613C,ORF3a:Q57H,ORF3a:G172V,ORF3a:S177I,ORF8:S24L,S:K378N,S:D614G	No		EPI_ISL_3920432
E106	DJI	2020-07-25	29544	B.1.1.1	20D	N:R203K,N:G204R,ORF1a:T1246I,ORF1a:G3278S,ORF1b:P314L,ORF1b:V2117L,ORF3a:S58I,S:D614G	No		EPI_ISL_3920433
E108	DJI	2020-07-25	29281	B.1	20A	N:P199L,ORF1a:F679L,ORF1b:P314L,ORF1b:R2257W,ORF3a:Q57H,ORF3a:S171L,S:S494P,S:D614G	No		EPI_ISL_3920340
E171	DJI	2021-09-27	29764	AY.127.1	21J (Delta)	M:I82T,N:D63G,N:R203M,N:G215C,N:D377Y,ORF1a:A1306S,ORF1a:P2046L,ORF1a:P2287S,ORF1a:V2930L,ORF1a:T3255I,ORF1a:T3646A,ORF1b:P314L,ORF1b:G662S,ORF1b:P1000L,ORF1b:A1918V,ORF1b:K1993R,ORF3a:S26L,ORF3a:G49V,ORF3a:T221K,ORF7a:V82A,ORF7a:T120I,ORF7b:T40I,ORF9b:R32L,ORF9b:T60A,S:T19R,S:T95I,S:G142D,S:R158G,S:L452R,S:T478K,S:D614G,S:P681R,S:T859N,S:D950N,ORF8:D119-,ORF8:F120-,S:E156-,S:F157-,	Yes	VBI	EPI_ISL_6693752
E183	DJI	2021-09-27	29764	AY.127.1	21J (Delta)	M:I82T,N:D63G,N:R203M,N:G215C,N:D377Y,ORF1a:A1306S,ORF1a:P2046L,ORF1a:P2287S,ORF1a:V2930L,ORF1a:T3255I,ORF1a:T3646A,ORF1b:P314L,ORF1b:G662S,ORF1b:P1000L,ORF1b:A1918V,ORF1b:K1993R,ORF3a:S26L,ORF3a:G49V,ORF3a:T221K,ORF7a:V82A,ORF7a:T120I,ORF7b:T40I,ORF9b:R32L,ORF9b:T60A,S:T19R,S:T95I,S:G142D,S:R158G,S:L452R,S:T478K,S:D614G,S:P681R,S:T859N,S:D950N,ORF8:D119-,ORF8:F120-,S:E156-,S:F157-,	Yes	VBI	EPI_ISL_6693753
E19	DJI	2020-12-19	29782	B.1.240	20A	N:S194L,N:G243S,ORF1a:I648V,ORF1b:P314L,ORF1b:S2338L,ORF3a:W193R,S:K558N,S:D614G	Yes		EPI_ISL_3845369
E190	DJI	2021-09-27	29764	AY.127.1	21J (Delta)	M:I82T,N:D63G,N:R203M,N:G215C,N:D377Y,ORF1a:K856N,ORF1a:A1306S,ORF1a:P2046L,ORF1a:P2287S,ORF1a:V2930L,ORF1a:T3255I,ORF1a:T3646A,ORF1b:P314L,ORF1b:G662S,ORF1b:P1000L,ORF1b:A1918V,ORF1b:K1993R,ORF3a:S26L,ORF3a:G49V,ORF3a:T221K,ORF7a:V82A,ORF7a:T120I,ORF7b:T40I,ORF9b:R32L,ORF9b:T60A,S:T19R,S:T95I,S:G142D,S:R158G,S:L452R,S:T478K,S:D614G,S:P681R,S:T859N,S:D950N,ORF8:D119-,ORF8:F120-,S:E156-,S:F157-,	Yes	VBI	EPI_ISL_6693754
E220	DJI	2021-09-27	29764	AY.46	21J (Delta)	M:I82T,N:D63G,N:R203M,N:G215C,N:D377Y,ORF1a:V306I,ORF1a:G519S,ORF1a:A1306S,ORF1a:S2015G,ORF1a:P2046L,ORF1a:P2287S,ORF1a:V2930L,ORF1a:T3255I,ORF1a:A3571V,ORF1a:T3646A,ORF1a:S4398L,ORF1b:P314L,ORF1b:G662S,ORF1b:P1000L,ORF1b:C1880S,ORF1b:A1918V,ORF3a:S26L,ORF7a:V82A,ORF7a:T120I,ORF7a:*122L,ORF7b:M1I,ORF7b:T40I,ORF9b:T60A,S:T19R,S:G142D,S:R158G,S:A344S,S:L452R,S:T478K,S:D614G,S:P681R,S:D950N,ORF8:D11…	Yes	VBI	EPI_ISL_6693755
E263	DJI	2021-09-30	29764	AY.127.1	21J (Delta)	M:I82T,N:D63G,N:R203M,N:G215C,N:D377Y,ORF1a:A1306S,ORF1a:P2046L,ORF1a:Y2262H,ORF1a:P2287S,ORF1a:V2930L,ORF1a:T3255I,ORF1a:T3646A,ORF1b:P314L,ORF1b:G662S,ORF1b:P1000L,ORF1b:A1918V,ORF1b:K1993R,ORF3a:S26L,ORF3a:G49V,ORF3a:T221K,ORF7a:V82A,ORF7a:T120I,ORF7b:T40I,ORF9b:R32L,ORF9b:T60A,S:T19R,S:T95I,S:G142D,S:R158G,S:L452R,S:T478K,S:D614G,S:P681R,S:T859N,S:D950N,ORF8:D119-,ORF8:F120-,S:E156-,S:F157-,	Yes	VBI (unknown)	EPI_ISL_6693756
E264	DJI	2021-09-30	29764	AY.127.1	21J (Delta)	M:I82T,N:D63G,N:R203M,N:G215C,N:D377Y,ORF1a:A1306S,ORF1a:P2046L,ORF1a:P2287S,ORF1a:V2930L,ORF1a:T3255I,ORF1a:T3646A,ORF1b:T17I,ORF1b:P314L,ORF1b:G662S,ORF1b:P1000L,ORF1b:A1918V,ORF1b:K1993R,ORF3a:S26L,ORF3a:G49V,ORF3a:T221K,ORF7a:V82A,ORF7a:T120I,ORF7b:T40I,ORF8:R115L,ORF9b:R32L,ORF9b:T60A,S:T19R,S:T95I,S:G142D,S:R158G,S:L452R,S:T478K,S:D614G,S:P681R,S:T739I,S:T859N,S:D950N,ORF8:D119-,ORF8:F120-,…	Yes		EPI_ISL_6693757
E270	DJI	2021-03-19	29546	B.1.351	20H (Beta, V2)	E:P71L,N:T205I,N:E378V,ORF1a:T265I,ORF1a:G400C,ORF1a:K1655N,ORF1a:K3353R,ORF1a:A3523V,ORF1b:T284I,ORF1b:P314L,ORF1b:P1851Q,ORF3a:Q57H,ORF3a:T151I,ORF3a:S171L,S:L18F,S:D80A,S:D198H,S:D215G,S:K417N,S:E484K,S:N501Y,S:D614G,S:A701V,ORF1a:S3675-,ORF1a:G3676-,ORF1a:F3677-,S:L241-,S:L242-,S:A243-,	No		EPI_ISL_3920407
E271	DJI	2021-10-06	29764	AY.127.1	21J (Delta)	M:I82T,N:D63G,N:R203M,N:G215C,N:D377Y,ORF1a:A1306S,ORF1a:P2046L,ORF1a:Y2262H,ORF1a:P2287S,ORF1a:V2930L,ORF1a:T3255I,ORF1a:T3646A,ORF1b:P314L,ORF1b:G662S,ORF1b:P1000L,ORF1b:A1918V,ORF1b:K1993R,ORF3a:S26L,ORF3a:G49V,ORF3a:T221K,ORF7a:V82A,ORF7a:T120I,ORF7b:T40I,ORF9b:R32L,ORF9b:T60A,S:T19R,S:T95I,S:G142D,S:R158G,S:L452R,S:T478K,S:D614G,S:P681R,S:T859N,S:D950N,ORF8:D119-,ORF8:F120-,S:E156-,S:F157-,	Yes	VBI (unknown)	EPI_ISL_6693758
E272	DJI	2021-10-10	29764	AY.120	21J (Delta)	M:I82T,N:D63G,N:R203M,N:G215C,N:D377Y,ORF1a:V28I,ORF1a:A1306S,ORF1a:P2046L,ORF1a:S2048F,ORF1a:P2287S,ORF1a:V2930L,ORF1a:T3255I,ORF1a:T3646A,ORF1a:V3759F,ORF1b:P314L,ORF1b:G662S,ORF1b:P1000L,ORF1b:A1918V,ORF1b:A2306T,ORF3a:S26L,ORF3a:P262L,ORF7a:V82A,ORF7a:T120I,ORF7b:T40I,ORF9b:T60A,S:T19R,S:T95I,S:G142D,S:R158G,S:L452R,S:T478K,S:D614G,S:P681R,S:D950N,ORF8:D119-,ORF8:F120-,S:E156-,S:F157-,	Yes	VBI (unknown)	EPI_ISL_6693759
E275	DJI	2021-03-19	29764	B.1.351	20H (Beta, V2)	E:P71L,N:T205I,N:E378V,ORF1a:T265I,ORF1a:G400C,ORF1a:K1655N,ORF1a:K3353R,ORF1a:A3523V,ORF1b:T284I,ORF1b:P314L,ORF1b:P1851Q,ORF3a:Q57H,ORF3a:T151I,ORF3a:S171L,S:L18F,S:D80A,S:D215G,S:K417N,S:E484K,S:N501Y,S:D614G,S:A701V,ORF1a:S3675-,ORF1a:G3676-,ORF1a:F3677-,S:L241-,S:L242-,S:A243-,	Yes		EPI_ISL_2858662
E277	DJI	2021-09-30	29764	AY.127.1	21J (Delta)	M:I82T,N:D63G,N:R203M,N:G215C,N:D377Y,ORF1a:A1306S,ORF1a:P2046L,ORF1a:Y2262H,ORF1a:P2287S,ORF1a:V2930L,ORF1a:T3255I,ORF1a:T3646A,ORF1b:P314L,ORF1b:G662S,ORF1b:P1000L,ORF1b:A1918V,ORF1b:K1993R,ORF3a:S26L,ORF3a:G49V,ORF3a:T221K,ORF7a:V82A,ORF7a:T120I,ORF7b:T40I,ORF9b:R32L,ORF9b:T60A,S:T19R,S:T95I,S:G142D,S:R158G,S:L452R,S:T478K,S:D614G,S:P681R,S:T859N,S:D950N,ORF8:D119-,ORF8:F120-,S:E156-,S:F157-,	Yes	VBI (unknown)	EPI_ISL_6693760
E278	DJI	2021-09-30	29764	AY.127.1	21J (Delta)	M:I82T,N:D63G,N:R203M,N:G215C,N:D377Y,ORF1a:A1306S,ORF1a:P2046L,ORF1a:Y2262H,ORF1a:P2287S,ORF1a:V2930L,ORF1a:T3255I,ORF1a:T3646A,ORF1b:P314L,ORF1b:G662S,ORF1b:P1000L,ORF1b:A1918V,ORF1b:K1993R,ORF3a:S26L,ORF3a:G49V,ORF3a:T221K,ORF7a:V82A,ORF7a:T120I,ORF7b:T40I,ORF9b:R32L,ORF9b:T60A,S:T19R,S:T95I,S:G142D,S:R158G,S:L452R,S:T478K,S:D614G,S:P681R,S:T859N,S:D950N,ORF8:D119-,ORF8:F120-,S:E156-,S:F157-,	Yes	VBI (unknown)	EPI_ISL_6693761
E279	DJI	2021-09-30	29764	AY.127.1	21J (Delta)	M:I82T,N:D63G,N:R203M,N:G215C,N:D377Y,ORF1a:A1306S,ORF1a:P2046L,ORF1a:Y2262H,ORF1a:P2287S,ORF1a:V2930L,ORF1a:T3255I,ORF1a:T3646A,ORF1b:P314L,ORF1b:G662S,ORF1b:P1000L,ORF1b:A1918V,ORF1b:K1993R,ORF3a:S26L,ORF3a:G49V,ORF3a:T221K,ORF7a:V82A,ORF7a:T120I,ORF7b:T40I,ORF9b:R32L,ORF9b:T60A,S:T19R,S:T95I,S:G142D,S:R158G,S:L452R,S:T478K,S:D614G,S:P681R,S:T859N,S:D950N,ORF8:D119-,ORF8:F120-,S:E156-,S:F157-,	Yes	VBI (unknown)	EPI_ISL_6693762
E280	DJI	2021-09-30	29764	AY.127.1	21J (Delta)	M:I82T,N:D63G,N:R203M,N:G215C,N:D377Y,ORF1a:A1306S,ORF1a:P2046L,ORF1a:Y2262H,ORF1a:P2287S,ORF1a:V2930L,ORF1a:T3255I,ORF1a:T3646A,ORF1b:P314L,ORF1b:G662S,ORF1b:P1000L,ORF1b:A1918V,ORF1b:K1993R,ORF3a:S26L,ORF3a:G49V,ORF3a:T221K,ORF7a:V82A,ORF7a:T120I,ORF7b:T40I,ORF9b:R32L,ORF9b:T60A,S:T19R,S:T95I,S:G142D,S:R158G,S:L452R,S:T478K,S:D614G,S:P681R,S:T859N,S:D950N,ORF8:D119-,ORF8:F120-,S:E156-,S:F157-,	Yes	VBI (unknown)	EPI_ISL_6693763
E281	DJI	2021-03-19	29279	B.1.351	20H (Beta, V2)	E:P71L,N:T205I,N:E378V,ORF1a:T265I,ORF1a:G400C,ORF1a:K1655N,ORF1a:K3353R,ORF1a:A3523V,ORF1b:T284I,ORF1b:P314L,ORF1b:P1851Q,ORF3a:Q57H,ORF3a:T151I,ORF3a:S171L,S:L18F,S:D80A,S:D215G,S:K417N,S:D614G,S:A701V,ORF1a:S3675-,ORF1a:G3676-,ORF1a:F3677-,S:L241-,S:L242-,S:A243-,	No		EPI_ISL_3920348
E283	DJI	2021-03-19	29546	B.1.351	20H (Beta, V2)	E:P71L,N:T205I,N:E378V,ORF1a:T265I,ORF1a:G400C,ORF1a:K1655N,ORF1a:K3353R,ORF1a:A3523V,ORF1b:T284I,ORF1b:P314L,ORF1b:P1851Q,ORF3a:Q57H,ORF3a:T151I,ORF3a:S171L,S:L18F,S:D80A,S:D215G,S:K417N,S:E484K,S:N501Y,S:D614G,S:A701V,ORF1a:S3675-,ORF1a:G3676-,ORF1a:F3677-,S:L241-,S:L242-,S:A243-,	No		EPI_ISL_3920408
E285	DJI	2021-09-30	29764	AY.127.1	21J (Delta)	M:I82T,N:D63G,N:R203M,N:G215C,N:D377Y,ORF1a:A1306S,ORF1a:P2046L,ORF1a:Y2262H,ORF1a:P2287S,ORF1a:V2930L,ORF1a:T3255I,ORF1a:T3646A,ORF1b:P314L,ORF1b:G662S,ORF1b:P1000L,ORF1b:A1918V,ORF1b:K1993R,ORF3a:S26L,ORF3a:G49V,ORF3a:T221K,ORF7a:V82A,ORF7a:T120I,ORF7b:T40I,ORF9b:R32L,ORF9b:T60A,S:T19R,S:T95I,S:G142D,S:R158G,S:L452R,S:T478K,S:D614G,S:P681R,S:T859N,S:D950N,ORF8:D119-,ORF8:F120-,S:E156-,S:F157-,	Yes	VBI (unknown)	EPI_ISL_6693764
E286	DJI	2021-10-09	29764	AY.127.1	21J (Delta)	M:I82T,N:D63G,N:R203M,N:G215C,N:D377Y,ORF1a:A1306S,ORF1a:P2046L,ORF1a:Y2262H,ORF1a:P2287S,ORF1a:V2930L,ORF1a:T3255I,ORF1a:T3646A,ORF1b:P314L,ORF1b:G662S,ORF1b:P1000L,ORF1b:A1918V,ORF1b:K1993R,ORF3a:S26L,ORF3a:G49V,ORF3a:T221K,ORF7a:V82A,ORF7a:T120I,ORF7b:T40I,ORF9b:R32L,ORF9b:T60A,S:T19R,S:T95I,S:G142D,S:R158G,S:L452R,S:T478K,S:D614G,S:P681R,S:T859N,S:D950N,ORF8:D119-,ORF8:F120-,S:E156-,S:F157-,	Yes	VBI (unknown)	EPI_ISL_6693765
E287	DJI	2021-10-11	29764	AY.127.1	21J (Delta)	M:I82T,N:D63G,N:R203M,N:G215C,N:D377Y,ORF1a:A1306S,ORF1a:P2046L,ORF1a:Y2262H,ORF1a:P2287S,ORF1a:V2930L,ORF1a:T3255I,ORF1a:T3646A,ORF1b:P314L,ORF1b:G662S,ORF1b:P1000L,ORF1b:A1918V,ORF1b:K1993R,ORF3a:S26L,ORF3a:G49V,ORF3a:T221K,ORF7a:V82A,ORF7a:T120I,ORF7b:T40I,ORF9b:R32L,ORF9b:T60A,S:T19R,S:T95I,S:G142D,S:R158G,S:L452R,S:T478K,S:D614G,S:P681R,S:T859N,S:D950N,ORF8:D119-,ORF8:F120-,S:E156-,S:F157-,	Yes	VBI (unknown)	EPI_ISL_6693766
E288	DJI	2021-09-30	29764	AY.127.1	21J (Delta)	M:I82T,N:D63G,N:R203M,N:G215C,N:D377Y,ORF1a:A1306S,ORF1a:P2046L,ORF1a:Y2262H,ORF1a:P2287S,ORF1a:V2930L,ORF1a:T3255I,ORF1a:T3646A,ORF1b:P314L,ORF1b:G662S,ORF1b:P1000L,ORF1b:A1918V,ORF1b:K1993R,ORF3a:S26L,ORF3a:G49V,ORF3a:T221K,ORF7a:V82A,ORF7a:T120I,ORF7b:T40I,ORF9b:R32L,ORF9b:T60A,S:T19R,S:T95I,S:G142D,S:R158G,S:L452R,S:T478K,S:D614G,S:P681R,S:T859N,S:D950N,ORF8:D119-,ORF8:F120-,S:E156-,S:F157-,	Yes	VBI (unknown)	EPI_ISL_6693767
E291	DJI	2021-03-19	29764	B.1.351	20H (Beta, V2)	E:P71L,N:T205I,N:E378V,ORF1a:T265I,ORF1a:G400C,ORF1a:K1655N,ORF1a:K3353R,ORF1a:A3523V,ORF1b:T284I,ORF1b:P314L,ORF1b:P1851Q,ORF3a:Q57H,ORF3a:T151I,ORF3a:S171L,S:L18F,S:D80A,S:D215G,S:K417N,S:E484K,S:N501Y,S:D614G,S:A701V,ORF1a:S3675-,ORF1a:G3676-,ORF1a:F3677-,S:L241-,S:L242-,S:A243-,	Yes		EPI_ISL_3845375
E293	DJI	2021-10-11	29764	AY.127.1	21J (Delta)	M:I82T,N:D63G,N:R203M,N:G215C,N:D377Y,ORF1a:A1306S,ORF1a:P2046L,ORF1a:Y2262H,ORF1a:P2287S,ORF1a:V2930L,ORF1a:T3255I,ORF1a:T3646A,ORF1b:P314L,ORF1b:G662S,ORF1b:P1000L,ORF1b:A1918V,ORF1b:K1993R,ORF3a:S26L,ORF3a:G49V,ORF3a:T221K,ORF7a:V82A,ORF7a:T120I,ORF7b:T40I,ORF9b:R32L,ORF9b:T60A,S:T19R,S:T95I,S:G142D,S:R158G,S:L452R,S:T478K,S:D614G,S:P681R,S:T859N,S:D950N,ORF8:D119-,ORF8:F120-,S:E156-,S:F157-,	Yes	VBI (unknown)	EPI_ISL_6693768
E294	DJI	2021-03-19	29764	AY.127.1	20H (Beta, V2)	E:P71L,N:T205I,N:E378V,ORF1a:T265I,ORF1a:G400C,ORF1a:K1655N,ORF1a:K3353R,ORF1a:A3523V,ORF1b:T284I,ORF1b:P314L,ORF1b:P1851Q,ORF3a:Q57H,ORF3a:T151I,ORF3a:S171L,S:L18F,S:D80A,S:D215G,S:K417N,S:E484K,S:N501Y,S:D614G,S:A701V,ORF1a:S3675-,ORF1a:G3676-,ORF1a:F3677-,S:L241-,S:L242-,S:A243-,	Yes		EPI_ISL_3845378
E294_2	DJI	2021-10-03	29764	B.1.351	21J (Delta)	M:I82T,N:D63G,N:R203M,N:G215C,N:D377Y,ORF1a:V54L,ORF1a:A1306S,ORF1a:P2046L,ORF1a:P2287S,ORF1a:V2930L,ORF1a:T3255I,ORF1a:T3646A,ORF1b:T17I,ORF1b:P314L,ORF1b:G662S,ORF1b:P1000L,ORF1b:A1918V,ORF1b:K1993R,ORF3a:S26L,ORF3a:G49V,ORF3a:T221K,ORF7a:V82A,ORF7a:T120I,ORF7b:T40I,ORF8:R115L,ORF9b:R32L,ORF9b:T60A,S:T19R,S:T95I,S:G142D,S:R158G,S:L452R,S:T478K,S:D614G,S:P681R,S:T739I,S:T859N,S:D950N,ORF8:D119-,…	Yes	VBI (unknown)	EPI_ISL_6693769
E295	DJI	2021-10-03	29764	AY.127.1	21J (Delta)	M:I82T,N:D63G,N:R203M,N:G215C,N:D377Y,ORF1a:A1306S,ORF1a:P2046L,ORF1a:Y2262H,ORF1a:P2287S,ORF1a:V2930L,ORF1a:T3255I,ORF1a:T3646A,ORF1b:P314L,ORF1b:G662S,ORF1b:P1000L,ORF1b:A1918V,ORF1b:K1993R,ORF3a:S26L,ORF3a:G49V,ORF3a:T221K,ORF7a:V82A,ORF7a:T120I,ORF7b:T40I,ORF9b:R32L,ORF9b:T60A,S:T19R,S:T95I,S:G142D,S:R158G,S:L452R,S:T478K,S:D614G,S:P681R,S:T859N,S:D950N,ORF8:D119-,ORF8:F120-,S:E156-,S:F157-,	Yes	VBI (unknown)	EPI_ISL_6693770
E296	DJI	2021-10-06	29764	AY.127.1	21J (Delta)	M:I82T,N:D63G,N:R203M,N:G215C,N:D377Y,ORF1a:A1306S,ORF1a:P2046L,ORF1a:Y2262H,ORF1a:P2287S,ORF1a:V2930L,ORF1a:T3255I,ORF1a:T3646A,ORF1b:P314L,ORF1b:G662S,ORF1b:P1000L,ORF1b:A1918V,ORF1b:K1993R,ORF3a:S26L,ORF3a:G49V,ORF3a:T221K,ORF7a:V82A,ORF7a:T120I,ORF7b:T40I,ORF9b:R32L,ORF9b:T60A,S:T19R,S:T95I,S:G142D,S:R158G,S:L452R,S:T478K,S:D614G,S:P681R,S:T859N,S:D950N,ORF8:D119-,ORF8:F120-,S:E156-,S:F157-,	Yes	VBI (unknown)	EPI_ISL_6693771
E299	DJI	2021-09-28	29764	AY.46	21J (Delta)	M:I82T,N:D63G,N:R203M,N:G215C,N:D377Y,ORF1a:V306I,ORF1a:G519S,ORF1a:A1306S,ORF1a:S2015G,ORF1a:P2046L,ORF1a:P2287S,ORF1a:V2930L,ORF1a:T3255I,ORF1a:A3571V,ORF1a:T3646A,ORF1a:S4398L,ORF1b:P314L,ORF1b:G662S,ORF1b:P1000L,ORF1b:C1880S,ORF1b:A1918V,ORF3a:S26L,ORF7a:V82A,ORF7a:T120I,ORF7a:*122L,ORF7b:M1I,ORF7b:T40I,ORF9b:T60A,S:T19R,S:G142D,S:R158G,S:A344S,S:L452R,S:T478K,S:D614G,S:P681R,S:D950N,ORF8:D11…	Yes	VBI	EPI_ISL_6693772
E30	DJI	2021-03-09	23304	B.1.1.7	20I (Alpha, V1)	N:D3L,N:R203K,N:G204R,N:S235F,ORF1a:T1001I,ORF1a:A1708D,ORF1a:I2230T,ORF1a:S2500F,ORF1b:P314L,ORF1b:S997P,ORF8:Q27*,ORF8:R52I,ORF8:Y73C,S:H49Y,S:N501Y,S:A570D,S:D614G,S:P681H,S:T716I,S:S982A,S:D1118H,ORF1a:S3675-,ORF1a:G3676-,ORF1a:F3677-,S:H69-,S:V70-,S:Y144-,	no	VBI (partial)	EPI_ISL_6941392
E301	DJI	2021-10-06	29764	AY.127.1	21J (Delta)	M:I82T,N:D63G,N:R203M,N:G215C,N:D377Y,ORF1a:A1306S,ORF1a:P2046L,ORF1a:Y2262H,ORF1a:P2287S,ORF1a:V2930L,ORF1a:T3255I,ORF1a:T3646A,ORF1b:P314L,ORF1b:G662S,ORF1b:P1000L,ORF1b:A1918V,ORF1b:K1993R,ORF3a:S26L,ORF3a:G49V,ORF3a:T221K,ORF7a:V82A,ORF7a:T120I,ORF7b:T40I,ORF9b:R32L,ORF9b:T60A,S:T19R,S:T95I,S:G142D,S:R158G,S:L452R,S:T478K,S:D614G,S:P681R,S:T859N,S:D950N,ORF8:D119-,ORF8:F120-,S:E156-,S:F157-,	Yes	VBI (unknown)	EPI_ISL_6693773
E302	DJI	2021-10-08	29764	AY.127.1	21J (Delta)	M:I82T,N:D63G,N:R203M,N:G215C,N:D377Y,ORF1a:A1306S,ORF1a:P2046L,ORF1a:Y2262H,ORF1a:P2287S,ORF1a:V2930L,ORF1a:T3255I,ORF1a:T3646A,ORF1b:P314L,ORF1b:G662S,ORF1b:P1000L,ORF1b:A1918V,ORF1b:K1993R,ORF3a:S26L,ORF3a:G49V,ORF3a:T221K,ORF7a:V82A,ORF7a:T120I,ORF7b:T40I,ORF9b:R32L,ORF9b:T60A,S:T19R,S:T95I,S:G142D,S:R158G,S:L452R,S:T478K,S:D614G,S:P681R,S:T859N,S:D950N,ORF8:D119-,ORF8:F120-,S:E156-,S:F157-,	Yes	VBI (unknown)	EPI_ISL_6693774
E303	DJI	2021-10-08	29764	AY.127.1	21J (Delta)	M:I82T,N:D63G,N:R203M,N:G215C,N:D377Y,ORF1a:A1306S,ORF1a:P2046L,ORF1a:Y2262H,ORF1a:P2287S,ORF1a:V2930L,ORF1a:T3255I,ORF1a:T3646A,ORF1b:P314L,ORF1b:G662S,ORF1b:P1000L,ORF1b:A1918V,ORF1b:K1993R,ORF3a:S26L,ORF3a:G49V,ORF3a:T221K,ORF7a:V82A,ORF7a:T120I,ORF7b:T40I,ORF9b:R32L,ORF9b:T60A,S:T19R,S:T95I,S:G142D,S:R158G,S:L452R,S:T478K,S:D614G,S:P681R,S:T859N,S:D950N,ORF8:D119-,ORF8:F120-,S:E156-,S:F157-,	Yes	VBI (unknown)	EPI_ISL_6693775
E304	DJI	2021-10-08	29764	AY.127.1	21J (Delta)	M:I82T,N:D63G,N:R203M,N:G215C,N:D377Y,ORF1a:A1306S,ORF1a:P2046L,ORF1a:Y2262H,ORF1a:P2287S,ORF1a:V2930L,ORF1a:T3255I,ORF1a:T3646A,ORF1b:P314L,ORF1b:G662S,ORF1b:P1000L,ORF1b:A1918V,ORF1b:K1993R,ORF3a:S26L,ORF3a:G49V,ORF3a:T221K,ORF7a:V82A,ORF7a:T120I,ORF7b:T40I,ORF9b:R32L,ORF9b:T60A,S:T19R,S:T95I,S:G142D,S:R158G,S:L452R,S:T478K,S:D614G,S:P681R,S:T859N,S:D950N,ORF8:D119-,ORF8:F120-,S:E156-,S:F157-,	Yes	VBI (unknown)	EPI_ISL_6693776
E34	DJI	2021-03-10	29763	B.1.1.7	20I (Alpha, V1)	N:D3L,N:R203K,N:G204R,N:S235F,ORF1a:T1001I,ORF1a:A1708D,ORF1a:I2230T,ORF1a:S2500F,ORF1b:P218L,ORF1b:P314L,ORF1b:S997P,ORF8:Q27*,ORF8:R52I,ORF8:Y73C,S:N501Y,S:A570D,S:D614G,S:P681H,S:T716I,S:S982A,S:D1118H,ORF1a:S3675-,ORF1a:G3676-,ORF1a:F3677-,S:H69-,S:V70-,S:Y144-,	Yes		EPI_ISL_2533852
E349	DJI	2021-03-20	29279	B.1.351	20H (Beta, V2)	E:P71L,N:T205I,N:E378V,ORF1a:T265I,ORF1a:G400C,ORF1a:K1655N,ORF1a:K3353R,ORF1a:A3523V,ORF1b:P314L,ORF1b:P1851Q,ORF3a:Q57H,ORF3a:T151I,ORF3a:S171L,S:L18F,S:D80A,S:D215G,S:K417N,S:D614G,S:A701V,ORF1a:S3675-,ORF1a:G3676-,ORF1a:F3677-,S:L241-,S:L242-,S:A243-,	No		EPI_ISL_3920349
E353	DJI	2021-03-20	29531	B.1.351	20H (Beta, V2)	E:P71L,N:T205I,N:E378V,ORF1a:T265I,ORF1a:G400C,ORF1a:K1655N,ORF1a:K3353R,ORF1a:A3523V,ORF1b:P314L,ORF1b:P1851Q,ORF3a:Q57H,ORF3a:T151I,ORF3a:S171L,S:L18F,S:D80A,S:D215G,S:V227I,S:K417N,S:E484K,S:N501Y,S:D614G,S:A701V,ORF1a:G82-,ORF1a:H83-,ORF1a:V84-,ORF1a:M85-,ORF1a:V86-,ORF1a:S3675-,ORF1a:G3676-,ORF1a:F3677-,S:L241-,S:L242-,S:A243-,	No		EPI_ISL_3920392
E38	DJI	2021-03-09	29763	B.1.1.7	20I (Alpha, V1)	N:D3L,N:R203K,N:G204R,N:S235F,ORF1a:T1001I,ORF1a:A1708D,ORF1a:I2230T,ORF1a:S2500F,ORF1b:P218L,ORF1b:P314L,ORF1b:S997P,ORF8:Q27*,ORF8:R52I,ORF8:Y73C,S:H49Y,S:N501Y,S:A570D,S:D614G,S:P681H,S:T716I,S:S982A,S:D1118H,ORF1a:S3675-,ORF1a:G3676-,ORF1a:F3677-,S:H69-,S:V70-,S:Y144-,	Yes		EPI_ISL_2533853
E387	DJI	2021-09-28	29764	AY.127.1	21J (Delta)	M:I82T,N:D63G,N:R203M,N:G215C,N:D377Y,ORF1a:A1306S,ORF1a:P2046L,ORF1a:P2287S,ORF1a:V2930L,ORF1a:T3255I,ORF1a:P3504L,ORF1a:T3646A,ORF1b:P314L,ORF1b:G662S,ORF1b:P1000L,ORF1b:A1918V,ORF1b:K1993R,ORF3a:S26L,ORF3a:G49V,ORF3a:T221K,ORF7a:V82A,ORF7a:T120I,ORF7b:T40I,ORF9b:R32L,ORF9b:T60A,S:T19R,S:T95I,S:G142D,S:R158G,S:L452R,S:T478K,S:D614G,S:P681R,S:T859N,S:D950N,ORF8:D119-,ORF8:F120-,S:E156-,S:F157-,	Yes	VBI	EPI_ISL_6693777
E411	DJI	2021-09-29	29764	AY.127.1	21J (Delta)	M:I82T,N:D63G,N:R203M,N:G215C,N:D377Y,ORF1a:K856N,ORF1a:A1306S,ORF1a:P2046L,ORF1a:P2287S,ORF1a:V2930L,ORF1a:T3255I,ORF1a:T3646A,ORF1b:P314L,ORF1b:G662S,ORF1b:P1000L,ORF1b:A1918V,ORF1b:K1993R,ORF3a:S26L,ORF3a:G49V,ORF3a:T221K,ORF7a:V82A,ORF7a:T120I,ORF7b:T40I,ORF9b:R32L,ORF9b:T60A,S:T19R,S:T95I,S:G142D,S:R158G,S:L452R,S:T478K,S:D614G,S:P681R,S:T859N,S:D950N,ORF8:D119-,ORF8:F120-,S:E156-,S:F157-,	Yes	VBI	EPI_ISL_6693778
E43	DJI	2021-09-22	29764	AY.44	21J (Delta)	M:I82T,N:D63G,N:R203M,N:G215C,N:D377Y,ORF1a:S1188L,ORF1a:A1306S,ORF1a:P2046L,ORF1a:P2287S,ORF1a:V2930L,ORF1a:T3255I,ORF1a:T3579I,ORF1a:T3646A,ORF1a:Y3685C,ORF1b:F183V,ORF1b:P314L,ORF1b:G662S,ORF1b:P1000L,ORF1b:A1918V,ORF1b:A2222S,ORF3a:S26L,ORF7a:V82A,ORF7a:T120I,ORF7b:T40I,ORF9b:T60A,S:T19R,S:G142D,S:R158G,S:L452R,S:T478K,S:D614G,S:P681R,S:D950N,ORF8:D119-,ORF8:F120-,S:E156-,S:F157-,	Yes	VBI	EPI_ISL_6693779
E433	DJI	2021-03-21	29279	B.1.351	20H (Beta, V2)	E:P71L,N:T205I,N:E378V,ORF1a:T265I,ORF1a:G400C,ORF1a:K1655N,ORF1a:K3353R,ORF1a:A3523V,ORF1b:P314L,ORF1b:P1851Q,ORF3a:Q57H,ORF3a:T151I,ORF3a:S171L,S:L18F,S:D80A,S:D215G,S:K417N,S:D614G,S:A701V,ORF1a:S3675-,ORF1a:G3676-,ORF1a:F3677-,S:L241-,S:L242-,S:A243-,	No		EPI_ISL_3920350
E445	DJI	2021-10-01	29764	AY.127.1	21J (Delta)	M:I82T,N:D63G,N:R203M,N:G215C,N:D377Y,ORF1a:A1306S,ORF1a:T1998I,ORF1a:P2046L,ORF1a:R2163C,ORF1a:P2287S,ORF1a:V2930L,ORF1a:T3255I,ORF1a:T3646A,ORF1b:P314L,ORF1b:G662S,ORF1b:P1000L,ORF1b:A1918V,ORF1b:K1993R,ORF3a:S26L,ORF3a:G49V,ORF3a:T221K,ORF7a:V82A,ORF7a:T120I,ORF7b:T40I,ORF9b:R32L,ORF9b:T60A,S:T19R,S:T95I,S:G142D,S:R158G,S:L452R,S:T478K,S:D614G,S:P681R,S:T859N,S:D950N,ORF8:D119-,ORF8:F120-,S:E1…	Yes	VBI	EPI_ISL_6693780
E46	DJI	2021-03-09	29763	B.1.1.7	20I (Alpha, V1)	N:D3L,N:R203K,N:G204R,N:S235F,ORF1a:T1001I,ORF1a:A1708D,ORF1a:I2230T,ORF1a:S2500F,ORF1b:P218L,ORF1b:P314L,ORF1b:S997P,ORF8:Q27*,ORF8:R52I,ORF8:Y73C,S:H49Y,S:N501Y,S:A570D,S:D614G,S:P681H,S:T716I,S:S982A,S:D1118H,ORF1a:S3675-,ORF1a:G3676-,ORF1a:F3677-,S:H69-,S:V70-,S:Y144-,	Yes		EPI_ISL_2533854
E473	DJI	2021-03-23	29546	B.1.351	20H (Beta, V2)	E:P71L,N:T205I,N:E378V,ORF1a:T265I,ORF1a:G400C,ORF1a:P804L,ORF1a:K1655N,ORF1a:K3353R,ORF1a:A3523V,ORF1b:P314L,ORF1b:P1851Q,ORF3a:Q57H,ORF3a:T151I,ORF3a:S171L,S:L18F,S:D80A,S:D215G,S:K417N,S:E484K,S:N501Y,S:D614G,S:A701V,ORF1a:S3675-,ORF1a:G3676-,ORF1a:F3677-,S:L241-,S:L242-,S:A243-,	No		EPI_ISL_3920409
E496	DJI	2021-10-03	29764	AY.127.1	21J (Delta)	M:I82T,N:D63G,N:R203M,N:G215C,N:D377Y,ORF1a:A1306S,ORF1a:T1998I,ORF1a:P2046L,ORF1a:R2163C,ORF1a:P2287S,ORF1a:V2930L,ORF1a:T3255I,ORF1a:T3646A,ORF1b:P314L,ORF1b:G662S,ORF1b:P1000L,ORF1b:A1918V,ORF1b:K1993R,ORF3a:S26L,ORF3a:G49V,ORF3a:T221K,ORF7a:V82A,ORF7a:T120I,ORF7b:T40I,ORF9b:R32L,ORF9b:T60A,S:T19R,S:T95I,S:G142D,S:R158G,S:L452R,S:T478K,S:D614G,S:P681R,S:T859N,S:D950N,ORF8:D119-,ORF8:F120-,S:E1…	Yes	VBI	EPI_ISL_6693781
E500	DJI	2021-03-24	29780	B.1.351	20H (Beta, V2)	E:P71L,N:T205I,N:E378V,ORF1a:T265I,ORF1a:G400C,ORF1a:K1655N,ORF1a:K3353R,ORF1a:A3523V,ORF1b:T284I,ORF1b:P314L,ORF1b:P1851Q,ORF3a:Q57H,ORF3a:T151I,ORF3a:S171L,S:L18F,S:D80A,S:D215G,S:K417N,S:E484K,S:N501Y,S:D614G,S:A701V,ORF1a:S3675-,ORF1a:G3676-,ORF1a:F3677-,S:L241-,S:L242-,S:A243-,	Yes		EPI_ISL_2858663
E507	DJI	2021-03-24	29279	B.1.351	20H (Beta, V2)	E:P71L,N:T205I,N:E378V,ORF1a:T265I,ORF1a:G400C,ORF1a:K1655N,ORF1a:K3353R,ORF1a:A3523V,ORF1b:T284I,ORF1b:P314L,ORF1b:P1851Q,ORF3a:Q57H,ORF3a:T151I,ORF3a:S171L,S:L18F,S:D80A,S:D215G,S:K417N,S:D614G,S:A701V,ORF1a:S3675-,ORF1a:G3676-,ORF1a:F3677-,S:L241-,S:L242-,S:A243-,	No		EPI_ISL_3920351
E513	DJI	2021-10-01	29764	AY.127.1	21J (Delta)	M:I82T,N:D63G,N:R203M,N:G215C,N:D377Y,ORF1a:A1306S,ORF1a:T1998I,ORF1a:P2046L,ORF1a:R2163C,ORF1a:P2287S,ORF1a:V2930L,ORF1a:T3255I,ORF1a:T3646A,ORF1b:P314L,ORF1b:G662S,ORF1b:P1000L,ORF1b:A1918V,ORF1b:K1993R,ORF3a:S26L,ORF3a:G49V,ORF3a:T221K,ORF7a:V82A,ORF7a:T120I,ORF7b:T40I,ORF9b:R32L,ORF9b:T60A,S:T19R,S:T95I,S:G142D,S:R158G,S:L452R,S:T478K,S:D614G,S:P681R,S:T859N,S:D950N,ORF8:D119-,ORF8:F120-,S:E1…	Yes	VBI	EPI_ISL_6693782
E517_RP	DJI	2021-03-24	29776	B.1.351	20H (Beta, V2)	E:P71L,N:T205I,N:E378V,ORF1a:T265I,ORF1a:G400C,ORF1a:K1655N,ORF1a:K3353R,ORF1a:A3523V,ORF1b:P314L,ORF1b:P1851Q,ORF3a:Q57H,ORF3a:T151I,ORF3a:S171L,S:L18F,S:D80A,S:D215G,S:K417N,S:E484K,S:N501Y,S:D614G,S:A701V,ORF1a:S3675-,ORF1a:G3676-,ORF1a:F3677-,S:L241-,S:L242-,S:A243-,	Yes		EPI_ISL_2858664
E518_SR	DJI	2021-03-24	29775	B.1.351	20H (Beta, V2)	E:P71L,N:T205I,N:E378V,ORF1a:T265I,ORF1a:G400C,ORF1a:K1655N,ORF1a:K3353R,ORF1a:A3523V,ORF1b:P314L,ORF1b:P1851Q,ORF3a:Q57H,ORF3a:T151I,ORF3a:S171L,ORF3a:T270I,S:L18F,S:D80A,S:D215G,S:D287E,S:A288P,S:K417N,S:E484K,S:N501Y,S:D614G,S:A701V,ORF1a:S3675-,ORF1a:G3676-,ORF1a:F3677-,S:L241-,S:L242-,S:A243-,	Yes		EPI_ISL_2858665
E52	DJI	2021-03-09	29763	B.1.1.7	20I (Alpha, V1)	N:D3L,N:R203K,N:G204R,N:S235F,ORF1a:T1001I,ORF1a:A1708D,ORF1a:I2230T,ORF1a:S2500F,ORF1b:P218L,ORF1b:P314L,ORF1b:S997P,ORF8:Q27*,ORF8:R52I,ORF8:Y73C,S:H49Y,S:N501Y,S:A570D,S:D614G,S:P681H,S:T716I,S:S982A,S:D1118H,ORF1a:S3675-,ORF1a:G3676-,ORF1a:F3677-,S:H69-,S:V70-,S:Y144-,	Yes		EPI_ISL_2533855
E540	DJI	2021-03-24	29279	B.1.351	20H (Beta, V2)	E:P71L,N:T205I,N:E378V,ORF1a:T265I,ORF1a:G400C,ORF1a:K1655N,ORF1a:K3353R,ORF1a:A3523V,ORF1b:P314L,ORF1b:P1851Q,ORF3a:Q57H,ORF3a:T151I,ORF3a:S171L,S:L18F,S:D80A,S:D215G,S:K417N,S:D614G,S:A701V,ORF1a:S3675-,ORF1a:G3676-,ORF1a:F3677-,S:L241-,S:L242-,S:A243-,	No		EPI_ISL_3920352
E553	DJI	2021-03-25	29764	B.1.351	20H (Beta, V2)	E:P71L,N:T205I,N:E378V,ORF1a:T265I,ORF1a:G400C,ORF1a:K1655N,ORF1a:K3353R,ORF1a:A3523V,ORF1b:P314L,ORF1b:P1851Q,ORF3a:Q57H,ORF3a:T151I,ORF3a:S171L,S:L18F,S:D80A,S:D215G,S:K417N,S:E484K,S:N501Y,S:D614G,S:A701V,ORF1a:S3675-,ORF1a:G3676-,ORF1a:F3677-,S:L241-,S:L242-,S:A243-,	Yes		EPI_ISL_2533856
E555	DJI	2021-03-25	29653	B.1.1.7	20I (Alpha, V1)	M:A69S,N:D3L,N:R203K,N:G204R,N:S235F,ORF1a:T1001I,ORF1a:A1134V,ORF1a:A1708D,ORF1a:I2230T,ORF1b:P314L,ORF8:Q27*,ORF8:R52I,ORF8:K68*,ORF8:Y73C,S:N501Y,S:N544S,S:A570D,S:D614G,S:P681H,S:T716I,S:S982A,S:D1118H,ORF1a:S3675-,ORF1a:G3676-,ORF1a:F3677-,S:H69-,S:V70-,S:Y144-,	Yes		EPI_ISL_2533857
E58	DJI	2021-03-09	29763	B.1.1.7	20I (Alpha, V1)	N:D3L,N:R203K,N:G204R,N:S235F,ORF1a:T1001I,ORF1a:A1708D,ORF1a:I2230T,ORF1a:S2500F,ORF1b:P218L,ORF1b:P314L,ORF1b:S997P,ORF8:Q27*,ORF8:R52I,ORF8:Y73C,S:H49Y,S:N501Y,S:A570D,S:D614G,S:P681H,S:T716I,S:S982A,S:D1118H,ORF1a:S3675-,ORF1a:G3676-,ORF1a:F3677-,S:H69-,S:V70-,S:Y144-,	Yes		EPI_ISL_2533858
E584	DJI	2021-03-26	28918	B.1.480	20A	N:S194L,N:D377A,ORF1a:L204F,ORF1a:G519S,ORF1b:P314L,ORF1b:Q2247H,ORF3a:Q57H,S:M153T,S:N439K,S:D614G,S:Q677H,S:M1229I	No		EPI_ISL_3920330
E602	DJI	2021-03-27	29764	B.1.351	20H (Beta, V2)	E:P71L,N:P80S,N:T205I,N:D343H,N:E378V,ORF1a:T265I,ORF1a:G400C,ORF1a:K1655N,ORF1a:K3353R,ORF1a:A3523V,ORF1b:G99S,ORF1b:P314L,ORF1b:P1851Q,ORF3a:Q57H,ORF3a:T151I,ORF3a:S171L,S:L18F,S:D80A,S:D215G,S:K417N,S:E484K,S:N501Y,S:D614G,S:A701V,ORF1a:S3675-,ORF1a:G3676-,ORF1a:F3677-,S:L241-,S:L242-,S:A243-,	Yes		EPI_ISL_2533859
E610	DJI	2021-03-28	29764	B.1.351	20H (Beta, V2)	E:P71L,N:T205I,N:E378V,ORF1a:T265I,ORF1a:G400C,ORF1a:S944A,ORF1a:K1655N,ORF1a:K3353R,ORF1a:A3523V,ORF1b:P314L,ORF1b:P1851Q,ORF3a:Q57H,ORF3a:T151I,ORF3a:S171L,S:L18F,S:D80A,S:D215G,S:K417N,S:E484K,S:N501Y,S:D614G,S:A701V,ORF1a:S3675-,ORF1a:G3676-,ORF1a:F3677-,S:L241-,S:L242-,S:A243-,	Yes		EPI_ISL_3845380
E611	DJI	2021-03-28	29763	B.1.1.7	20I (Alpha, V1)	N:D3L,N:R203K,N:G204R,N:S235F,ORF1a:T1001I,ORF1a:A1708D,ORF1a:I2230T,ORF1a:S2500F,ORF1b:P218L,ORF1b:P314L,ORF1b:S997P,ORF1b:Q2425K,ORF8:Q27*,ORF8:R52I,ORF8:Y73C,S:N501Y,S:A570D,S:D614G,S:P681H,S:T716I,S:S982A,S:A1026S,S:D1118H,ORF1a:S3675-,ORF1a:G3676-,ORF1a:F3677-,S:H69-,S:V70-,S:Y144-,	Yes		EPI_ISL_2533860
E618	DJI	2021-03-28	29764	B.1.351	20H (Beta, V2)	E:P71L,N:T205I,N:E378V,ORF1a:T265I,ORF1a:G400C,ORF1a:S944A,ORF1a:K1655N,ORF1a:K3353R,ORF1a:A3523V,ORF1b:P314L,ORF1b:P1851Q,ORF3a:Q57H,ORF3a:T151I,ORF3a:S171L,S:L18F,S:D80A,S:D215G,S:K417N,S:E484K,S:N501Y,S:D614G,S:A701V,ORF1a:S3675-,ORF1a:G3676-,ORF1a:F3677-,S:L241-,S:L242-,S:A243-,	Yes		EPI_ISL_2533861
E628	DJI	2021-03-29	29764	B.1.351	20H (Beta, V2)	E:P71L,N:T205I,N:E378V,ORF1a:T163I,ORF1a:T265I,ORF1a:G400C,ORF1a:K1655N,ORF1a:K3353R,ORF1a:A3523V,ORF1b:G99S,ORF1b:P314L,ORF1b:P1851Q,ORF3a:Q57H,ORF3a:T151I,ORF3a:S171L,S:L18F,S:D80A,S:D215G,S:K417N,S:E484K,S:N501Y,S:D614G,S:A701V,ORF1a:S3675-,ORF1a:G3676-,ORF1a:F3677-,S:L241-,S:L242-,S:A243-,	Yes		EPI_ISL_2533862
E631	DJI	2021-03-29	29764	B.1.351	20H (Beta, V2)	E:P71L,N:T205I,N:E378V,ORF1a:T265I,ORF1a:G400C,ORF1a:S944A,ORF1a:K1655N,ORF1a:K3353R,ORF1a:A3523V,ORF1b:P314L,ORF1b:P1851Q,ORF3a:Q57H,ORF3a:T151I,ORF3a:S171L,S:L18F,S:D80A,S:D215G,S:K417N,S:E484K,S:N501Y,S:D614G,S:A701V,ORF1a:S3675-,ORF1a:G3676-,ORF1a:F3677-,S:L241-,S:L242-,S:A243-,	Yes		EPI_ISL_2533863
E632	DJI	2021-03-29	28645	C.36.3	20D	M:I82T,N:R203K,N:G204R,N:G212V,N:K256R,ORF1a:E102K,ORF1a:A859V,ORF1a:T1246I,ORF1a:K1655N,ORF1a:P2287S,ORF1a:D3222N,ORF1a:G3278S,ORF1a:S3687L,ORF1a:L3691S,ORF1a:T4090I,ORF1b:P314L,ORF1b:D1028Y,ORF1b:P1452L,ORF7b:A43S,S:S12F,S:D215G,S:R346S,S:L452R,S:D614G,S:Q677H,S:A899S,S:H69-,S:V70-,S:L241-,S:L242-,S:A243-,	No		EPI_ISL_3920320
E633	DJI	2021-03-29	29764	B.1.351	20H (Beta, V2)	E:P71L,N:T205I,N:E378V,ORF1a:T265I,ORF1a:G400C,ORF1a:D992N,ORF1a:K1655N,ORF1a:K3353R,ORF1a:A3523V,ORF1b:P314L,ORF1b:P1851Q,ORF3a:Q57H,ORF3a:T151I,ORF3a:S171L,S:L18F,S:D80A,S:D215G,S:K417N,S:E484K,S:N501Y,S:D614G,S:A701V,ORF1a:S3675-,ORF1a:G3676-,ORF1a:F3677-,S:L241-,S:L242-,S:A243-,	Yes		EPI_ISL_2533864
E65	DJI	2021-09-22	29764	AY.46	21J (Delta)	M:I82T,N:D63G,N:R203M,N:G215C,N:D377Y,ORF1a:V306I,ORF1a:G519S,ORF1a:A1306S,ORF1a:S2015G,ORF1a:P2046L,ORF1a:P2287S,ORF1a:V2930L,ORF1a:T3255I,ORF1a:A3571V,ORF1a:T3646A,ORF1a:S4398L,ORF1b:P314L,ORF1b:G662S,ORF1b:P1000L,ORF1b:C1880S,ORF1b:A1918V,ORF3a:S26L,ORF7a:V82A,ORF7a:T120I,ORF7a:*122L,ORF7b:M1I,ORF7b:T40I,ORF9b:T60A,S:T19R,S:G142D,S:R158G,S:A344S,S:L452R,S:T478K,S:D614G,S:P681R,S:D950N,ORF8:D11…	Yes	VBI	EPI_ISL_6693783
E650	DJI	2021-03-29	29764	B.1.351	20H (Beta, V2)	E:P71L,N:T205I,N:E378V,ORF1a:T265I,ORF1a:G400C,ORF1a:S1188L,ORF1a:K1655N,ORF1a:K3353R,ORF1a:A3523V,ORF1b:P314L,ORF1b:P1851Q,ORF3a:Q57H,ORF3a:T151I,ORF3a:S171L,S:L18F,S:D80A,S:D215G,S:K417N,S:E484K,S:N501Y,S:D614G,S:A701V,ORF1a:S3675-,ORF1a:G3676-,ORF1a:F3677-,S:L241-,S:L242-,S:A243-,	Yes		EPI_ISL_2533865
E698	DJI	2021-03-31	29651	B.1.351	20H (Beta, V2)	E:P71L,N:T205I,N:E378V,ORF1a:T265I,ORF1a:G400C,ORF1a:K1655N,ORF1a:K3353R,ORF1a:A3523V,ORF1b:T284I,ORF1b:P314L,ORF1b:P1851Q,ORF3a:Q57H,ORF3a:T151I,ORF3a:S171L,S:L18F,S:D80A,S:D215G,S:K417N,S:E484K,S:N501Y,S:D614G,S:A701V,ORF1a:S3675-,ORF1a:G3676-,ORF1a:F3677-,S:L241-,S:L242-,S:A243-,	Yes		EPI_ISL_2533866
E704	DJI	2021-03-31	28903	B.1.351	20H (Beta, V2)	E:P71L,N:T205I,N:E378V,ORF1a:T265I,ORF1a:G400C,ORF1a:K1655N,ORF1a:K3353R,ORF1a:A3523V,ORF1b:P314L,ORF1b:P1851Q,ORF3a:Q57H,ORF3a:T151I,ORF3a:S171L,S:L18F,S:D80A,S:D215G,S:K417N,S:D614G,S:A701V,ORF1a:S3675-,ORF1a:G3676-,ORF1a:F3677-,S:L241-,S:L242-,S:A243-,	No		EPI_ISL_3920331
E709	DJI	2021-10-10	29764	AY.127.1	21J (Delta)	M:I82T,N:D63G,N:R203M,N:G215C,N:D377Y,ORF1a:A1306S,ORF1a:P2046L,ORF1a:P2287S,ORF1a:V2930L,ORF1a:T3255I,ORF1a:T3646A,ORF1b:P314L,ORF1b:G662S,ORF1b:P1000L,ORF1b:A1918V,ORF1b:K1993R,ORF3a:S26L,ORF3a:G49V,ORF3a:R126K,ORF3a:T221K,ORF7a:V82A,ORF7a:T120I,ORF7b:T40I,ORF9b:R32L,ORF9b:T60A,S:T19R,S:T95I,S:G142D,S:R158G,S:L452R,S:T478K,S:D614G,S:P681R,S:T859N,S:D950N,ORF8:D119-,ORF8:F120-,S:E156-,S:F157-,	Yes	VBI	EPI_ISL_6693784
E72	DJI	2021-03-09	29763	B.1.1.7	20I (Alpha, V1)	N:D3L,N:R203K,N:G204R,N:S235F,ORF1a:T1001I,ORF1a:A1708D,ORF1a:I2230T,ORF1a:S2500F,ORF1b:P218L,ORF1b:P314L,ORF1b:S997P,ORF8:Q27*,ORF8:R52I,ORF8:Y73C,S:H49Y,S:N501Y,S:A570D,S:D614G,S:P681H,S:T716I,S:S982A,S:D1118H,ORF1a:S3675-,ORF1a:G3676-,ORF1a:F3677-,S:H69-,S:V70-,S:Y144-,	Yes		EPI_ISL_2533867
E742	DJI	2021-03-31	28233	B.1.351	20H (Beta, V2)	E:P71L,N:T205I,N:E378V,ORF1a:T265I,ORF1a:G400C,ORF1a:S944A,ORF1a:K1655N,ORF1a:P1879T,ORF1b:P314L,ORF1b:L1504I,ORF1b:P1851Q,ORF3a:Q57H,ORF3a:T151I,ORF3a:S171L,S:L18F,S:D80A,S:D215G,S:K417N,S:E484K,S:N501Y,S:D614G,S:A701V,S:L241-,S:L242-,S:A243-,	No		EPI_ISL_3920380
E747	DJI	2021-03-31	29546	B.1.351	20H (Beta, V2)	E:P71L,N:T205I,N:E378V,ORF1a:T265I,ORF1a:G400C,ORF1a:P804L,ORF1a:K1655N,ORF1a:K3353R,ORF1a:A3523V,ORF1b:P314L,ORF1b:P1851Q,ORF1b:P2531L,ORF3a:Q57H,ORF3a:T151I,ORF3a:S171L,S:L18F,S:D80A,S:D215G,S:K417N,S:E484K,S:N501Y,S:D614G,S:A701V,ORF1a:S3675-,ORF1a:G3676-,ORF1a:F3677-,S:L241-,S:L242-,S:A243-,	No		EPI_ISL_3920410
E749	DJI	2021-03-31	29546	B.1.351	20H (Beta, V2)	E:P71L,N:T205I,N:E378V,ORF1a:T265I,ORF1a:G400C,ORF1a:K1655N,ORF1a:K3353R,ORF1a:A3523V,ORF1b:P314L,ORF1b:P1851Q,ORF3a:Q57H,ORF3a:T151I,ORF3a:S171L,S:L18F,S:D80A,S:D215G,S:K417N,S:E484K,S:N501Y,S:D614G,S:Q677H,S:A701V,ORF1a:S3675-,ORF1a:G3676-,ORF1a:F3677-,S:L241-,S:L242-,S:A243-,	No		EPI_ISL_3920411
E775	DJI	2021-10-12	29764	AY.127.1	21J (Delta)	M:I82T,N:D63G,N:R203M,N:G215C,N:D377Y,ORF1a:A1306S,ORF1a:P2046L,ORF1a:P2287S,ORF1a:V2930L,ORF1a:T3255I,ORF1a:T3646A,ORF1b:P314L,ORF1b:G662S,ORF1b:P1000L,ORF1b:A1918V,ORF1b:K1993R,ORF3a:S26L,ORF3a:G49V,ORF3a:T221K,ORF7a:V82A,ORF7a:T120I,ORF7b:T40I,ORF9b:R32L,ORF9b:T60A,S:T19R,S:T95I,S:G142D,S:R158G,S:L452R,S:T478K,S:D614G,S:P681R,S:T859N,S:D950N,ORF8:D119-,ORF8:F120-,S:E156-,S:F157-,	Yes	VBI	EPI_ISL_6693785
E932	DJI	2021-10-13	29764	AY.120	21J (Delta)	M:I82T,N:D63G,N:R203M,N:G215C,N:D377Y,ORF1a:L27F,ORF1a:V28I,ORF1a:A1306S,ORF1a:P2046L,ORF1a:S2048F,ORF1a:P2287S,ORF1a:V2930L,ORF1a:T3255I,ORF1a:T3646A,ORF1a:G4178C,ORF1b:P314L,ORF1b:G662S,ORF1b:P1000L,ORF1b:A1918V,ORF1b:A2306T,ORF3a:S26L,ORF3a:P262L,ORF7a:V82A,ORF7a:T120I,ORF7b:T40I,ORF9b:T60A,S:T19R,S:T95I,S:G142D,S:R158G,S:L452R,S:T478K,S:D614G,S:P681R,S:D950N,ORF8:D119-,ORF8:F120-,S:E156-,S:F1…	Yes	VBI	EPI_ISL_6693786
E933	DJI	2021-10-13	29764	AY.120	21J (Delta)	M:I82T,N:D63G,N:R203M,N:G215C,N:D377Y,ORF1a:L27F,ORF1a:V28I,ORF1a:A1306S,ORF1a:P2046L,ORF1a:S2048F,ORF1a:P2287S,ORF1a:V2930L,ORF1a:T3255I,ORF1a:T3646A,ORF1a:G4178C,ORF1b:P314L,ORF1b:G662S,ORF1b:P1000L,ORF1b:A1918V,ORF1b:A2306T,ORF3a:S26L,ORF3a:P262L,ORF7a:V82A,ORF7a:T120I,ORF7b:T40I,ORF9b:T60A,S:T19R,S:T95I,S:G142D,S:R158G,S:L452R,S:T478K,S:D614G,S:P681R,S:D950N,ORF8:D119-,ORF8:F120-,S:E156-,S:F1…	Yes	VBI	EPI_ISL_6693787
E96	DJI	2021-03-16	29764	B.1.351	20H (Beta, V2)	E:P71L,N:T205I,N:E378V,ORF1a:T265I,ORF1a:G400C,ORF1a:K1655N,ORF1a:K3353R,ORF1a:A3523V,ORF1b:T284I,ORF1b:P314L,ORF1b:P1851Q,ORF3a:Q57H,ORF3a:T151I,ORF3a:S171L,S:L18F,S:D80A,S:D215G,S:K417N,S:E484K,S:N501Y,S:D614G,S:A701V,ORF1a:S3675-,ORF1a:G3676-,ORF1a:F3677-,S:L241-,S:L242-,S:A243-,	Yes		EPI_ISL_3845372
EB1	DJI	2020-10-21	29205	B.1	20A	N:P199L,ORF1a:F679L,ORF1b:P314L,ORF1b:R2257W,ORF3a:Q57H,ORF3a:S171L,S:S494P,S:D614G	No		EPI_ISL_3920339
ET_112	DJI	2021-04-24	29285	B.1.351	20H (Beta, V2)	E:P71L,N:T205I,N:E378V,ORF1a:T265I,ORF1a:G400C,ORF1a:K1655N,ORF1a:K3353R,ORF1a:A3523V,ORF1b:P314L,ORF1b:P1851Q,ORF3a:Q57H,ORF3a:T151I,ORF3a:S171L,S:L18F,S:D80A,S:D215G,S:K417N,S:E484K,S:N501Y,S:N603T,S:D614G,S:Q677H,S:A701V,ORF1a:S3675-,ORF1a:G3676-,ORF1a:F3677-,S:L241-,S:L242-,S:A243-,	No		EPI_ISL_3920359
ET_126	DJI	2021-05-01	29546	B.1.351	20H (Beta, V2)	E:P71L,N:T205I,N:E378V,ORF1a:T265I,ORF1a:G400C,ORF1a:K1655N,ORF1a:K3353R,ORF1a:A3523V,ORF1b:P314L,ORF1b:P1851Q,ORF3a:Q57H,ORF3a:T151I,ORF3a:S171L,S:L18F,S:D80A,S:D215G,S:K417N,S:E484K,S:N501Y,S:D614G,S:A701V,ORF1a:S3675-,ORF1a:G3676-,ORF1a:F3677-,S:L241-,S:L242-,S:A243-,	No		EPI_ISL_3920412
EV	DJI	2021-02-19	29487	B.1.1.7	20I (Alpha, V1)	N:D3L,N:R203K,N:G204R,N:S235F,ORF1a:T1001I,ORF1a:A1708D,ORF1a:I2230T,ORF1a:S2500F,ORF1b:P218L,ORF1b:P314L,ORF1b:S997P,ORF8:Q27*,ORF8:R52I,ORF8:Y73C,S:N501Y,S:A570D,S:D614G,S:P681H,S:T716I,S:S982A,S:D1118H,ORF1a:S3675-,ORF1a:G3676-,ORF1a:F3677-,S:H69-,S:V70-,S:Y144-,	No		EPI_ISL_3920368
EW	DJI	2021-02-08	28978	B.1.1.306	20B	N:R203K,N:G204R,ORF1a:A540V,ORF1a:A1812D,ORF1a:S1978F,ORF1a:L2778I,ORF1b:P314L,ORF1b:A2306V,ORF3a:A23S,ORF7a:A50S,ORF8:E106Q,S:D614G,S:P681H,S:S1252F,S:Q563-,	No		EPI_ISL_3920338
F100	DJI	2021-04-06	29764	B.1.351	20H (Beta, V2)	E:P71L,N:T205I,N:E378V,ORF1a:T265I,ORF1a:G400C,ORF1a:K1655N,ORF1a:K3353R,ORF1a:A3523V,ORF1b:P314L,ORF1b:P1851Q,ORF3a:Q57H,ORF3a:T151I,ORF3a:S171L,S:L18F,S:D80A,S:D215G,S:K417N,S:E484K,S:N501Y,S:D614G,S:A701V,ORF1a:S3675-,ORF1a:G3676-,ORF1a:F3677-,S:L241-,S:L242-,S:A243-,	Yes		EPI_ISL_2533868
F101	DJI	2021-04-06	29764	B.1.351	20H (Beta, V2)	E:P71L,N:T205I,N:E378V,ORF1a:T265I,ORF1a:G400C,ORF1a:S944A,ORF1a:K1655N,ORF1a:K3353R,ORF1a:A3523V,ORF1b:P314L,ORF1b:P1851Q,ORF3a:Q57H,ORF3a:T151I,ORF3a:S171L,S:L18F,S:D80A,S:D215G,S:K417N,S:E484K,S:N501Y,S:D614G,S:A701V,ORF1a:S3675-,ORF1a:G3676-,ORF1a:F3677-,S:L241-,S:L242-,S:A243-,	Yes		EPI_ISL_2533869
F102	DJI	2021-04-06	29764	B.1.351	20H (Beta, V2)	E:P71L,N:T205I,N:E378V,ORF1a:T265I,ORF1a:G400C,ORF1a:K1655N,ORF1a:K3353R,ORF1a:A3523V,ORF1b:P314L,ORF1b:P1851Q,ORF3a:Q57H,ORF3a:T151I,ORF3a:S171L,S:L18F,S:D80A,S:D215G,S:K417N,S:E484K,S:N501Y,S:D614G,S:Q677H,S:A701V,ORF1a:S3675-,ORF1a:G3676-,ORF1a:F3677-,S:L241-,S:L242-,S:A243-,	Yes		EPI_ISL_2533870
F116	DJI	2021-04-07	29764	B.1.351	20H (Beta, V2)	E:P71L,N:T205I,N:E378V,ORF1a:T265I,ORF1a:G400C,ORF1a:K1655N,ORF1a:T2093I,ORF1a:K3353R,ORF1a:A3523V,ORF1b:P314L,ORF1b:P1851Q,ORF3a:Q57H,ORF3a:T151I,ORF3a:S171L,S:L18F,S:D80A,S:D215G,S:K417N,S:E484K,S:N501Y,S:D614G,S:A701V,ORF1a:S3675-,ORF1a:G3676-,ORF1a:F3677-,S:L241-,S:L242-,S:A243-,	Yes		EPI_ISL_2533871
F118	DJI	2021-04-07	25657	B.1.351	20H (Beta, V2)	E:P71L,N:T205I,N:E378V,ORF1a:T265I,ORF1a:E1870K,ORF1a:G2971V,ORF1a:K3353R,ORF1a:P3767S,ORF1b:P218L,ORF1b:L299M,ORF1b:P314L,ORF1b:R448S,ORF3a:Q57H,S:L18F,S:D80A,S:D215G,S:K417N,S:D614G,S:A701V,ORF1a:S3675-,ORF1a:G3676-,ORF1a:F3677-,ORF1b:I298-,S:L241-,S:L242-,S:A243-,	No		EPI_ISL_3920387
F120	DJI	2021-04-07	29763	B.1.1	20D	N:R203K,N:G204R,N:G212V,ORF1a:E102K,ORF1a:G400C,ORF1b:P314L,ORF7a:F63H,ORF7b:A43S,S:L18F,S:E484K,S:N501Y,S:D614G,S:A701V,S:H1271Y,ORF1a:G82-,ORF1a:H83-,ORF1a:V84-,ORF1a:M85-,ORF1a:V86-,ORF7a:Q62-,	Yes	VBI	EPI_ISL_2858684
F122	DJI	2021-04-07	29764	AY.127.1	20H (Beta, V2)	E:P71L,N:T24I,N:T205I,N:E378V,ORF1a:T265I,ORF1a:G400C,ORF1a:K1655N,ORF1a:K3353R,ORF1a:A3523V,ORF1b:P314L,ORF1b:P1851Q,ORF3a:Q57H,ORF3a:T151I,ORF3a:S171L,S:L18F,S:D80A,S:D215G,S:K417N,S:E484K,S:N501Y,S:D614G,S:A701V,ORF1a:S3675-,ORF1a:G3676-,ORF1a:F3677-,S:L241-,S:L242-,S:A243-,	Yes		EPI_ISL_2533872
F122_2	DJI	2021-10-19	29764	B.1.351	21J (Delta)	M:I82T,N:D63G,N:R203M,N:G215C,N:D377Y,ORF1a:K798N,ORF1a:A1306S,ORF1a:P2046L,ORF1a:P2287S,ORF1a:V2930L,ORF1a:T3255I,ORF1a:T3646A,ORF1b:P314L,ORF1b:G662S,ORF1b:P1000L,ORF1b:A1918V,ORF1b:K1993R,ORF3a:S26L,ORF3a:G49V,ORF3a:T221K,ORF6:R20S,ORF7a:V82A,ORF7a:T120I,ORF7b:I26T,ORF7b:T40I,ORF9b:R32L,ORF9b:T60A,S:T19R,S:T95I,S:G142D,S:R158G,S:L452R,S:T478K,S:D614G,S:P681R,S:T859N,S:D950N,ORF8:D119-,ORF8:F12…	Yes	VBI	EPI_ISL_6693788
F129	DJI	2021-04-07	29279	B.1.351	20H (Beta, V2)	E:P71L,N:T24I,N:T205I,N:E378V,ORF1a:T265I,ORF1a:G400C,ORF1a:K1655N,ORF1a:K3353R,ORF1a:A3523V,ORF1b:P314L,ORF1b:P1851Q,ORF1b:S2312L,ORF3a:Q57H,ORF3a:T151I,ORF3a:S171L,S:L18F,S:D80A,S:D215G,S:K417N,S:D614G,S:A701V,ORF1a:S3675-,ORF1a:G3676-,ORF1a:F3677-,S:L241-,S:L242-,S:A243-,	No	VBI (unknown)	EPI_ISL_3920354
F134	DJI	2021-04-07	29279	B.1.351	20H (Beta, V2)	E:P71L,N:T205I,N:E378V,ORF1a:T265I,ORF1a:G400C,ORF1a:K1655N,ORF1a:K3353R,ORF1a:A3523V,ORF1b:P314L,ORF1b:P1851Q,ORF3a:Q57H,ORF3a:T151I,ORF3a:S171L,S:L18F,S:D80A,S:D215G,S:K417N,S:D614G,S:A701V,ORF1a:S3675-,ORF1a:G3676-,ORF1a:F3677-,S:L241-,S:L242-,S:A243-,	No		EPI_ISL_3920355
F143	DJI	2021-04-08	29764	B.1.351	20H (Beta, V2)	E:P71L,N:T205I,N:E378V,ORF1a:T265I,ORF1a:G400C,ORF1a:K1655N,ORF1a:K3353R,ORF1a:A3523V,ORF1b:P314L,ORF1b:P1851Q,ORF3a:Q57H,ORF3a:T151I,ORF3a:S171L,S:L18F,S:D80A,S:D215G,S:K417N,S:E484K,S:N501Y,S:D614G,S:A701V,ORF1a:S3675-,ORF1a:G3676-,ORF1a:F3677-,S:L241-,S:L242-,S:A243-,	Yes		EPI_ISL_2533873
F146	DJI	2021-04-08	29768	B.1.351	20H (Beta, V2)	E:P71L,N:T205I,N:E378V,ORF1a:T265I,ORF1a:G400C,ORF1a:K1655N,ORF1a:K3353R,ORF1a:A3523V,ORF1b:P314L,ORF1b:P1851Q,ORF3a:Q57H,ORF3a:T151I,ORF3a:S171L,S:L18F,S:D80A,S:D215G,S:K417N,S:E484K,S:N501Y,S:D614G,S:A701V,ORF1a:S3675-,ORF1a:G3676-,ORF1a:F3677-,S:L241-,S:L242-,S:A243-,	Yes		EPI_ISL_3845382
F160	DJI	2021-04-08	21610	B.1.351	20H (Beta, V2)	N:T205I,N:R319C,N:E378V,ORF1a:T265I,ORF1a:G400C,ORF1a:K1655N,ORF1a:K3353R,ORF1a:A4104S,ORF1b:P1851Q,ORF3a:Q57H,ORF3a:T217I,ORF3a:Q218E,S:T167I,S:D215G,S:K417N,S:A701V,ORF1a:S3675-,ORF1a:G3676-,ORF1a:F3677-,ORF1a:Y3811-,ORF1a:D3812-,ORF1a:Y3813-,ORF1a:L3814-,ORF1a:V3815-,ORF1a:S3816-,ORF1a:T3817-,ORF1a:Q3818-,ORF1a:E3819-,ORF1a:F3820-,ORF1a:R3821-,ORF1a:Y3822-,ORF1a:M3823-,ORF1a:N3824-,ORF1a:S3825…	No		EPI_ISL_3920382
F170	DJI	2021-04-09	29546	B.1.351	20H (Beta, V2)	E:P71L,N:T205I,N:E378V,ORF1a:T265I,ORF1a:G400C,ORF1a:K1655N,ORF1a:K3353R,ORF1a:A3523V,ORF1b:P314L,ORF1b:P1851Q,ORF3a:Q57H,ORF3a:T151I,ORF3a:S171L,S:L18F,S:D80A,S:D215G,S:K417N,S:E484K,S:N501Y,S:D614G,S:A701V,ORF1a:S3675-,ORF1a:G3676-,ORF1a:F3677-,S:L241-,S:L242-,S:A243-,	No	VBI	EPI_ISL_3920413
F171	DJI	2021-04-09	29764	B.1.351	20H (Beta, V2)	E:P71L,N:T205I,N:E378V,ORF1a:T265I,ORF1a:G400C,ORF1a:K1655N,ORF1a:K3353R,ORF1a:A3523V,ORF1b:P314L,ORF1b:P1851Q,ORF3a:Q57H,ORF3a:T151I,ORF3a:S171L,S:L18F,S:D80A,S:D215G,S:Q321L,S:K417N,S:E484K,S:N501Y,S:D614G,S:A701V,ORF1a:S3675-,ORF1a:G3676-,ORF1a:F3677-,S:L241-,S:L242-,S:A243-,	Yes	VBI	EPI_ISL_2533874
F196	DJI	2021-04-10	29764	B.1.351	20H (Beta, V2)	E:P71L,N:T205I,N:E378V,ORF1a:T265I,ORF1a:G400C,ORF1a:K1655N,ORF1a:K3353R,ORF1a:A3523V,ORF1b:P314L,ORF1b:P1851Q,ORF3a:Q57H,ORF3a:T151I,ORF3a:S171L,S:L18F,S:D80A,S:D215G,S:K417N,S:E484K,S:N501Y,S:D614G,S:A701V,ORF1a:S3675-,ORF1a:G3676-,ORF1a:F3677-,S:L241-,S:L242-,S:A243-,	Yes		EPI_ISL_3845384
F216	DJI	2021-04-10	29285	B.1.351	20H (Beta, V2)	E:P71L,N:T205I,N:E378V,ORF1a:T265I,ORF1a:G400C,ORF1a:K1655N,ORF1a:K3353R,ORF1a:A3523V,ORF1b:P314L,ORF1b:P1851Q,ORF3a:Q57H,ORF3a:T151I,ORF3a:S171L,S:L18F,S:D80A,S:D215G,S:K417N,S:E484K,S:N501Y,S:D614G,S:A701V,ORF1a:S3675-,ORF1a:G3676-,ORF1a:F3677-,S:L241-,S:L242-,S:A243-,	No	VBI	EPI_ISL_3920360
F217	DJI	2021-04-11	29546	B.1.351	20H (Beta, V2)	E:P71L,N:T205I,N:E378V,ORF1a:T265I,ORF1a:G400C,ORF1a:K1655N,ORF1a:K3353R,ORF1a:A3523V,ORF1b:P314L,ORF1b:P1851Q,ORF3a:Q57H,ORF3a:T151I,ORF3a:S171L,S:L18F,S:D80A,S:D215G,S:K417N,S:E484K,S:N501Y,S:D614G,S:A701V,ORF1a:S3675-,ORF1a:G3676-,ORF1a:F3677-,S:L241-,S:L242-,S:A243-,	No	VBI	EPI_ISL_3920414
F232	DJI	2021-04-11	29763	B.1.1.7	20I (Alpha, V1)	N:D3L,N:R203K,N:G204R,N:S235F,ORF1a:L730F,ORF1a:T1001I,ORF1a:A1708D,ORF1a:I2230T,ORF1b:P314L,ORF1b:S1974I,ORF1b:G2337S,ORF8:Q27*,ORF8:R52I,ORF8:Y73C,S:G181V,S:S256L,S:N501Y,S:A570D,S:D614G,S:P681H,S:T716I,S:S982A,S:D1118H,ORF1a:S3675-,ORF1a:G3676-,ORF1a:F3677-,S:H69-,S:V70-,S:Y144-,	Yes		EPI_ISL_3845387
F233	DJI	2021-04-11	29472	B.1.351	20H (Beta, V2)	E:P71L,N:T205I,N:T325I,N:E378V,ORF1a:T265I,ORF1a:G400C,ORF1a:K1655N,ORF1a:K3353R,ORF1a:A3523V,ORF1b:P314L,ORF1b:P1851Q,ORF3a:Q57H,ORF3a:T151I,ORF3a:S171L,S:L18F,S:D80A,S:K417N,S:E484K,S:N501Y,S:D614G,S:A701V,ORF1a:S3675-,ORF1a:G3676-,ORF1a:F3677-,	No		EPI_ISL_3920391
F245	DJI	2021-04-12	29279	B.1.351	20H (Beta, V2)	E:P71L,N:T205I,N:E378V,ORF1a:T265I,ORF1a:G400C,ORF1a:K1655N,ORF1a:K3353R,ORF1a:A3523V,ORF1b:P314L,ORF1b:P1851Q,ORF3a:Q57H,ORF3a:T151I,ORF3a:S171L,S:L18F,S:D80A,S:D215G,S:K417N,S:D614G,S:A701V,ORF1a:S3675-,ORF1a:G3676-,ORF1a:F3677-,S:L241-,S:L242-,S:A243-,	No		EPI_ISL_3920356
F246	DJI	2021-04-12	29313	B.1.351	20H (Beta, V2)	E:P71L,N:T205I,N:E378V,ORF1a:T265I,ORF1a:G400C,ORF1a:S944A,ORF1a:K1655N,ORF1a:K3353R,ORF1a:A3523V,ORF1b:P314L,ORF1b:P1851Q,ORF3a:Q57H,ORF3a:T151I,ORF3a:S171L,S:L18F,S:D80A,S:D215G,S:K417N,S:E484K,S:N501Y,S:D614G,S:A701V,ORF1a:S3675-,ORF1a:G3676-,ORF1a:F3677-,S:L241-,S:L242-,S:A243-,	No		EPI_ISL_3920361
F302	DJI	2021-04-12	28987	B.1.351	20H (Beta, V2)	E:P71L,N:T205I,N:E378V,ORF1a:T265I,ORF1a:G400C,ORF1a:P804L,ORF1a:L1560F,ORF1a:K3353R,ORF1a:A3523V,ORF1b:P314L,ORF1b:P1851Q,ORF3a:Q57H,ORF3a:T151I,ORF3a:S171L,S:L18F,S:D80A,S:D215G,S:K417N,S:D614G,S:A701V,ORF1a:S3675-,ORF1a:G3676-,ORF1a:F3677-,S:L241-,S:L242-,S:A243-,	No		EPI_ISL_3920335
F311	DJI	2021-04-13	28806	B.1.351	20H (Beta, V2)	E:P71L,N:P80L,N:T205I,N:E378V,ORF1a:T265I,ORF1a:G400C,ORF1a:K1655N,ORF1a:K3353R,ORF1a:A3523V,ORF1b:T284I,ORF1b:P314L,ORF1b:P1851Q,ORF3a:Q57H,ORF3a:R68I,ORF3a:T151I,ORF3a:S171L,ORF9b:E65G,ORF9b:Q77*,S:L18F,S:D80A,S:D215G,S:K417N,S:D614G,S:A701V,ORF1a:S3675-,ORF1a:G3676-,ORF1a:F3677-,S:L241-,S:L242-,S:A243-,	No		EPI_ISL_3920325
F314	DJI	2021-04-14	29415	B.1.351	20H (Beta, V2)	E:P71L,N:T205I,N:E378V,ORF1a:T265I,ORF1a:G400C,ORF1a:K1655N,ORF1a:K3353R,ORF1a:A3523V,ORF1b:P314L,ORF1b:P1851Q,ORF3a:Q57H,ORF3a:T151I,ORF3a:S171L,S:L18F,S:D80A,S:D215G,S:K417N,S:E484K,S:N501Y,S:D614G,S:A701V,ORF1a:S3675-,ORF1a:G3676-,ORF1a:F3677-,S:L241-,S:L242-,S:A243-,	No		EPI_ISL_3920365
F385	DJI	2021-04-15	28985	B.1.351	20H (Beta, V2)	E:P71L,N:T205I,N:E378V,ORF1a:T265I,ORF1a:G400C,ORF1a:K1655N,ORF1a:K3353R,ORF1a:A3523V,ORF1b:P314L,ORF1b:P1851Q,ORF3a:Q57H,ORF3a:T151I,ORF3a:S171L,S:L18F,S:D80A,S:D215G,S:K417N,S:E484K,S:N501Y,S:D614G,S:A701V,ORF1a:S3675-,ORF1a:G3676-,ORF1a:F3677-,S:L241-,S:L242-,S:A243-,	No	VBI	EPI_ISL_3920334
F397	DJI	2021-10-18	29764	AY.127.1	21J (Delta)	M:I82T,N:D63G,N:R203M,N:G215C,N:D377Y,ORF1a:K798N,ORF1a:A1306S,ORF1a:P2046L,ORF1a:P2287S,ORF1a:V2930L,ORF1a:T3255I,ORF1a:T3646A,ORF1b:P314L,ORF1b:G662S,ORF1b:P1000L,ORF1b:A1918V,ORF1b:K1993R,ORF3a:S26L,ORF3a:G49V,ORF3a:T221K,ORF7a:V82A,ORF7a:T120I,ORF7b:I26T,ORF7b:T40I,ORF9b:R32L,ORF9b:T60A,S:T19R,S:T95I,S:G142D,S:R158G,S:L452R,S:T478K,S:D614G,S:P681R,S:T859N,S:D950N,ORF8:D119-,ORF8:F120-,S:E156-…	Yes		EPI_ISL_6693789
F409	DJI	2021-04-16	28514	B.1.351	20H (Beta, V2)	E:P71L,N:T205I,N:E378V,ORF1a:T265I,ORF1a:G400C,ORF1a:K3353R,ORF1a:A3523V,ORF1b:P314L,ORF1b:P1851Q,ORF3a:Q57H,ORF3a:T151I,ORF3a:S171L,S:L18F,S:D80A,S:D215G,S:K417N,S:D614G,S:Q677H,S:A701V,ORF1a:S3675-,ORF1a:G3676-,ORF1a:F3677-,S:L241-,S:L242-,S:A243-,	No	VBI	EPI_ISL_3920318
F55	DJI	2021-04-04	29764	B.1.351	20H (Beta, V2)	E:P71L,N:T205I,N:E378V,ORF1a:T265I,ORF1a:G400C,ORF1a:K1655N,ORF1a:K3353R,ORF1a:A3523V,ORF1b:P314L,ORF1b:P1851Q,ORF3a:Q57H,ORF3a:T151I,ORF3a:S171L,S:L18F,S:D80A,S:D215G,S:K417N,S:E484K,S:N501Y,S:D614G,S:A701V,ORF1a:S3675-,ORF1a:G3676-,ORF1a:F3677-,S:L241-,S:L242-,S:A243-,	Yes		EPI_ISL_2533875
F56	DJI	2021-04-04	29766	B.1.351	20H (Beta, V2)	E:P71L,N:T24I,N:T205I,N:E378V,ORF1a:T265I,ORF1a:G400C,ORF1a:K1655N,ORF1a:K3353R,ORF1a:A3523V,ORF1b:P314L,ORF1b:P1851Q,ORF3a:Q57H,ORF3a:T151I,ORF3a:S171L,S:L18F,S:D80A,S:D215G,ORF1a:S3675-,ORF1a:G3676-,ORF1a:F3677-,S:L241-,S:L242-,S:A243-,	Yes		EPI_ISL_2858685
F58	DJI	2021-04-06	29764	B.1.351	20H (Beta, V2)	E:P71L,N:T205I,N:E378V,ORF1a:T265I,ORF1a:G400C,ORF1a:S944A,ORF1a:K1655N,ORF1a:K3353R,ORF1a:A3523V,ORF1b:P314L,ORF1b:P1851Q,ORF3a:Q57H,ORF3a:T151I,ORF3a:S171L,S:L18F,S:D80A,S:D215G,S:K417N,S:E484K,S:N501Y,S:D614G,S:A701V,ORF1a:S3675-,ORF1a:G3676-,ORF1a:F3677-,S:L241-,S:L242-,S:A243-,	Yes		EPI_ISL_2533876
F71	DJI	2021-10-22	29764	AY.127.1	21J (Delta)	M:I82T,N:D63G,N:R203M,N:G215C,N:D377Y,ORF1a:G519S,ORF1a:A1306S,ORF1a:R1746G,ORF1a:P2046L,ORF1a:P2287S,ORF1a:V2930L,ORF1a:T3255I,ORF1a:T3646A,ORF1b:P314L,ORF1b:G662S,ORF1b:P1000L,ORF1b:A1918V,ORF1b:K1993R,ORF3a:S26L,ORF3a:G49V,ORF3a:T221K,ORF7a:V82A,ORF7a:T120I,ORF7b:T40I,ORF9b:R32L,ORF9b:T60A,S:T19R,S:T95I,S:G142D,S:R158G,S:L452R,S:T478K,S:D614G,S:P681R,S:T859N,S:D950N,ORF8:D119-,ORF8:F120-,S:E15…	Yes	VBI	EPI_ISL_9712295
F74	DJI	2021-04-06	29279	B.1.351	20H (Beta, V2)	E:P71L,N:T205I,N:E378V,ORF1a:T265I,ORF1a:G400C,ORF1a:I601T,ORF1a:K1655N,ORF1a:K3353R,ORF1a:A3523V,ORF1a:P3767S,ORF1b:P314L,ORF1b:P1851Q,ORF3a:Q57H,ORF3a:T151I,ORF3a:S171L,S:L18F,S:D80A,S:D215G,S:K417N,S:D614G,S:A701V,ORF1a:S3675-,ORF1a:G3676-,ORF1a:F3677-,S:L241-,S:L242-,S:A243-,	No		EPI_ISL_3920353
F75	DJI	2021-04-06	29264	B.1.351	20H (Beta, V2)	E:P71L,N:T205I,N:E378V,ORF1a:T265I,ORF1a:G400C,ORF1a:S944A,ORF1a:K1655N,ORF1a:K3353R,ORF1a:A3523V,ORF1b:P314L,ORF1b:P1851Q,ORF3a:Q57H,ORF3a:T151I,ORF3a:S171L,S:L18F,S:D80A,S:D215G,S:K417N,S:D614G,S:A701V,ORF1a:G82-,ORF1a:H83-,ORF1a:V84-,ORF1a:M85-,ORF1a:V86-,ORF1a:S3675-,ORF1a:G3676-,ORF1a:F3677-,S:L241-,S:L242-,S:A243-,	No		EPI_ISL_3920341
F760	DJI	2021-10-16	29764	AY.127.1	21J (Delta)	M:I82T,N:D63G,N:R203M,N:G215C,N:D377Y,ORF1a:K798N,ORF1a:A1306S,ORF1a:P2046L,ORF1a:P2287S,ORF1a:A2855D,ORF1a:V2857A,ORF1a:V2930L,ORF1a:T3255I,ORF1a:T3646A,ORF1b:P314L,ORF1b:G662S,ORF1b:P1000L,ORF1b:A1918V,ORF1b:K1993R,ORF3a:S26L,ORF3a:G49V,ORF3a:T221K,ORF7a:V82A,ORF7a:T120I,ORF7b:I26T,ORF7b:T40I,ORF9b:R32L,ORF9b:T60A,S:T19R,S:T95I,S:G142D,S:R158G,S:L452R,S:T478K,S:D614G,S:P681R,S:T859N,S:D950N,ORF…	Yes	VBI	EPI_ISL_6693790
F84	DJI	2021-04-06	28989	B.1.351	20H (Beta, V2)	E:P71L,N:T205I,N:E378V,ORF1a:T265I,ORF1a:G400C,ORF1a:K1655N,ORF1a:K3353R,ORF1a:A3523V,ORF1b:T284I,ORF1b:P314L,ORF1b:P1851Q,ORF3a:Q57H,ORF3a:T151I,ORF3a:S171L,S:L18F,S:D80A,S:D215G,S:K417N,S:D614G,S:A701V,ORF1a:S3675-,ORF1a:G3676-,ORF1a:F3677-,S:L241-,S:L242-,S:A243-,	No		EPI_ISL_3920336
G145	DJI	2021-04-22	29546	B.1.351	20H (Beta, V2)	E:P71L,N:T205I,N:E378V,ORF1a:T265I,ORF1a:G400C,ORF1a:K1655N,ORF1a:I2873T,ORF1a:K3353R,ORF1a:A3523V,ORF1b:P314L,ORF1b:P1851Q,ORF3a:Q57H,ORF3a:T151I,ORF3a:S171L,S:L18F,S:D80A,S:D215G,S:K417N,S:E484K,S:N501Y,S:D614G,S:A701V,ORF1a:S3675-,ORF1a:G3676-,ORF1a:F3677-,S:L241-,S:L242-,S:A243-,	No		EPI_ISL_3920415
G169	DJI	2021-04-23	29763	B.1.1.7	20I (Alpha, V1)	N:D3L,N:R203K,N:G204R,N:G214D,N:S235F,ORF1a:L730F,ORF1a:T1001I,ORF1a:T1581M,ORF1a:A1708D,ORF1a:I2230T,ORF1b:P314L,ORF7b:W29*,ORF8:Q27*,ORF8:R52I,ORF8:Y73C,S:D138H,S:V308L,S:F490S,S:N501Y,S:A570D,S:D614G,S:P681H,S:T716I,S:S982A,S:D1118H,ORF1a:S3675-,ORF1a:G3676-,ORF1a:F3677-,S:H69-,S:V70-,S:Y144-,	Yes		EPI_ISL_3845390
G170	DJI	2021-04-23	29763	B.1.1.7	20I (Alpha, V1)	N:D3L,N:R203K,N:G204R,N:G214D,N:S235F,ORF1a:L730F,ORF1a:T1001I,ORF1a:T1581M,ORF1a:A1708D,ORF1a:I2230T,ORF1b:P314L,ORF8:Q27*,ORF8:R52I,ORF8:Y73C,S:D138H,S:F490S,S:N501Y,S:A570D,S:D614G,S:P681H,S:T716I,S:S982A,S:D1118H,ORF1a:S3675-,ORF1a:G3676-,ORF1a:F3677-,S:H69-,S:V70-,S:Y144-,	Yes		EPI_ISL_3845393
G19	DJI	2020-11-16	29598	B.1	20A	N:P199L,ORF1a:F679L,ORF1b:P314L,ORF1b:R2257W,ORF3a:Q57H,ORF3a:S171L,S:S494P,S:D614G	No		EPI_ISL_3920434
G209	DJI	2021-04-26	29282	B.1.351	20H (Beta, V2)	E:P71L,N:T205I,N:E378V,ORF1a:T265I,ORF1a:G400C,ORF1a:K1655N,ORF1a:K3353R,ORF1a:A3523V,ORF1b:P314L,ORF1b:P1851Q,ORF3a:Q57H,ORF3a:T151I,ORF3a:S171L,S:L18F,S:D80A,S:K417N,S:E484K,S:N501Y,S:D614G,S:A701V,ORF1a:V86-,ORF1a:S3675-,ORF1a:G3676-,ORF1a:F3677-,	No		EPI_ISL_3920366
G215	DJI	2021-04-26	29157	B.1.351	20H (Beta, V2)	E:P71L,N:T205I,N:E378V,ORF1a:T265I,ORF1a:G400C,ORF1a:K1655N,ORF1a:K3353R,ORF1a:A3523V,ORF1b:P314L,ORF1b:Q813H,ORF1b:P1851Q,ORF1b:V2365I,ORF3a:Q57H,ORF3a:T151I,ORF3a:S171L,S:L18F,S:D80A,S:K417N,S:E484K,S:N501Y,S:D614G,S:A701V,ORF1a:S3675-,ORF1a:G3676-,ORF1a:F3677-,	No		EPI_ISL_3920362
G218	DJI	2021-04-26	29546	B.1.351	20H (Beta, V2)	E:P71L,N:T205I,N:E378V,ORF1a:T265I,ORF1a:G400C,ORF1a:K1655N,ORF1a:K3353R,ORF1a:A3523V,ORF1b:P314L,ORF1b:P1851Q,ORF3a:Q57H,ORF3a:T151I,ORF3a:S171L,S:L18F,S:D80A,S:D215G,S:K417N,S:E484K,S:N501Y,S:D614G,S:A701V,ORF1a:S3675-,ORF1a:G3676-,ORF1a:F3677-,S:L241-,S:L242-,S:A243-,	No		EPI_ISL_3920416
G221	DJI	2021-04-26	29546	B.1.351	20H (Beta, V2)	E:P71L,N:T205I,N:E378V,ORF1a:T265I,ORF1a:G400C,ORF1a:K1655N,ORF1a:K3353R,ORF1a:L3440F,ORF1a:A3523V,ORF1b:P314L,ORF1b:P1851Q,ORF3a:Q57H,ORF3a:T151I,ORF3a:S171L,S:L18F,S:D80A,S:D215G,S:G232C,S:K417N,S:E484K,S:N501Y,S:D614G,S:A701V,ORF1a:S3675-,ORF1a:G3676-,ORF1a:F3677-,S:L241-,S:L242-,S:A243-,	No	VBI	EPI_ISL_3920417
G223	DJI	2021-04-26	29546	B.1.351	20H (Beta, V2)	E:P71L,N:T205I,N:E378V,ORF1a:T265I,ORF1a:G400C,ORF1a:K1655N,ORF1a:K3353R,ORF1a:A3523V,ORF1b:P314L,ORF1b:P1851Q,ORF3a:Q57H,ORF3a:T151I,ORF3a:S171L,S:L18F,S:D80A,S:D215G,S:K417N,S:E484K,S:N501Y,S:D614G,S:A701V,ORF1a:S3675-,ORF1a:G3676-,ORF1a:F3677-,S:L241-,S:L242-,S:A243-,	No	VBI	EPI_ISL_3920418
G224	DJI	2021-04-26	29543	B.1.351	20H (Beta, V2)	E:P71L,N:T205I,N:E378V,ORF1a:T265I,ORF1a:G400C,ORF1a:K1655N,ORF1a:K3353R,ORF1a:A3523V,ORF1b:P314L,ORF1b:P1851Q,ORF3a:Q57H,ORF3a:T151I,ORF3a:S171L,S:L18F,S:D80A,S:D215G,S:K417N,S:E484K,S:N501Y,S:D614G,S:A701V,ORF1a:S3675-,ORF1a:G3676-,ORF1a:F3677-,S:L241-,S:L242-,S:A243-,	No		EPI_ISL_3920419
G225	DJI	2021-04-26	29546	B.1.351	20H (Beta, V2)	E:P71L,N:T205I,N:E378V,ORF1a:T265I,ORF1a:G400C,ORF1a:K1655N,ORF1a:K3353R,ORF1a:A3523V,ORF1b:P314L,ORF1b:P1851Q,ORF3a:Q57H,ORF3a:T151I,ORF3a:S171L,S:L18F,S:D80A,S:D215G,S:K417N,S:E484K,S:N501Y,S:D614G,S:A701V,ORF1a:S3675-,ORF1a:G3676-,ORF1a:F3677-,S:L241-,S:L242-,S:A243-,	No		EPI_ISL_3920420
G226	DJI	2021-04-26	29546	B.1.351	20H (Beta, V2)	E:P71L,N:T205I,N:E378V,ORF1a:T265I,ORF1a:G400C,ORF1a:K1655N,ORF1a:K3353R,ORF1a:A3523V,ORF1b:P314L,ORF1b:P1851Q,ORF3a:Q57H,ORF3a:T151I,ORF3a:S171L,S:L18F,S:D80A,S:D215G,S:K417N,S:E484K,S:N501Y,S:D614G,S:A701V,ORF1a:S3675-,ORF1a:G3676-,ORF1a:F3677-,S:L241-,S:L242-,S:A243-,	No		EPI_ISL_3920421
G238	DJI	2021-04-27	29546	B.1.351	20H (Beta, V2)	E:P71L,N:T205I,N:E378V,ORF1a:T265I,ORF1a:G400C,ORF1a:K1655N,ORF1a:I2873T,ORF1a:K3353R,ORF1a:A3523V,ORF1b:P314L,ORF1b:P1851Q,ORF3a:Q57H,ORF3a:T151I,ORF3a:S171L,S:L18F,S:D80A,S:D215G,S:K417N,S:E484K,S:N501Y,S:D614G,S:A701V,ORF1a:S3675-,ORF1a:G3676-,ORF1a:F3677-,S:L241-,S:L242-,S:A243-,	No		EPI_ISL_3920422
G245	DJI	2021-04-28	29546	B.1.351	20H (Beta, V2)	E:P71L,N:T205I,N:E378V,ORF1a:T265I,ORF1a:G400C,ORF1a:K1655N,ORF1a:I2873T,ORF1a:K3353R,ORF1a:A3523V,ORF1b:P314L,ORF1b:P1851Q,ORF3a:Q57H,ORF3a:T151I,ORF3a:S171L,S:L18F,S:D80A,S:D215G,S:K417N,S:E484K,S:N501Y,S:D614G,S:A701V,ORF1a:S3675-,ORF1a:G3676-,ORF1a:F3677-,S:L241-,S:L242-,S:A243-,	No		EPI_ISL_3920423
G52	DJI	2021-04-19	27702	B.1.351	20H (Beta, V2)	E:P71L,N:T245N,N:E378V,ORF1a:T265I,ORF1a:G400C,ORF1a:S944A,ORF1a:K3353R,ORF1a:A3523V,ORF1b:P314L,ORF1b:P1851Q,ORF3a:Q57H,ORF3a:T151I,ORF3a:S171L,S:L18F,S:D80A,S:D215G,S:K417N,S:D614G,S:A701V,N:K169-,N:G170-,N:F171-,N:Y172-,N:A173-,N:E174-,N:G175-,N:S176-,N:R177-,N:G178-,N:G179-,N:S180-,N:Q181-,N:A182-,N:S183-,N:S184-,N:R185-,N:S186-,N:S187-,N:S188-,N:R189-,N:S190-,N:R191-,N:N192-,N:S193-,N:S194-,…	No		EPI_ISL_3920377
G59	DJI	2021-04-19	28806	B.1.351	20H (Beta, V2)	E:P71L,N:T205I,N:E378V,ORF1a:T265I,ORF1a:G400C,ORF1a:K1655N,ORF1a:K3353R,ORF1a:A3523V,ORF1b:P314L,ORF1b:T1470I,ORF1b:P1851Q,ORF3a:Q57H,ORF3a:T151I,ORF3a:S171L,ORF8:F120V,ORF8:I121L,S:L18F,S:D80A,S:D215G,S:K417N,S:D614G,S:A701V,ORF1a:S3675-,ORF1a:G3676-,ORF1a:F3677-,S:L241-,S:L242-,S:A243-,	No		EPI_ISL_3920326
G638	DJI	2021-11-23	29456	AY.126	21J (Delta)	M:I82T,N:D63G,N:R203M,N:G215C,N:D377Y,ORF1a:A1306S,ORF1a:K2029N,ORF1a:P2046L,ORF1a:P2287S,ORF1a:A2554V,ORF1a:V2930L,ORF1a:T3255I,ORF1a:T3646A,ORF1b:P314L,ORF1b:G662S,ORF1b:P1000L,ORF1b:A1918V,ORF1b:K2557R,ORF3a:K16T,ORF3a:S26L,ORF3a:G174D,ORF7b:T40I,ORF9b:T60A,S:T19R,S:T95I,S:G142D,S:R158G,S:L452R,S:T478K,S:D614G,S:P681R,S:I850L,S:S939F,S:D950N,ORF7a:L49-,ORF7a:A50-,ORF7a:D51-,ORF7a:N52-,ORF7a:K5…	no	VBI	EPI_ISL_10038168
G907	DJI	2021-12-06	29764	AY.100	21J (Delta)	M:I82T,N:D63G,N:R203M,N:G215C,N:D377Y,ORF1a:L494F,ORF1a:A1306S,ORF1a:P2046L,ORF1a:P2287S,ORF1a:V2930L,ORF1a:T3255I,ORF1a:T3646A,ORF1b:P314L,ORF1b:G662S,ORF1b:P1000L,ORF1b:A1219S,ORF1b:A1918V,ORF3a:S26L,ORF7a:V82A,ORF7a:T120I,ORF7b:T40I,ORF8:Y31F,ORF9b:S50L,ORF9b:T60A,S:T19R,S:T95I,S:G142D,S:R158G,S:L452R,S:T478K,S:D614G,S:P681R,S:D950N,ORF8:D119-,ORF8:F120-,S:E156-,S:F157-,	Yes	VBI	EPI_ISL_9712296
G96	DJI	2021-04-20	28517	B.1.351	20H (Beta, V2)	E:P71L,N:T205I,N:E378V,ORF1a:T265I,ORF1a:G400C,ORF1a:K1655N,ORF1a:K3353R,ORF1a:A3523V,ORF1b:P314L,ORF1b:P1851Q,ORF3a:Q57H,ORF3a:T151I,ORF3a:S171L,S:L18F,S:D80A,S:D215G,S:K417N,S:D614G,S:A701V,ORF1a:S3675-,ORF1a:G3676-,ORF1a:F3677-,S:L241-,S:L242-,S:A243-,	No		EPI_ISL_3920319
H271	DJI	2021-12-12	29366	AY.126	21J (Delta)	M:I82T,N:D63G,N:R203M,N:G215C,N:D377Y,N:K387R,ORF1a:A1306S,ORF1a:P2287S,ORF1a:V2930L,ORF1a:M3129I,ORF1a:T3255I,ORF1a:T3646A,ORF1b:P314L,ORF1b:G662S,ORF1b:P1000L,ORF1b:A1918V,ORF1b:S2399I,ORF1b:K2557R,ORF3a:K16T,ORF3a:S26L,ORF7b:T40I,ORF9b:T60A,S:T19R,S:T95I,S:G142D,S:R158G,S:V289L,S:L452R,S:T478K,S:D614G,S:P681R,S:I850L,S:D950N,ORF7a:L49-,ORF7a:A50-,ORF7a:D51-,ORF7a:N52-,ORF7a:K53-,ORF7a:F54-,ORF…	no	VBI	EPI_ISL_10038216
H502	DJI	2021-12-18	29747	BA.1.1	21K (Omicron)	E:T9I,M:D3G,M:Q19E,M:A63T,N:P13L,N:R203K,N:G204R,ORF1a:K856R,ORF1a:L2084I,ORF1a:A2710T,ORF1a:T3255I,ORF1a:P3395H,ORF1a:I3758V,ORF1b:P314L,ORF1b:G1093S,ORF1b:I1566V,ORF9b:P10S,S:A67V,S:T95I,S:Y145D,S:L212I,S:G339D,S:R346K,S:S371L,S:S373P,S:S375F,S:K417N,S:N440K,S:G446S,S:S477N,S:T478K,S:E484A,S:Q493R,S:G496S,S:Q498R,S:N501Y,S:Y505H,S:T547K,S:D614G,S:H655Y,S:N679K,S:P681H,S:N764K,S:D796Y,S:N856K,S:…	Yes	VBI	EPI_ISL_9712297
H511	DJI	2021-12-16	29747	BA.1.1	21K (Omicron)	E:T9I,M:D3G,M:Q19E,M:A63T,N:P13L,N:R203K,N:G204R,ORF1a:K856R,ORF1a:L2084I,ORF1a:A2710T,ORF1a:T3255I,ORF1a:P3395H,ORF1a:I3758V,ORF1b:P314L,ORF1b:G1093S,ORF1b:I1566V,ORF9b:P10S,S:A67V,S:T95I,S:Y145D,S:L212I,S:G339D,S:R346K,S:S371L,S:S373P,S:S375F,S:K417N,S:N440K,S:G446S,S:S477N,S:T478K,S:E484A,S:Q493R,S:G496S,S:Q498R,S:N501Y,S:Y505H,S:T547K,S:D614G,S:H655Y,S:N679K,S:P681H,S:N764K,S:D796Y,S:N856K,S:…	Yes	VBI	EPI_ISL_9712298
H541	DJI	2021-12-17	29747	BA.1.1	21K (Omicron)	E:T9I,M:D3G,M:Q19E,M:A63T,N:P13L,N:R203K,N:G204R,ORF1a:K856R,ORF1a:L2084I,ORF1a:A2710T,ORF1a:T3255I,ORF1a:P3395H,ORF1a:L3638D,ORF1a:R3662C,ORF1a:I3758V,ORF1b:P314L,ORF1b:G1093S,ORF1b:I1566V,ORF9b:P10S,S:A67V,S:T95I,S:Y145D,S:L212I,S:G339D,S:R346K,S:S371L,S:S373P,S:S375F,S:K417N,S:N440K,S:G446S,S:S477N,S:T478K,S:E484A,S:Q493R,S:G496S,S:Q498R,S:N501Y,S:Y505H,S:T547K,S:D614G,S:H655Y,S:N679K,S:P681H,…	Yes	VBI	EPI_ISL_9712299
H671	DJI	2021-12-20	29747	BA.1.1	21K (Omicron)	E:T9I,M:D3G,M:Q19E,M:A63T,N:P13L,N:R203K,N:G204R,ORF1a:K856R,ORF1a:L2084I,ORF1a:A2710T,ORF1a:T3255I,ORF1a:P3395H,ORF1a:I3758V,ORF1b:P314L,ORF1b:G1093S,ORF1b:I1566V,ORF9b:P10S,S:A67V,S:T95I,S:Y145D,S:L212I,S:G339D,S:R346K,S:S371L,S:S373P,S:S375F,S:K417N,S:N440K,S:G446S,S:S477N,S:T478K,S:E484A,S:Q493R,S:G496S,S:Q498R,S:N501Y,S:Y505H,S:T547K,S:D614G,S:H655Y,S:N679K,S:P681H,S:N764K,S:D796Y,S:N856K,S:…	Yes	VBI	EPI_ISL_9712300
H673	DJI	2021-12-20	29747	BA.1.1	21K (Omicron)	E:T9I,M:D3G,M:Q19E,M:A63T,N:P13L,N:R203K,N:G204R,ORF1a:K856R,ORF1a:L2084I,ORF1a:A2710T,ORF1a:T3255I,ORF1a:P3395H,ORF1a:I3758V,ORF1b:P314L,ORF1b:G1093S,ORF1b:I1566V,ORF9b:P10S,S:A67V,S:T95I,S:Y145D,S:L212I,S:G339D,S:R346K,S:S371L,S:S373P,S:S375F,S:K417N,S:N440K,S:G446S,S:S477N,S:T478K,S:E484A,S:Q493R,S:G496S,S:Q498R,S:N501Y,S:Y505H,S:T547K,S:D614G,S:H655Y,S:N679K,S:P681H,S:N764K,S:D796Y,S:N856K,S:…	Yes	VBI	EPI_ISL_9712301
H677	DJI	2021-12-20	29747	BA.1.1	21K (Omicron)	E:T9I,M:D3G,M:Q19E,M:A63T,N:P13L,N:R203K,N:G204R,ORF1a:T677I,ORF1a:K856R,ORF1a:L2084I,ORF1a:A2710T,ORF1a:T3255I,ORF1a:P3395H,ORF1a:I3758V,ORF1b:P314L,ORF1b:G1093S,ORF1b:I1566V,ORF9b:P10S,S:A67V,S:T95I,S:Y145D,S:L212I,S:G339D,S:R346K,S:S371L,S:S373P,S:S375F,S:K417N,S:N440K,S:G446S,S:S477N,S:T478K,S:E484A,S:Q493R,S:G496S,S:Q498R,S:N501Y,S:Y505H,S:T547K,S:D614G,S:H655Y,S:N679K,S:P681H,S:N764K,S:D796…	Yes	VBI	EPI_ISL_9712302
H685	DJI	2021-12-18	29747	BA.1.1	21K (Omicron)	E:T9I,M:D3G,M:Q19E,M:A63T,N:P13L,N:R203K,N:G204R,ORF1a:K856R,ORF1a:L2084I,ORF1a:A2710T,ORF1a:T3255I,ORF1a:P3395H,ORF1a:I3758V,ORF1b:P314L,ORF1b:G1093S,ORF1b:I1566V,ORF9b:P10S,S:A67V,S:T95I,S:Y145D,S:L212I,S:G339D,S:R346K,S:S371L,S:S373P,S:S375F,S:K417N,S:N440K,S:G446S,S:S477N,S:T478K,S:E484A,S:Q493R,S:G496S,S:Q498R,S:N501Y,S:Y505H,S:T547K,S:D614G,S:H655Y,S:N679K,S:P681H,S:N764K,S:D796Y,S:N856K,S:…	Yes	VBI	EPI_ISL_9712303
H712	DJI	2021-12-25	29747	BA.1.1	21K (Omicron)	E:T9I,M:D3G,M:Q19E,M:A63T,N:P13L,N:R203K,N:G204R,ORF1a:K856R,ORF1a:L2084I,ORF1a:A2710T,ORF1a:T3255I,ORF1a:P3395H,ORF1a:I3758V,ORF1b:P314L,ORF1b:G1093S,ORF1b:I1566V,ORF9b:P10S,S:A67V,S:T95I,S:Y145D,S:L212I,S:G339D,S:R346K,S:S371L,S:S373P,S:S375F,S:K417N,S:N440K,S:G446S,S:S477N,S:T478K,S:E484A,S:Q493R,S:G496S,S:Q498R,S:N501Y,S:Y505H,S:T547K,S:D614G,S:H655Y,S:N679K,S:P681H,S:N764K,S:D796Y,S:N856K,S:…	Yes	VBI	EPI_ISL_9712304
H725	DJI	2021-12-20	29747	BA.1.1	21K (Omicron)	E:T9I,M:D3G,M:Q19E,M:A63T,N:P13L,N:R203K,N:G204R,ORF1a:K856R,ORF1a:L2084I,ORF1a:A2710T,ORF1a:T3255I,ORF1a:P3395H,ORF1a:I3758V,ORF1b:P314L,ORF1b:G1093S,ORF1b:I1566V,ORF9b:P10S,S:A67V,S:T95I,S:Y145D,S:L212I,S:G339D,S:R346K,S:S371L,S:S373P,S:S375F,S:K417N,S:N440K,S:G446S,S:S477N,S:T478K,S:E484A,S:Q493R,S:G496S,S:Q498R,S:N501Y,S:Y505H,S:T547K,S:D614G,S:H655Y,S:N679K,S:P681H,S:N764K,S:D796Y,S:N856K,S:…	Yes	VBI	EPI_ISL_9712305
H784	DJI	2021-12-19	29747	BA.1.1	21K (Omicron)	E:T9I,M:D3G,M:Q19E,M:A63T,N:P13L,N:R203K,N:G204R,ORF1a:K856R,ORF1a:L2084I,ORF1a:A2710T,ORF1a:T3255I,ORF1a:P3395H,ORF1a:I3758V,ORF1b:H286Y,ORF1b:P314L,ORF1b:G1093S,ORF1b:I1566V,ORF9b:P10S,S:A67V,S:T95I,S:Y145D,S:L212I,S:G339D,S:R346K,S:S371L,S:S373P,S:S375F,S:K417N,S:N440K,S:G446S,S:S477N,S:T478K,S:E484A,S:Q493R,S:G496S,S:Q498R,S:N501Y,S:Y505H,S:T547K,S:D614G,S:H655Y,S:N679K,S:P681H,S:N764K,S:D796…	Yes	VBI	EPI_ISL_9712306
H810	DJI	2021-12-27	29747	BA.1.1	21K (Omicron)	E:T9I,M:D3G,M:Q19E,M:A63T,N:P13L,N:R203K,N:G204R,ORF1a:K856R,ORF1a:L2084I,ORF1a:A2710T,ORF1a:T3255I,ORF1a:P3395H,ORF1a:I3758V,ORF1b:H286Y,ORF1b:P314L,ORF1b:G1093S,ORF1b:I1566V,ORF9b:P10S,S:A67V,S:T95I,S:Y145D,S:L212I,S:G339D,S:R346K,S:S371L,S:S373P,S:S375F,S:K417N,S:N440K,S:G446S,S:S477N,S:T478K,S:E484A,S:Q493R,S:G496S,S:Q498R,S:N501Y,S:Y505H,S:T547K,S:D614G,S:H655Y,S:N679K,S:P681H,S:N764K,S:D796…	Yes	VBI	EPI_ISL_9712307
H813	DJI	2021-12-27	29747	BA.1.1	21K (Omicron)	E:T9I,M:D3G,M:Q19E,M:A63T,N:P13L,N:R203K,N:G204R,ORF1a:K856R,ORF1a:L2084I,ORF1a:A2710T,ORF1a:T3255I,ORF1a:P3395H,ORF1a:I3758V,ORF1b:P314L,ORF1b:G1093S,ORF1b:I1566V,ORF9b:P10S,S:A67V,S:T95I,S:Y145D,S:L212I,S:G339D,S:R346K,S:S371L,S:S373P,S:S375F,S:K417N,S:N440K,S:G446S,S:S477N,S:T478K,S:E484A,S:Q493R,S:G496S,S:Q498R,S:N501Y,S:Y505H,S:T547K,S:D614G,S:H655Y,S:N679K,S:P681H,S:N764K,S:D796Y,S:N856K,S:…	Yes		EPI_ISL_9712308
H826	DJI	2021-12-26	29747	BA.1.1	21K (Omicron)	E:T9I,M:D3G,M:Q19E,M:A63T,N:P13L,N:R203K,N:G204R,ORF1a:K856R,ORF1a:L2084I,ORF1a:A2710T,ORF1a:T3255I,ORF1a:P3395H,ORF1a:I3758V,ORF1b:P314L,ORF1b:I1566V,ORF9b:P10S,S:A67V,S:T95I,S:Y145D,S:L212I,S:G339D,S:R346K,S:S371L,S:S373P,S:S375F,S:K417N,S:N440K,S:G446S,S:S477N,S:T478K,S:E484A,S:Q493R,S:G496S,S:Q498R,S:N501Y,S:Y505H,S:T547K,S:D614G,S:H655Y,S:N679K,S:P681H,S:N764K,S:D796Y,S:N856K,S:Q954H,S:N969K…	Yes	VBI	EPI_ISL_9712309
H827	DJI	2021-12-25	29747	BA.1.1	21K (Omicron)	E:T9I,M:D3G,M:Q19E,M:A63T,N:P13L,N:R203K,N:G204R,ORF1a:K856R,ORF1a:L2084I,ORF1a:A2710T,ORF1a:T3255I,ORF1a:P3395H,ORF1a:I3758V,ORF1b:P314L,ORF1b:G1093S,ORF1b:I1566V,ORF9b:P10S,S:A67V,S:T95I,S:Y145D,S:L212I,S:G339D,S:R346K,S:S371L,S:S373P,S:S375F,S:K417N,S:N440K,S:G446S,S:S477N,S:T478K,S:E484A,S:Q493R,S:G496S,S:Q498R,S:N501Y,S:Y505H,S:T547K,S:D614G,S:H655Y,S:N679K,S:P681H,S:N764K,S:D796Y,S:N856K,S:…	Yes	VBI	EPI_ISL_9712310
H828	DJI	2021-12-25	29747	BA.1.1	21K (Omicron)	E:T9I,M:D3G,M:Q19E,M:A63T,N:P13L,N:R203K,N:G204R,ORF1a:G112C,ORF1a:K856R,ORF1a:P1692S,ORF1a:L2084I,ORF1a:A2710T,ORF1a:T3255I,ORF1a:P3395H,ORF1a:I3758V,ORF1b:I214V,ORF1b:P314L,ORF1b:I1566V,ORF9b:P10S,S:A67V,S:T95I,S:Y145D,S:L212I,S:G339D,S:R346K,S:S371L,S:S373P,S:S375F,S:K417N,S:N440K,S:G446S,S:S477N,S:T478K,S:E484A,S:Q493R,S:G496S,S:Q498R,S:N501Y,S:Y505H,S:T547K,S:D614G,S:H655Y,S:N679K,S:P681H,S:…	Yes	VBI	EPI_ISL_9712311
H873	DJI	2021-12-25	29747	BA.1.1	21K (Omicron)	E:T9I,M:D3G,M:Q19E,M:A63T,N:P13L,N:R203K,N:G204R,ORF1a:K856R,ORF1a:L2084I,ORF1a:A2710T,ORF1a:T3255I,ORF1a:P3395H,ORF1a:I3758V,ORF1b:H286Y,ORF1b:P314L,ORF1b:G1093S,ORF1b:I1566V,ORF9b:P10S,S:A67V,S:T95I,S:Y145D,S:L212I,S:G339D,S:R346K,S:S371L,S:S373P,S:S375F,S:K417N,S:N440K,S:G446S,S:S477N,S:T478K,S:E484A,S:Q493R,S:G496S,S:Q498R,S:N501Y,S:Y505H,S:T547K,S:D614G,S:H655Y,S:N679K,S:P681H,S:N764K,S:D796…	Yes	VBI	EPI_ISL_9712312
H880	DJI	2021-12-25	29744	BA.1.1	21K (Omicron)	E:T9I,M:D3G,M:Q19E,M:A63T,N:P13L,N:R203K,N:G204R,ORF1a:K856R,ORF1a:L2084I,ORF1a:A2710T,ORF1a:T3255I,ORF1a:P3395H,ORF1a:I3758V,ORF1b:P314L,ORF1b:G1093S,ORF1b:I1566V,ORF7a:T28I,ORF9b:P10S,S:A67V,S:T95I,S:Y145D,S:L212I,S:G339D,S:R346K,S:S371L,S:S373P,S:S375F,S:K417N,S:N440K,S:G446S,S:S477N,S:T478K,S:E484A,S:Q493R,S:G496S,S:Q498R,S:N501Y,S:Y505H,S:T547K,S:D614G,S:H655Y,S:N679K,S:P681H,S:N764K,S:D796Y…	Yes	VBI	EPI_ISL_9712313
H884	DJI	2021-12-25	29747	BA.1.1	21K (Omicron)	E:T9I,M:D3G,M:Q19E,M:A63T,N:P13L,N:R203K,N:G204R,ORF1a:K856R,ORF1a:L2084I,ORF1a:A2710T,ORF1a:T3255I,ORF1a:P3395H,ORF1a:I3758V,ORF1b:P314L,ORF1b:G1093S,ORF1b:I1566V,ORF9b:P10S,S:A67V,S:T95I,S:Y145D,S:L212I,S:G339D,S:R346K,S:S371L,S:S373P,S:S375F,S:K417N,S:N440K,S:G446S,S:S477N,S:T478K,S:E484A,S:Q493R,S:G496S,S:Q498R,S:N501Y,S:Y505H,S:T547K,S:D614G,S:H655Y,S:N679K,S:P681H,S:N764K,S:D796Y,S:N856K,S:…	Yes	VBI	EPI_ISL_9712314
H886	DJI	2021-12-25	29747	BA.1.1	21K (Omicron)	E:T9I,M:D3G,M:Q19E,M:A63T,N:P13L,N:R203K,N:G204R,ORF1a:K856R,ORF1a:L2084I,ORF1a:A2710T,ORF1a:T3255I,ORF1a:P3395H,ORF1a:I3758V,ORF1b:P314L,ORF1b:G1093S,ORF1b:I1566V,ORF9b:P10S,S:A67V,S:T95I,S:Y145D,S:L212I,S:G339D,S:R346K,S:S371L,S:S373P,S:S375F,S:K417N,S:N440K,S:G446S,S:S477N,S:T478K,S:E484A,S:Q493R,S:G496S,S:Q498R,S:N501Y,S:Y505H,S:T547K,S:D614G,S:H655Y,S:N679K,S:P681H,S:N764K,S:D796Y,S:N856K,S:…	Yes	VBI	EPI_ISL_9712315
H895	DJI	2021-12-24	28524	BA.1	21K (Omicron)	E:T9I,M:D3G,M:Q19E,M:A63T,M:H125Y,N:P13L,N:R203K,N:G204R,ORF1a:L2084I,ORF1a:A2710T,ORF1a:T3255I,ORF1a:P3395H,ORF1a:I3758V,ORF1b:P314L,ORF1b:I1566V,ORF9b:P10S,S:A67V,S:T95I,S:Y145D,S:L212I,S:G339D,S:S371L,S:S373P,S:S375F,S:S477N,S:T478K,S:E484A,S:Q493R,S:G496S,S:Q498R,S:N501Y,S:Y505H,S:T547K,S:D614G,S:H655Y,S:N679K,S:P681H,S:N764K,S:D796Y,S:N856K,S:Q954H,S:N969K,S:L981F,N:E31-,N:R32-,N:S33-,ORF1a:…	no	VBI	EPI_ISL_10038225
H898	DJI	2021-12-24	29747	BA.1.1	21K (Omicron)	E:T9I,M:D3G,M:Q19E,M:A63T,N:P13L,N:R203K,N:G204R,ORF1a:K856R,ORF1a:L2084I,ORF1a:A2710T,ORF1a:T3255I,ORF1a:P3395H,ORF1a:I3758V,ORF1b:P314L,ORF1b:G1093S,ORF1b:I1566V,ORF9b:P10S,S:A67V,S:T95I,S:Y145D,S:L212I,S:G339D,S:R346K,S:S371L,S:S373P,S:S375F,S:K417N,S:N440K,S:G446S,S:S477N,S:T478K,S:E484A,S:Q493R,S:G496S,S:Q498R,S:N501Y,S:Y505H,S:T547K,S:D614G,S:H655Y,S:N679K,S:P681H,S:N764K,S:D796Y,S:N856K,S:…	Yes	VBI	EPI_ISL_9712316
H901	DJI	2021-12-24	29747	BA.1.1	21K (Omicron)	E:T9I,M:D3G,M:Q19E,M:A63T,N:P13L,N:R203K,N:G204R,ORF1a:K856R,ORF1a:L2084I,ORF1a:A2710T,ORF1a:T3255I,ORF1a:P3395H,ORF1a:I3758V,ORF1b:P314L,ORF1b:G1093S,ORF1b:I1566V,ORF9b:P10S,S:A67V,S:T95I,S:Y145D,S:L212I,S:G339D,S:R346K,S:S371L,S:S373P,S:S375F,S:K417N,S:N440K,S:G446S,S:S477N,S:T478K,S:E484A,S:Q493R,S:G496S,S:Q498R,S:N501Y,S:Y505H,S:T547K,S:D614G,S:H655Y,S:N679K,S:P681H,S:N764K,S:D796Y,S:N856K,S:…	Yes		EPI_ISL_9712317
H907	DJI	2021-12-24	29747	BA.1.1	21K (Omicron)	E:T9I,M:D3G,M:Q19E,M:A63T,N:P13L,N:R203K,N:G204R,ORF1a:K856R,ORF1a:L2084I,ORF1a:A2710T,ORF1a:T3255I,ORF1a:P3395H,ORF1a:L3606F,ORF1a:I3758V,ORF1b:P314L,ORF1b:G1093S,ORF1b:I1566V,ORF9b:P10S,S:A67V,S:T95I,S:Y145D,S:L212I,S:G339D,S:R346K,S:S371L,S:S373P,S:S375F,S:K417N,S:N440K,S:G446S,S:S477N,S:T478K,S:E484A,S:Q493R,S:G496S,S:Q498R,S:N501Y,S:Y505H,S:T547K,S:D614G,S:H655Y,S:N679K,S:P681H,S:N764K,S:D79…	Yes	VBI	EPI_ISL_9712318
H910	DJI	2021-12-24	29708	BA.1	21K (Omicron)	E:T9I,M:D3G,M:Q19E,M:A63T,N:P13L,N:R203K,N:G204R,ORF1a:K856R,ORF1a:T1822I,ORF1a:L2084I,ORF1a:A2710T,ORF1a:T3255I,ORF1a:P3395H,ORF1a:I3758V,ORF1b:P314L,ORF1b:I1566V,ORF9b:P10S,S:A67V,S:T95I,S:Y145D,S:L212I,S:G339D,S:S371L,S:S373P,S:S375F,S:K417N,S:N440K,S:G446S,S:S477N,S:T478K,S:E484A,S:Q493R,S:G496S,S:Q498R,S:N501Y,S:Y505H,S:T547K,S:D614G,S:H655Y,S:N679K,S:P681H,S:N764K,S:D796Y,S:N856K,S:Q954H,S:…	Yes	VBI	EPI_ISL_9712319
H911	DJI	2021-12-24	29747	BA.1.1	21K (Omicron)	E:T9I,M:D3G,M:Q19E,M:A63T,N:P13L,N:R203K,N:G204R,ORF1a:K856R,ORF1a:L2084I,ORF1a:A2710T,ORF1a:T3255I,ORF1a:P3395H,ORF1a:I3758V,ORF1b:P314L,ORF1b:G1093S,ORF1b:I1566V,ORF9b:P10S,S:A67V,S:T95I,S:Y145D,S:L212I,S:G339D,S:R346K,S:S371L,S:S373P,S:S375F,S:K417N,S:N440K,S:G446S,S:S477N,S:T478K,S:E484A,S:Q493R,S:G496S,S:Q498R,S:N501Y,S:Y505H,S:T547K,S:D614G,S:H655Y,S:N679K,S:P681H,S:N764K,S:D796Y,S:N856K,S:…	Yes	VBI	EPI_ISL_9712320
H920	DJI	2021-12-23	29747	BA.1.1	21K (Omicron)	E:T9I,M:D3G,M:Q19E,M:A63T,N:P13L,N:R203K,N:G204R,ORF1a:K856R,ORF1a:L2084I,ORF1a:A2710T,ORF1a:T3255I,ORF1a:P3395H,ORF1a:I3758V,ORF1b:P314L,ORF1b:G1093S,ORF1b:I1566V,ORF9b:P10S,S:A67V,S:T95I,S:Y145D,S:L212I,S:G339D,S:R346K,S:S371L,S:S373P,S:S375F,S:K417N,S:N440K,S:G446S,S:S477N,S:T478K,S:E484A,S:Q493R,S:G496S,S:Q498R,S:N501Y,S:Y505H,S:T547K,S:D614G,S:H655Y,S:N679K,S:P681H,S:N764K,S:D796Y,S:N856K,S:…	Yes	VBI	EPI_ISL_9712321
H926	DJI	2021-12-23	29747	BA.1.1	21K (Omicron)	E:T9I,M:D3G,M:Q19E,M:A63T,N:P13L,N:R203K,N:G204R,ORF1a:K856R,ORF1a:L2084I,ORF1a:A2710T,ORF1a:T3255I,ORF1a:P3395H,ORF1a:I3758V,ORF1b:H286Y,ORF1b:P314L,ORF1b:G1093S,ORF1b:I1566V,ORF9b:P10S,S:A67V,S:T95I,S:Y145D,S:L212I,S:G339D,S:R346K,S:S371L,S:S373P,S:S375F,S:K417N,S:N440K,S:G446S,S:S477N,S:T478K,S:E484A,S:Q493R,S:G496S,S:Q498R,S:N501Y,S:Y505H,S:T547K,S:D614G,S:H655Y,S:N679K,S:P681H,S:N764K,S:D796…	Yes	VBI	EPI_ISL_9712322
H928	DJI	2021-12-23	29747	BA.1.1	21K (Omicron)	E:T9I,M:D3G,M:Q19E,M:A63T,N:P13L,N:R203K,N:G204R,ORF1a:K856R,ORF1a:L2084I,ORF1a:A2710T,ORF1a:T3255I,ORF1a:P3395H,ORF1a:I3758V,ORF1b:P314L,ORF1b:G1093S,ORF1b:I1566V,ORF9b:P10S,S:A67V,S:T95I,S:Y145D,S:L212I,S:G339D,S:R346K,S:S371L,S:S373P,S:S375F,S:K417N,S:N440K,S:G446S,S:S477N,S:T478K,S:E484A,S:Q493R,S:G496S,S:Q498R,S:N501Y,S:Y505H,S:T547K,S:D614G,S:H655Y,S:N679K,S:P681H,S:N764K,S:D796Y,S:N856K,S:…	Yes	VBI (unknown)	EPI_ISL_9712323
H930	DJI	2021-12-23	29747	BA.1	21K (Omicron)	E:T9I,M:D3G,M:Q19E,M:A63T,M:H125Y,N:P13L,N:R203K,N:G204R,ORF1a:K856R,ORF1a:L2084I,ORF1a:A2710T,ORF1a:T3255I,ORF1a:P3395H,ORF1a:I3758V,ORF1b:P314L,ORF1b:I1566V,ORF9b:P10S,S:A67V,S:T95I,S:Y145D,S:L212I,S:G339D,S:S371L,S:S373P,S:S375F,S:K417N,S:N440K,S:G446S,S:S477N,S:T478K,S:E484A,S:Q493R,S:G496S,S:Q498R,S:N501Y,S:Y505H,S:T547K,S:D614G,S:H655Y,S:N679K,S:P681H,S:N764K,S:D796Y,S:N856K,S:Q954H,S:N969K…	Yes	VBI	EPI_ISL_9712324
H932	DJI	2021-12-23	29747	BA.1.1	21K (Omicron)	E:T9I,M:D3G,M:Q19E,M:A63T,N:P13L,N:R203K,N:G204R,ORF1a:K856R,ORF1a:L2084I,ORF1a:A2710T,ORF1a:T3255I,ORF1a:P3395H,ORF1a:I3758V,ORF1b:P314L,ORF1b:G1093S,ORF1b:I1566V,ORF9b:P10S,S:A67V,S:T95I,S:Y145D,S:L212I,S:G339D,S:R346K,S:S371L,S:S373P,S:S375F,S:K417N,S:N440K,S:G446S,S:S477N,S:T478K,S:E484A,S:Q493R,S:G496S,S:Q498R,S:N501Y,S:Y505H,S:T547K,S:D614G,S:H655Y,S:N679K,S:P681H,S:N764K,S:D796Y,S:N856K,S:…	Yes	VBI	EPI_ISL_9712325
H943	DJI	2021-12-22	29747	BA.1.1	21K (Omicron)	E:T9I,M:D3G,M:Q19E,M:A63T,N:P13L,N:R203K,N:G204R,ORF1a:K856R,ORF1a:L2084I,ORF1a:A2710T,ORF1a:T3255I,ORF1a:P3395H,ORF1a:I3758V,ORF1b:P314L,ORF1b:G1093S,ORF1b:I1566V,ORF9b:P10S,S:A67V,S:T95I,S:Y145D,S:L212I,S:G339D,S:R346K,S:S371L,S:S373P,S:S375F,S:K417N,S:N440K,S:G446S,S:S477N,S:T478K,S:E484A,S:Q493R,S:G496S,S:Q498R,S:N501Y,S:Y505H,S:T547K,S:D614G,S:H655Y,S:N679K,S:P681H,S:N764K,S:D796Y,S:N856K,S:…	Yes	VBI	EPI_ISL_9712326
H946	DJI	2021-12-22	29747	BA.1.1	21K (Omicron)	E:T9I,M:D3G,M:Q19E,M:A63T,N:P13L,N:R203K,N:G204R,ORF1a:K856R,ORF1a:L2084I,ORF1a:A2710T,ORF1a:T3255I,ORF1a:P3395H,ORF1a:I3758V,ORF1b:P314L,ORF1b:G1093S,ORF1b:I1566V,ORF9b:P10S,S:A67V,S:T95I,S:Y145D,S:L212I,S:G339D,S:R346K,S:S371L,S:S373P,S:S375F,S:K417N,S:N440K,S:G446S,S:S477N,S:T478K,S:E484A,S:Q493R,S:G496S,S:Q498R,S:N501Y,S:Y505H,S:T547K,S:D614G,S:H655Y,S:N679K,S:P681H,S:N764K,S:D796Y,S:N856K,S:…	Yes	VBI	EPI_ISL_9712327
H951	DJI	2021-12-22	29747	BA.1.1	21K (Omicron)	E:T9I,M:D3G,M:Q19E,M:A63T,N:P13L,N:R203K,N:G204R,ORF1a:K856R,ORF1a:L2084I,ORF1a:A2710T,ORF1a:T3255I,ORF1a:P3395H,ORF1a:I3758V,ORF1b:P314L,ORF1b:G1093S,ORF1b:I1566V,ORF9b:P10S,S:A67V,S:T95I,S:Y145D,S:L212I,S:G339D,S:R346K,S:S371L,S:S373P,S:S375F,S:K417N,S:N440K,S:G446S,S:S477N,S:T478K,S:E484A,S:Q493R,S:G496S,S:Q498R,S:N501Y,S:Y505H,S:T547K,S:D614G,S:H655Y,S:N679K,S:P681H,S:N764K,S:D796Y,S:N856K,S:…	Yes	VBI	EPI_ISL_9712328
H959	DJI	2021-12-23	29747	BA.1.1	21K (Omicron)	E:T9I,M:D3G,M:Q19E,M:A63T,N:P13L,N:R203K,N:G204R,ORF1a:K856R,ORF1a:L2084I,ORF1a:A2710T,ORF1a:T3255I,ORF1a:P3395H,ORF1a:I3758V,ORF1b:H286Y,ORF1b:P314L,ORF1b:G1093S,ORF1b:I1566V,ORF9b:P10S,S:A67V,S:T95I,S:Y145D,S:L212I,S:G339D,S:R346K,S:S371L,S:S373P,S:S375F,S:K417N,S:N440K,S:G446S,S:S477N,S:T478K,S:E484A,S:Q493R,S:G496S,S:Q498R,S:N501Y,S:Y505H,S:T547K,S:D614G,S:H655Y,S:N679K,S:P681H,S:N764K,S:D796…	Yes	VBI	EPI_ISL_9712329
H988	DJI	2021-12-21	29747	BA.1.1	21K (Omicron)	E:T9I,M:D3G,M:Q19E,M:A63T,N:P13L,N:R203K,N:G204R,ORF1a:K856R,ORF1a:L2084I,ORF1a:A2710T,ORF1a:T3255I,ORF1a:P3395H,ORF1a:I3758V,ORF1b:P314L,ORF1b:G1093S,ORF1b:I1566V,ORF9b:P10S,S:A67V,S:T95I,S:Y145D,S:L212I,S:G339D,S:R346K,S:S371L,S:S373P,S:S375F,S:K417N,S:N440K,S:G446S,S:S477N,S:T478K,S:E484A,S:Q493R,S:G496S,S:Q498R,S:N501Y,S:Y505H,S:T547K,S:D614G,S:H655Y,S:N679K,S:P681H,S:N764K,S:D796Y,S:N856K,S:…	Yes	VBI	EPI_ISL_9712330
H989	DJI	2021-12-21	29747	BA.1.1	21K (Omicron)	E:T9I,M:D3G,M:Q19E,M:A63T,N:P13L,N:R203K,N:G204R,ORF1a:K856R,ORF1a:L2084I,ORF1a:A2710T,ORF1a:T3255I,ORF1a:P3395H,ORF1a:I3758V,ORF1b:P314L,ORF1b:G1093S,ORF1b:I1566V,ORF9b:P10S,S:A67V,S:T95I,S:Y145D,S:L212I,S:G339D,S:R346K,S:S371L,S:S373P,S:S375F,S:K417N,S:N440K,S:G446S,S:S477N,S:T478K,S:E484A,S:Q493R,S:G496S,S:Q498R,S:N501Y,S:Y505H,S:T547K,S:D614G,S:H655Y,S:N679K,S:P681H,S:N764K,S:D796Y,S:N856K,S:…	Yes	VBI	EPI_ISL_9712331
H991	DJI	2021-12-21	29747	BA.1.1	21K (Omicron)	E:T9I,M:D3G,M:Q19E,M:A63T,N:P13L,N:R203K,N:G204R,ORF1a:K856R,ORF1a:L2084I,ORF1a:A2710T,ORF1a:T3255I,ORF1a:P3395H,ORF1a:I3758V,ORF1b:P314L,ORF1b:G1093S,ORF1b:I1566V,ORF9b:P10S,S:A67V,S:T95I,S:Y145D,S:L212I,S:G339D,S:R346K,S:S371L,S:S373P,S:S375F,S:K417N,S:N440K,S:G446S,S:S477N,S:T478K,S:E484A,S:Q493R,S:G496S,S:Q498R,S:N501Y,S:Y505H,S:T547K,S:D614G,S:H655Y,S:N679K,S:P681H,S:N764K,S:D796Y,S:N856K,S:…	Yes	VBI	EPI_ISL_9712332
HS	DJI	2020-11-16	29782	B.1	20A	N:P199L,ORF1a:F679L,ORF1b:P314L,ORF1b:R2257W,ORF3a:Q57H,ORF3a:S171L,S:S494P,S:D614G	Yes		EPI_ISL_3845395
IT001	DJI	2021-10-12	29764	AY.127.1	21J (Delta)	M:I82T,N:D63G,N:R203M,N:G215C,N:D377Y,ORF1a:A1306S,ORF1a:P2046L,ORF1a:Y2262H,ORF1a:P2287S,ORF1a:V2930L,ORF1a:T3255I,ORF1a:T3646A,ORF1b:P314L,ORF1b:G662S,ORF1b:P1000L,ORF1b:A1918V,ORF1b:K1993R,ORF3a:S26L,ORF3a:G49V,ORF3a:T221K,ORF7a:V82A,ORF7a:T120I,ORF7b:T40I,ORF9b:R32L,ORF9b:T60A,S:T19R,S:T95I,S:G142D,S:R158G,S:L452R,S:T478K,S:D614G,S:P681R,S:T859N,S:D950N,ORF8:D119-,ORF8:F120-,S:E156-,S:F157-,	Yes	VBI (unknown)	EPI_ISL_6693791
IT002	DJI	2021-10-14	29764	AY.127.1	21J (Delta)	M:I82T,N:D63G,N:R203M,N:G215C,N:D377Y,ORF1a:A1306S,ORF1a:P2046L,ORF1a:Y2262H,ORF1a:P2287S,ORF1a:V2930L,ORF1a:T3255I,ORF1a:T3646A,ORF1b:P314L,ORF1b:G662S,ORF1b:P1000L,ORF1b:A1918V,ORF1b:K1993R,ORF3a:S26L,ORF3a:G49V,ORF3a:T221K,ORF7a:V82A,ORF7a:T120I,ORF7b:T40I,ORF9b:R32L,ORF9b:T60A,S:T19R,S:T95I,S:G142D,S:R158G,S:L452R,S:T478K,S:D614G,S:P681R,S:T859N,S:D950N,ORF8:D119-,ORF8:F120-,S:E156-,S:F157-,	Yes	VBI (unknown)	EPI_ISL_6693792
IT003	DJI	2021-10-15	29764	AY.120	21J (Delta)	M:I82T,N:D63G,N:R203M,N:G215C,N:D377Y,ORF1a:V28I,ORF1a:A1306S,ORF1a:P2046L,ORF1a:S2048F,ORF1a:P2287S,ORF1a:S2625F,ORF1a:V2930L,ORF1a:T3255I,ORF1a:T3646A,ORF1a:V3759F,ORF1b:P314L,ORF1b:G662S,ORF1b:P1000L,ORF1b:T1453I,ORF1b:A1918V,ORF1b:A2306T,ORF3a:S26L,ORF3a:P262L,ORF7a:V82A,ORF7a:T120I,ORF7b:T40I,ORF9b:T60A,S:T19R,S:T95I,S:G142D,S:R158G,S:L452R,S:T478K,S:D614G,S:P681R,S:D950N,ORF8:D119-,ORF8:F12…	Yes	VBI (unknown)	EPI_ISL_6693793
IT004	DJI	2021-10-16	29764	AY.120	21J (Delta)	M:I82T,N:D63G,N:R203M,N:G215C,N:D377Y,ORF1a:V28I,ORF1a:A1306S,ORF1a:P2046L,ORF1a:S2048F,ORF1a:P2287S,ORF1a:S2625F,ORF1a:V2930L,ORF1a:T3255I,ORF1a:T3646A,ORF1a:V3759F,ORF1b:P314L,ORF1b:G662S,ORF1b:P1000L,ORF1b:A1918V,ORF1b:A2306T,ORF3a:S26L,ORF3a:P262L,ORF7a:V82A,ORF7a:T120I,ORF7b:T40I,ORF9b:T60A,S:T19R,S:T95I,S:G142D,S:R158G,S:L452R,S:T478K,S:D614G,S:P681R,S:D950N,ORF8:D119-,ORF8:F120-,S:E156-,S:…	Yes	VBI (unknown)	EPI_ISL_6693794
JS	DJI	2021-02-09	29777	B.1.1.306	20B	M:C33F,N:R203K,N:G204R,ORF1a:A540V,ORF1a:A1812D,ORF1a:S1978F,ORF1a:L2778I,ORF1b:P314L,ORF1b:A2306V,ORF3a:A23S,ORF7a:A50S,ORF8:E106Q,S:D614G,S:P681H,S:S1252F	Yes		EPI_ISL_3845397
KB	DJI	2021-03-02	29763	B.1.1.7	20I (Alpha, V1)	N:D3L,N:R203K,N:G204R,N:S235F,ORF1a:T1001I,ORF1a:A1708D,ORF1a:I2230T,ORF1a:S2500F,ORF1b:P218L,ORF1b:P314L,ORF1b:S997P,ORF8:Q27*,ORF8:R52I,ORF8:Y73C,S:N501Y,S:A570D,S:D614G,S:P681H,S:T716I,S:S982A,S:D1118H,ORF1a:S3675-,ORF1a:G3676-,ORF1a:F3677-,S:H69-,S:V70-,S:Y144-,	Yes		EPI_ISL_2533877
KBR_1	DJI	2021-03-18	29764	B.1.351	20H (Beta, V2)	E:P71L,N:T205I,N:E378V,ORF1a:T265I,ORF1a:G400C,ORF1a:K1655N,ORF1a:K3353R,ORF1a:A3523V,ORF1b:T284I,ORF1b:P314L,ORF1b:P1851Q,ORF3a:Q57H,ORF3a:T151I,ORF3a:S171L,S:L18F,S:D80A,S:D215G,S:K417N,S:E484K,S:N501Y,S:D614G,S:A701V,ORF1a:S3675-,ORF1a:G3676-,ORF1a:F3677-,S:L241-,S:L242-,S:A243-,	Yes		EPI_ISL_2858666
KH	DJI	2020-11-16	29782	B.1	20A	N:P199L,ORF1a:F679L,ORF1b:P314L,ORF1b:R2257W,ORF3a:Q57H,ORF3a:S171L,S:S494P,S:D614G	Yes		EPI_ISL_3845401
MM	DJI	2021-03-23	29546	B.1.351	20H (Beta, V2)	E:P71L,N:T205I,N:E378V,ORF1a:T265I,ORF1a:G400C,ORF1a:K1655N,ORF1a:K3353R,ORF1a:A3523V,ORF1b:T284I,ORF1b:P314L,ORF1b:P1851Q,ORF3a:Q57H,ORF3a:T151I,ORF3a:S171L,S:L18F,S:D80A,S:D215G,S:K417N,S:E484K,S:N501Y,S:D614G,S:A701V,ORF1a:S3675-,ORF1a:G3676-,ORF1a:F3677-,S:L241-,S:L242-,S:A243-,	No		EPI_ISL_3920424
Mog_10	SOM	2021-03-05	29763	B.1.1.7	20I (Alpha, V1)	N:D3L,N:R203K,N:G204R,N:S235F,ORF1a:T1001I,ORF1a:A1708D,ORF1a:I2230T,ORF1a:S2500F,ORF1b:P218L,ORF1b:P314L,ORF1b:S997P,ORF8:Q27*,ORF8:R52I,ORF8:Y73C,S:N501Y,S:A570D,S:D614G,S:P681H,S:T716I,S:S982A,S:D1118H,ORF1a:S3675-,ORF1a:G3676-,ORF1a:F3677-,S:H69-,S:V70-,S:Y144-,	Yes		EPI_ISL_2533882
Mog_18	SOM	2021-02-28	29763	B.1.1.7	20I (Alpha, V1)	N:D3L,N:R203K,N:G204R,N:S235F,ORF1a:T1001I,ORF1a:A1708D,ORF1a:I2230T,ORF1a:S2500F,ORF1b:P218L,ORF1b:P314L,ORF1b:S997P,ORF8:Q27*,ORF8:R52I,ORF8:Y73C,S:N501Y,S:A570D,S:D614G,S:P681H,S:T716I,S:S982A,S:D1118H,ORF1a:S3675-,ORF1a:G3676-,ORF1a:F3677-,S:H69-,S:V70-,S:Y144-,	Yes		EPI_ISL_2858678
Mog_24	SOM	2021-02-28	29763	B.1.1.7	20I (Alpha, V1)	N:D3L,N:R203K,N:G204R,N:S235F,ORF1a:T1001I,ORF1a:A1708D,ORF1a:I2230T,ORF1a:S2500F,ORF1b:P218L,ORF1b:P314L,ORF1b:S997P,ORF8:Q27*,ORF8:R52I,ORF8:Y73C,S:N501Y,S:A570D,S:D614G,S:P681H,S:T716I,S:S982A,S:D1118H,ORF1a:S3675-,ORF1a:G3676-,ORF1a:F3677-,S:H69-,S:V70-,S:Y144-,	Yes		EPI_ISL_2533883
Mog_26	SOM	2021-02-28	29763	B.1.1.7	20I (Alpha, V1)	N:D3L,N:R203K,N:G204R,N:S235F,ORF1a:T1001I,ORF1a:A1708D,ORF1a:I2230T,ORF1a:S2500F,ORF1b:P218L,ORF1b:P314L,ORF1b:S997P,ORF3a:L95F,ORF8:Q27*,ORF8:R52I,ORF8:Y73C,S:N501Y,S:A570D,S:D614G,S:P681H,S:T716I,S:S982A,S:D1118H,ORF1a:S3675-,ORF1a:G3676-,ORF1a:F3677-,S:H69-,S:V70-,S:Y144-,	Yes		EPI_ISL_2858679
Mog_32	SOM	2021-02-28	29763	B.1.1.7	20I (Alpha, V1)	N:D3L,N:R203K,N:G204R,N:S235F,ORF1a:T1001I,ORF1a:A1708D,ORF1a:I2230T,ORF1a:S2500F,ORF1b:P218L,ORF1b:P314L,ORF1b:S997P,ORF1b:K2085N,ORF8:Q27*,ORF8:R52I,ORF8:Y73C,S:N501Y,S:A570D,S:D614G,S:P681H,S:T716I,S:S982A,S:D1118H,ORF1a:S3675-,ORF1a:G3676-,ORF1a:F3677-,S:H69-,S:V70-,S:Y144-,	Yes		EPI_ISL_2858680
Mog_34	SOM	2021-02-28	29763	B.1.1.7	20I (Alpha, V1)	N:D3L,N:R203K,N:G204R,N:S235F,ORF1a:T1001I,ORF1a:A1708D,ORF1a:I2230T,ORF1a:S2500F,ORF1b:P218L,ORF1b:P314L,ORF1b:S997P,ORF1b:I1674R,ORF7a:*122W,ORF7b:I2V,ORF8:Q27*,ORF8:R52I,ORF8:Y73C,S:N501Y,S:A570D,S:D614G,S:P681H,S:T716I,S:S982A,S:D1118H,ORF1a:S3675-,ORF1a:G3676-,ORF1a:F3677-,S:H69-,S:V70-,S:H146-,	Yes		EPI_ISL_2858681
Mog_40	SOM	2021-02-28	29546	B.1.351	20H (Beta, V2)	E:P71L,N:T205I,ORF1a:T265I,ORF1a:K1655N,ORF1a:K3353R,ORF1b:P314H,ORF3a:Q57H,ORF3a:W131L,ORF3a:S171L,ORF3a:G254*,ORF8:D34N,S:L18F,S:D80A,S:D215G,S:K417N,S:E484K,S:N501Y,S:D614G,S:A701V,ORF1a:S3675-,ORF1a:G3676-,ORF1a:F3677-,S:L241-,S:L242-,S:A243-,	No		EPI_ISL_3920372
Mog_42	SOM	2021-02-28	29546	B.1.351	20H (Beta, V2)	E:P71L,N:T205I,ORF1a:T265I,ORF1a:K1655N,ORF1a:K3353R,ORF1b:P314H,ORF3a:Q57H,ORF3a:W131L,ORF3a:S171L,ORF3a:G254*,ORF8:D34N,S:L18F,S:D80A,S:D215G,S:K417N,S:E484K,S:N501Y,S:D614G,S:A701V,ORF1a:S3675-,ORF1a:G3676-,ORF1a:F3677-,S:L241-,S:L242-,S:A243-,	No		EPI_ISL_3920373
Mog_45	SOM	2021-02-28	23475	B.1.1.7	20I (Alpha, V1)	N:D3L,N:R203K,N:G204R,N:S235F,ORF1a:T1001I,ORF1a:Q1582*,ORF1a:A1708D,ORF1a:S2500F,ORF1a:N3443T,ORF1b:P218L,ORF1b:S997P,ORF1b:A2188V,ORF1b:A2504V,ORF8:Q27*,ORF8:R52I,ORF8:Y73C,S:N501Y,S:A570D,S:D614G,S:P681H,S:T716I,S:A846V,S:D1118H,ORF1a:K1050-,ORF1a:S3675-,ORF1a:G3676-,ORF1a:F3677-,	No		EPI_ISL_3920384
Mog_46	SOM	2021-02-28	29768	B.1.351	20H (Beta, V2)	E:P71L,N:T205I,ORF1a:T265I,ORF1a:K1655N,ORF1a:K3353R,ORF1b:P314H,ORF3a:Q57H,ORF3a:W131L,ORF3a:S171L,ORF3a:G254*,ORF8:D34N,S:L18F,S:D80A,S:D215G,S:K417N,S:E484K,S:N501Y,S:D614G,S:A701V,ORF1a:S3675-,ORF1a:G3676-,ORF1a:F3677-,S:L241-,S:L242-,S:A243-,	Yes		EPI_ISL_3845417
Mog_54	SOM	2021-02-28	29764	B.1.351	20H (Beta, V2)	E:P71L,N:T205I,ORF1a:T265I,ORF1a:K1655N,ORF1a:K3353R,ORF1b:P314H,ORF3a:Q57H,ORF3a:W131L,ORF3a:S171L,ORF3a:G254*,ORF8:D34N,S:L18F,S:D80A,S:D215G,S:K417N,S:E484K,S:N501Y,S:D614G,S:A701V,ORF1a:S3675-,ORF1a:G3676-,ORF1a:F3677-,S:L241-,S:L242-,S:A243-,	Yes		EPI_ISL_2858682
NK	DJI	2021-03-01	29763	B.1.1.7	20I (Alpha, V1)	N:D3L,N:R203K,N:G204R,N:S235F,ORF1a:T1001I,ORF1a:A1708D,ORF1a:I2230T,ORF1a:S2500F,ORF1b:P218L,ORF1b:P314L,ORF1b:S997P,ORF8:Q27*,ORF8:R52I,ORF8:Y73C,S:H49Y,S:N501Y,S:A570D,S:D614G,S:P681H,S:T716I,S:S982A,S:D1118H,ORF1a:S3675-,ORF1a:G3676-,ORF1a:F3677-,S:H69-,S:V70-,S:Y144-,	Yes		EPI_ISL_2858667
NL037	DJI	2021-09-09	29764	B.1.617.2	21J (Delta)	M:I82T,N:D63G,N:R203M,N:G215C,N:D377Y,ORF1a:Q998H,ORF1a:A1306S,ORF1a:N1999S,ORF1a:P2046L,ORF1a:P2287S,ORF1a:V2930L,ORF1a:T3255I,ORF1a:T3646A,ORF1b:Y154C,ORF1b:P314L,ORF1b:G662S,ORF1b:P1000L,ORF1b:A1918V,ORF1b:T2432I,ORF3a:S26L,ORF7a:V82A,ORF7a:T120I,ORF7b:T40I,ORF9b:T60A,S:T19R,S:T95I,S:G142D,S:R158G,S:L452R,S:T478K,S:D614G,S:P681R,S:D950N,S:V1104L,ORF8:D119-,ORF8:F120-,S:E156-,S:F157-,	Yes	VBI	EPI_ISL_6693795
NL038	DJI	2021-09-09	29764	B.1.617.2	21J (Delta)	M:I82T,N:D63G,N:R203M,N:G215C,N:D377Y,ORF1a:Q998H,ORF1a:A1306S,ORF1a:N1999S,ORF1a:P2046L,ORF1a:P2287S,ORF1a:V2930L,ORF1a:T3255I,ORF1a:T3646A,ORF1b:Y154C,ORF1b:P314L,ORF1b:G662S,ORF1b:P1000L,ORF1b:A1918V,ORF1b:T2432I,ORF3a:S26L,ORF7a:V82A,ORF7a:T120I,ORF7b:T40I,ORF9b:T60A,S:T19R,S:T95I,S:G142D,S:R158G,S:L452R,S:T478K,S:D614G,S:P681R,S:D950N,S:V1104L,ORF8:D119-,ORF8:F120-,S:E156-,S:F157-,	Yes	VBI	EPI_ISL_6693796
NL039	DJI	2021-09-09	29764	B.1.617.2	21J (Delta)	M:I82T,N:D63G,N:R203M,N:G215C,N:D377Y,ORF1a:Q998H,ORF1a:A1306S,ORF1a:N1999S,ORF1a:P2046L,ORF1a:P2287S,ORF1a:V2930L,ORF1a:T3255I,ORF1a:T3646A,ORF1b:Y154C,ORF1b:P314L,ORF1b:G662S,ORF1b:P1000L,ORF1b:A1918V,ORF1b:T2432I,ORF3a:S26L,ORF7a:V82A,ORF7a:T120I,ORF7b:T40I,ORF9b:T60A,S:T19R,S:T95I,S:G142D,S:R158G,S:L452R,S:T478K,S:D614G,S:P681R,S:D950N,S:V1104L,ORF8:D119-,ORF8:F120-,S:E156-,S:F157-,	Yes	VBI	EPI_ISL_6693797
PC_132	DJI	2021-03-04	29763	B.1.1.7	20I (Alpha, V1)	N:D3L,N:R203K,N:G204R,N:S235F,ORF1a:T1001I,ORF1a:A1708D,ORF1a:I2230T,ORF1a:S2500F,ORF1b:P218L,ORF1b:P314L,ORF1b:S997P,ORF8:Q27*,ORF8:R52I,ORF8:Y73C,S:H49Y,S:N501Y,S:A570D,S:D614G,S:P681H,S:T716I,S:S982A,S:D1118H,ORF1a:S3675-,ORF1a:G3676-,ORF1a:F3677-,S:H69-,S:V70-,S:Y144-,	Yes	VBI (partial)	EPI_ISL_2533878
PC_45	DJI	2021-01-28	29769	B.1.1.306	20B	M:C33F,N:R203K,N:G204R,ORF1a:A540V,ORF1a:A1812D,ORF1a:S1978F,ORF1a:L2778I,ORF1b:P314L,ORF1b:A2306V,ORF3a:A23S,ORF7a:A50S,ORF8:E106Q,S:D614G,S:P681H,S:S1252F	Yes		EPI_ISL_2858687
PMT_1	DJI	2021-03-19	29764	B.1.351	20H (Beta, V2)	E:P71L,N:T205I,N:E378V,ORF1a:T265I,ORF1a:G400C,ORF1a:K1655N,ORF1a:K3353R,ORF1a:A3523V,ORF1b:P314L,ORF1b:P1851Q,ORF3a:Q57H,ORF3a:T151I,ORF3a:S171L,S:L18F,S:D80A,S:D215G,S:K417N,S:E484K,S:N501Y,S:D614G,S:A701V,ORF1a:S3675-,ORF1a:G3676-,ORF1a:F3677-,S:L241-,S:L242-,S:A243-,	Yes		EPI_ISL_2858668
PS	DJI	2021-03-02	29763	B.1.1.7	20I (Alpha, V1)	N:D3L,N:R203K,N:G204R,N:S235F,ORF1a:T1001I,ORF1a:A1708D,ORF1a:I2230T,ORF1a:S2500F,ORF1b:P218L,ORF1b:P314L,ORF1b:S997P,ORF8:Q27*,ORF8:R52I,ORF8:Y73C,S:N501Y,S:A570D,S:D614G,S:P681H,S:T716I,S:S982A,S:D1118H,ORF1a:S3675-,ORF1a:G3676-,ORF1a:F3677-,S:H69-,S:V70-,S:Y144-,	Yes		EPI_ISL_2533879
RA	DJI	2021-03-15	29546	B.1.351	20H (Beta, V2)	E:P71L,N:T205I,N:E378V,ORF1a:T265I,ORF1a:G400C,ORF1a:K1655N,ORF1a:K3353R,ORF1a:A3523V,ORF1b:T284I,ORF1b:P314L,ORF1b:P1851Q,ORF3a:Q57H,ORF3a:T151I,ORF3a:S171L,S:L18F,S:D80A,S:D215G,S:K417N,S:E484K,S:N501Y,S:D614G,S:A701V,ORF1a:S3675-,ORF1a:G3676-,ORF1a:F3677-,S:L241-,S:L242-,S:A243-,	No		EPI_ISL_3920425
SOTF_259	DJI	2021-04-16	29073	B.1.351	20H (Beta, V2)	E:P71L,N:T205I,N:E378V,ORF1a:T265I,ORF1a:G400C,ORF1a:K1655N,ORF1a:K3353R,ORF1a:A3523V,ORF1b:P314L,ORF1b:P1851Q,ORF3a:Q57H,ORF3a:T151I,ORF3a:S171L,S:L18F,S:D80A,S:D215G,S:K417N,S:E484K,S:N501Y,S:D614G,S:A701V,ORF1a:S3675-,ORF1a:G3676-,ORF1a:F3677-,S:L241-,S:L242-,S:A243-,	No	VBI	EPI_ISL_3920337
SOTF_344	DJI	2021-04-23	28806	B.1.351	20H (Beta, V2)	E:P71L,N:T205I,N:E378V,ORF1a:T265I,ORF1a:G400C,ORF1a:K1655N,ORF1a:K3353R,ORF1a:A3523V,ORF1b:P314L,ORF1b:P1851Q,ORF3a:Q57H,ORF3a:T151I,ORF3a:S171L,S:L18F,S:D80A,S:D215G,S:K417N,S:D614G,S:A701V,ORF1a:S3675-,ORF1a:G3676-,ORF1a:F3677-,S:L241-,S:L242-,S:A243-,	No	VBI	EPI_ISL_3920327
SOTF_EA_87	DJI	2021-12-27	29747	BA.1.1	21K (Omicron)	E:T9I,M:D3G,M:Q19E,M:A63T,N:P13L,N:R203K,N:G204R,ORF1a:K856R,ORF1a:L2084I,ORF1a:A2710T,ORF1a:T3255I,ORF1a:P3395H,ORF1a:I3758V,ORF1b:P314L,ORF1b:G1093S,ORF1b:I1566V,ORF9b:P10S,S:A67V,S:T95I,S:Y145D,S:L212I,S:G339D,S:R346K,S:S371L,S:S373P,S:S375F,S:K417N,S:N440K,S:G446S,S:S477N,S:T478K,S:E484A,S:Q493R,S:S494P,S:G496S,S:Q498R,S:N501Y,S:Y505H,S:T547K,S:D614G,S:H655Y,S:N679K,S:P681H,S:N764K,S:D796Y,S:…	Yes	VBI	EPI_ISL_9712333
SOTF_EA12	DJI	2021-02-25	29763	B.1.1.7	20I (Alpha, V1)	N:D3L,N:R203K,N:G204R,N:S235F,ORF1a:T1001I,ORF1a:A1708D,ORF1a:I2230T,ORF1a:S2500F,ORF1b:P218L,ORF1b:P314L,ORF1b:S997P,ORF8:Q27*,ORF8:R52I,ORF8:Y73C,S:H49Y,S:N501Y,S:A570D,S:D614G,S:P681H,S:T716I,S:S982A,S:D1118H,ORF1a:S3675-,ORF1a:G3676-,ORF1a:F3677-,S:H69-,S:V70-,S:Y144-,	Yes		EPI_ISL_2858669
SOTF_EA13	DJI	2021-02-26	29766	B.1.1.7	20I (Alpha, V1)	N:D3L,N:R203K,N:G204R,N:S235F,ORF1a:T1001I,ORF1a:A1708D,ORF1a:I2230T,ORF1a:S2500F,ORF1b:P218L,ORF1b:P314L,ORF1b:S997P,ORF8:Q27*,ORF8:R52I,ORF8:Y73C,S:N501Y,S:A570D,S:D614G,S:P681H,S:T716I,S:S982A,S:D1118H,ORF1a:S3675-,ORF1a:G3676-,ORF1a:F3677-,S:H69-,S:V70-,	Yes		EPI_ISL_2858670
SOTF_EA14	DJI	2021-02-26	29754	B.1.1.7	20I (Alpha, V1)	N:D3L,N:R203K,N:G204R,N:S235F,ORF1a:T1001I,ORF1a:A1708D,ORF1a:I2230T,ORF1a:S2500F,ORF1b:P218L,ORF1b:P314L,ORF1b:S997P,ORF1b:S2688C,ORF1b:S2689R,ORF1b:D2690S,ORF1b:V2693*,ORF8:Q27*,ORF8:R52I,ORF8:Y73C,S:N501Y,S:A570D,S:D614G,S:P681H,S:T716I,S:S982A,S:D1118H,ORF1a:S3675-,ORF1a:G3676-,ORF1a:F3677-,ORF1b:N2694-,ORF1b:N2695-,ORF1b:*2696-,S:H69-,S:V70-,S:Y144-,	Yes		EPI_ISL_2858671
SOTF_EA15	DJI	2021-02-26	26942	B.1.1.7	20I (Alpha, V1)	N:D3L,N:R203K,N:G204R,N:S235F,ORF1a:T1001I,ORF1a:A1708D,ORF1a:I2230T,ORF1a:S2500F,ORF1b:P218L,ORF1b:P314L,ORF1b:S997P,ORF8:Y73C,S:N501Y,S:A570D,S:D614G,S:P681H,S:T716I,S:S982A,S:D1118H,ORF1a:S3675-,ORF1a:G3676-,ORF1a:F3677-,	No		EPI_ISL_3920374
SOTF_EA16	DJI	2021-02-27	29763	B.1.1.7	20I (Alpha, V1)	N:D3L,N:R203K,N:G204R,N:S235F,ORF1a:T1001I,ORF1a:A1708D,ORF1a:I2230T,ORF1a:S2500F,ORF1b:P218L,ORF1b:P314L,ORF1b:S997P,ORF8:Q27*,ORF8:R52I,ORF8:Y73C,S:N501Y,S:A570D,S:D614G,S:P681H,S:T716I,S:S982A,S:D1118H,ORF1a:S3675-,ORF1a:G3676-,ORF1a:F3677-,S:H69-,S:V70-,S:Y144-,	Yes		EPI_ISL_3920371
SOTF_EA161	DJI	2021-04-03	29764	B.1.351	20H (Beta, V2)	E:P71L,N:T205I,N:E378V,ORF1a:T265I,ORF1a:G400C,ORF1a:K1655N,ORF1a:K3353R,ORF1a:A3523V,ORF1b:T284I,ORF1b:P314L,ORF1b:P1851Q,ORF3a:Q57H,ORF3a:T151I,ORF3a:S171L,S:L18F,S:D80A,S:D215G,S:K417N,S:E484K,S:N501Y,S:D614G,S:A701V,ORF1a:S3675-,ORF1a:G3676-,ORF1a:F3677-,S:L241-,S:L242-,S:A243-,	Yes		EPI_ISL_3845403
SOTF_EA162	DJI	2021-04-03	28811	B.1.351	20H (Beta, V2)	E:P71L,N:T205I,N:E378V,ORF1a:T265I,ORF1a:G400C,ORF1a:K1655N,ORF1a:K3353R,ORF1a:A3523V,ORF1b:T284I,ORF1b:P314L,ORF1b:P1851Q,ORF3a:Q57H,ORF3a:T151I,ORF3a:S171L,S:L18F,S:D80A,S:D215G,S:K417N,S:D614G,S:A701V,ORF1a:S3675-,ORF1a:G3676-,ORF1a:F3677-,S:L241-,S:L242-,S:A243-,	No		EPI_ISL_3920329
SOTF_EA26	DJI	2021-03-04	29763	B.1.1.7	20I (Alpha, V1)	N:D3L,N:R203K,N:G204R,N:S235F,ORF1a:S302F,ORF1a:T1001I,ORF1a:A1708D,ORF1a:I2230T,ORF1a:S2500F,ORF1b:P218L,ORF1b:P314L,ORF1b:S997P,ORF8:Q27*,ORF8:R52I,ORF8:Y73C,S:N501Y,S:A570D,S:D614G,S:P681H,S:T716I,S:S982A,S:D1118H,ORF1a:S3675-,ORF1a:G3676-,ORF1a:F3677-,S:H69-,S:V70-,S:Y144-,	Yes		EPI_ISL_2858672
SOTF_EA267	DJI	2021-04-11	28650	B.1.351	20H (Beta, V2)	E:P71L,N:E378V,ORF1a:T265I,ORF1a:G400C,ORF1a:K1655N,ORF1a:K3353R,ORF1a:A3523V,ORF1b:P314L,ORF1b:P1851Q,ORF3a:Q57H,ORF3a:T151I,ORF3a:S171L,S:L18F,S:D80A,S:D215G,S:K417N,S:D614G,S:A701V,N:S194-,N:R195-,N:N196-,N:S197-,N:T198-,N:P199-,N:G200-,N:S201-,N:S202-,N:R203-,N:G204-,N:T205-,N:S206-,N:P207-,N:A208-,N:R209-,N:M210-,N:A211-,N:G212-,N:N213-,N:G214-,N:G215-,N:D216-,N:A217-,N:A218-,N:L219-,N:A220-…	No		EPI_ISL_3920328
SOTF_EA27	DJI	2021-03-04	29763	B.1.1.7	20I (Alpha, V1)	N:D3L,N:R203K,N:G204R,N:S235F,ORF1a:T1001I,ORF1a:A1708D,ORF1a:I2230T,ORF1a:S2500F,ORF1a:T2952I,ORF1b:P218L,ORF1b:P314L,ORF1b:S997P,ORF8:Q27*,ORF8:R52I,ORF8:Y73C,S:N501Y,S:A570D,S:D614G,S:P681H,S:T716I,S:S982A,S:D1118H,ORF1a:S3675-,ORF1a:G3676-,ORF1a:F3677-,S:H69-,S:V70-,S:Y144-,	Yes		EPI_ISL_2858673
SOTF_EA43	DJI	2021-03-06	29763	B.1.1.7	20I (Alpha, V1)	N:D3L,N:R203K,N:G204R,N:S235F,ORF1a:T1001I,ORF1a:A1708D,ORF1a:I2230T,ORF1a:S2500F,ORF1b:P218L,ORF1b:P314L,ORF1b:S997P,ORF3a:S171L,ORF8:Q27*,ORF8:R52I,ORF8:Y73C,S:N501Y,S:A570D,S:D614G,S:P681H,S:T716I,S:S982A,S:D1118H,ORF1a:S3675-,ORF1a:G3676-,ORF1a:F3677-,S:H69-,S:V70-,S:Y144-,	Yes		EPI_ISL_2533880
SOTF_EA57	DJI	2021-02-24	29763	B.1.1.7	20I (Alpha, V1)	N:D3L,N:R203K,N:G204R,N:S235F,ORF1a:T1001I,ORF1a:A1708D,ORF1a:I2230T,ORF1a:S2500F,ORF1b:P218L,ORF1b:P314L,ORF1b:S997P,ORF8:Q27*,ORF8:R52I,ORF8:Y73C,S:N501Y,S:A570D,S:D614G,S:P681H,S:T716I,S:S982A,S:D1118H,ORF1a:S3675-,ORF1a:G3676-,ORF1a:F3677-,S:H69-,S:V70-,S:Y144-,	Yes		EPI_ISL_2858674
SOTF_EA64	DJI	2021-02-24	29763	B.1.1.7	20I (Alpha, V1)	N:D3L,N:R203K,N:G204R,N:S235F,ORF1a:T1001I,ORF1a:A1708D,ORF1a:I2230T,ORF1a:S2500F,ORF1b:P218L,ORF1b:P314L,ORF1b:S997P,ORF8:Q27*,ORF8:R52I,ORF8:Y73C,S:N501Y,S:A570D,S:D614G,S:P681H,S:T716I,S:S982A,S:D1118H,ORF1a:S3675-,ORF1a:G3676-,ORF1a:F3677-,S:H69-,S:V70-,S:Y144-,	Yes		EPI_ISL_2858675
SOTFEA_46	DJI	2021-08-06	29764	AY.26	21I (Delta)	M:I82T,N:D63G,N:R203M,N:D377Y,ORF1a:N278S,ORF1a:I693T,ORF1a:L1469I,ORF1a:P1640L,ORF1a:A3209V,ORF1a:V3718A,ORF1a:T3750I,ORF1b:P314L,ORF1b:G662S,ORF1b:P1000L,ORF1b:P1570L,ORF1b:D2576Y,ORF3a:S26L,ORF6:K48N,ORF7a:V82A,ORF7a:T120I,ORF9b:T60A,S:T19R,S:G142D,S:R158G,S:A222V,S:L452R,S:T478K,S:D614G,S:P681R,S:D950N,S:N1074S,S:V1264L,ORF8:D119-,ORF8:F120-,S:E156-,S:F157-,	Yes		EPI_ISL_6693798
SOTFEA_72	DJI	2021-09-20	29764	AY.127.1	21J (Delta)	M:I82T,N:D63G,N:R203M,N:G215C,N:D377Y,ORF1a:A1306S,ORF1a:P2046L,ORF1a:P2287S,ORF1a:V2930L,ORF1a:T3255I,ORF1a:T3646A,ORF1b:P314L,ORF1b:G662S,ORF1b:P1000L,ORF1b:A1918V,ORF1b:K1993R,ORF3a:S26L,ORF3a:G49V,ORF3a:T221K,ORF7a:V82A,ORF7a:T120I,ORF7b:T40I,ORF9b:R32L,ORF9b:T60A,S:T19R,S:T95I,S:G142D,S:R158G,S:L452R,S:T478K,S:D614G,S:P681R,S:T859N,S:D950N,ORF8:D119-,ORF8:F120-,S:E156-,S:F157-,	Yes	VBI	EPI_ISL_6693799
SOTFEA_88	DJI	2022-01-03	29746	BA.1.1	21K (Omicron)	E:T9I,M:D3G,M:Q19E,M:A63T,N:P13L,N:R203K,N:G204R,ORF1a:K856R,ORF1a:L2084I,ORF1a:A2710T,ORF1a:T3255I,ORF1a:P3395H,ORF1a:I3758V,ORF1b:H286Y,ORF1b:P314L,ORF1b:G1093S,ORF1b:I1566V,ORF9b:P10S,S:A67V,S:T95I,S:Y145D,S:L212I,S:G339D,S:R346K,S:S371L,S:S373P,S:S375F,S:K417N,S:N440K,S:G446S,S:S477N,S:T478K,S:E484A,S:Q493R,S:G496S,S:Q498R,S:N501Y,S:Y505H,S:T547K,S:D614G,S:H655Y,S:N679K,S:P681H,S:N764K,S:D796…	Yes	VBI	EPI_ISL_10038167
SS	DJI	2021-03-01	29763	B.1.1.7	20I (Alpha, V1)	N:D3L,ORF1a:T1001I,ORF1a:A1708D,ORF1a:I2230T,ORF1a:S2500F,ORF1b:P218L,ORF1b:P314L,ORF1b:S997P,ORF8:Q27*,ORF8:R52I,ORF8:Y73C,S:N501Y,S:A570D,S:D614G,S:P681H,S:T716I,S:S982A,S:D1118H,ORF1a:S3675-,ORF1a:G3676-,ORF1a:F3677-,S:H69-,S:V70-,S:Y144-,	Yes		EPI_ISL_2858686
TF159	DJI	2021-03-04	29763	B.1.1.7	20I (Alpha, V1)	N:D3L,N:R203K,N:G204R,N:S235F,ORF1a:T1001I,ORF1a:A1708D,ORF1a:I2230T,ORF1a:S2500F,ORF1b:P218L,ORF1b:P314L,ORF1b:S997P,ORF8:Q27*,ORF8:R52I,ORF8:Y73C,S:H49Y,S:N501Y,S:A570D,S:D614G,S:P681H,S:T716I,S:S982A,S:D1118H,ORF1a:S3675-,ORF1a:G3676-,ORF1a:F3677-,S:H69-,S:V70-,S:Y144-,	Yes		EPI_ISL_2858676
TF195	DJI	2021-03-10	29763	B.1.1.7	20I (Alpha, V1)	N:D3L,N:R203K,N:G204R,N:S235F,ORF1a:T1001I,ORF1a:A1708D,ORF1a:I2230T,ORF1a:S2500F,ORF1b:P218L,ORF1b:P314L,ORF1b:S997P,ORF8:Q27*,ORF8:R52I,ORF8:Y73C,S:H49Y,S:N501Y,S:A570D,S:D614G,S:P681H,S:T716I,S:S982A,S:D1118H,S:A1222S,ORF1a:S3675-,ORF1a:G3676-,ORF1a:F3677-,S:H69-,S:V70-,S:Y144-,	Yes		EPI_ISL_2533881
TF360	DJI	2021-04-13	27719	B.1.351	20H (Beta, V2)	E:P71L,N:T141I,N:E378V,ORF1a:T265I,ORF1a:G400C,ORF1a:S610L,ORF1a:K3353R,ORF1a:A3523V,ORF1b:P314L,ORF1b:A1046V,ORF1b:P1851Q,ORF3a:Q57H,ORF3a:T151I,ORF3a:S171L,S:D80A,S:D215G,S:K417N,S:D614G,S:Q677H,S:A701V,ORF1a:S3675-,ORF1a:G3676-,ORF1a:F3677-,S:L241-,S:L242-,S:A243-,	No		EPI_ISL_3920375
TF56	DJI	2021-02-25	29763	B.1.1.7	20I (Alpha, V1)	N:D3L,N:R203K,N:G204R,N:S235F,ORF1a:T1001I,ORF1a:T1496I,ORF1a:A1708D,ORF1a:I2230T,ORF1a:S2500F,ORF1b:P218L,ORF1b:P314L,ORF1b:S997P,ORF8:Q27*,ORF8:R52I,ORF8:Y73C,S:N501Y,S:A570D,S:D614G,S:P681H,S:T716I,S:S982A,S:D1118H,ORF1a:S3675-,ORF1a:G3676-,ORF1a:F3677-,S:H69-,S:V70-,S:Y144-,	Yes		EPI_ISL_2858677

## Sheet: Sheet1
19	DJI	2021-01-18	29782	A	20B	N:R203K,N:G204R,ORF1a:A540V,ORF1a:A1812D,ORF1a:S1978F,ORF1a:L2778I,ORF1b:P314L,ORF1b:A2306V,ORF3a:A23S,ORF7a:A50S,ORF8:E106Q,S:D614G,S:P681H,S:S1252F	Yes		EPI_ISL_2533830
D470	DJI	2021-09-16	29764	AY.127.1	21J (Delta)	M:I82T,N:D63G,N:R203M,N:G215C,N:D377Y,ORF1a:H325Y,ORF1a:A1306S,ORF1a:P2046L,ORF1a:P2287S,ORF1a:V2930L,ORF1a:T3255I,ORF1a:T3646A,ORF1b:P314L,ORF1b:G662S,ORF1b:P1000L,ORF1b:A1918V,ORF1b:K1993R,ORF3a:S26L,ORF3a:G49V,ORF3a:T221K,ORF7a:V82A,ORF7a:T120I,ORF7b:Y10H,ORF7b:T40I,ORF9b:R32L,ORF9b:T60A,S:T19R,S:T95I,S:G142D,S:R158G,S:L452R,S:T478K,S:D614G,S:P681R,S:T859N,S:D950N,ORF8:D119-,ORF8:F120-,S:E156-…	Yes	Reinfection	EPI_ISL_6693748
D402	DJI	2021-09-18	29764	AY.127.1	21J (Delta)	M:I82T,N:D63G,N:R203M,N:G215C,N:D377Y,ORF1a:M902T,ORF1a:A1306S,ORF1a:P2046L,ORF1a:P2287S,ORF1a:V2930L,ORF1a:T3255I,ORF1a:T3646A,ORF1b:P314L,ORF1b:G662S,ORF1b:P1000L,ORF1b:A1918V,ORF1b:K1993R,ORF3a:S26L,ORF3a:G49V,ORF3a:L85F,ORF3a:T221K,ORF7a:V82A,ORF7a:T120I,ORF7b:T40I,ORF9b:R32L,ORF9b:T60A,S:T19R,S:T95I,S:G142D,S:R158G,S:L452R,S:T478K,S:D614G,S:P681R,S:T859N,S:D950N,ORF8:D119-,ORF8:F120-,S:E156-…	Yes		EPI_ISL_6693745
E264	DJI	2021-09-30	29764	AY.127.1	21J (Delta)	M:I82T,N:D63G,N:R203M,N:G215C,N:D377Y,ORF1a:A1306S,ORF1a:P2046L,ORF1a:P2287S,ORF1a:V2930L,ORF1a:T3255I,ORF1a:T3646A,ORF1b:T17I,ORF1b:P314L,ORF1b:G662S,ORF1b:P1000L,ORF1b:A1918V,ORF1b:K1993R,ORF3a:S26L,ORF3a:G49V,ORF3a:T221K,ORF7a:V82A,ORF7a:T120I,ORF7b:T40I,ORF8:R115L,ORF9b:R32L,ORF9b:T60A,S:T19R,S:T95I,S:G142D,S:R158G,S:L452R,S:T478K,S:D614G,S:P681R,S:T739I,S:T859N,S:D950N,ORF8:D119-,ORF8:F120-,…	Yes		EPI_ISL_6693757
E294	DJI	2021-03-19	29764	AY.127.1	20H (Beta, V2)	E:P71L,N:T205I,N:E378V,ORF1a:T265I,ORF1a:G400C,ORF1a:K1655N,ORF1a:K3353R,ORF1a:A3523V,ORF1b:T284I,ORF1b:P314L,ORF1b:P1851Q,ORF3a:Q57H,ORF3a:T151I,ORF3a:S171L,S:L18F,S:D80A,S:D215G,S:K417N,S:E484K,S:N501Y,S:D614G,S:A701V,ORF1a:S3675-,ORF1a:G3676-,ORF1a:F3677-,S:L241-,S:L242-,S:A243-,	Yes		EPI_ISL_3845378
F122	DJI	2021-04-07	29764	AY.127.1	20H (Beta, V2)	E:P71L,N:T24I,N:T205I,N:E378V,ORF1a:T265I,ORF1a:G400C,ORF1a:K1655N,ORF1a:K3353R,ORF1a:A3523V,ORF1b:P314L,ORF1b:P1851Q,ORF3a:Q57H,ORF3a:T151I,ORF3a:S171L,S:L18F,S:D80A,S:D215G,S:K417N,S:E484K,S:N501Y,S:D614G,S:A701V,ORF1a:S3675-,ORF1a:G3676-,ORF1a:F3677-,S:L241-,S:L242-,S:A243-,	Yes		EPI_ISL_2533872
F397	DJI	2021-10-18	29764	AY.127.1	21J (Delta)	M:I82T,N:D63G,N:R203M,N:G215C,N:D377Y,ORF1a:K798N,ORF1a:A1306S,ORF1a:P2046L,ORF1a:P2287S,ORF1a:V2930L,ORF1a:T3255I,ORF1a:T3646A,ORF1b:P314L,ORF1b:G662S,ORF1b:P1000L,ORF1b:A1918V,ORF1b:K1993R,ORF3a:S26L,ORF3a:G49V,ORF3a:T221K,ORF7a:V82A,ORF7a:T120I,ORF7b:I26T,ORF7b:T40I,ORF9b:R32L,ORF9b:T60A,S:T19R,S:T95I,S:G142D,S:R158G,S:L452R,S:T478K,S:D614G,S:P681R,S:T859N,S:D950N,ORF8:D119-,ORF8:F120-,S:E156-…	Yes		EPI_ISL_6693789
SOTFEA_46	DJI	2021-08-06	29764	AY.26	21I (Delta)	M:I82T,N:D63G,N:R203M,N:D377Y,ORF1a:N278S,ORF1a:I693T,ORF1a:L1469I,ORF1a:P1640L,ORF1a:A3209V,ORF1a:V3718A,ORF1a:T3750I,ORF1b:P314L,ORF1b:G662S,ORF1b:P1000L,ORF1b:P1570L,ORF1b:D2576Y,ORF3a:S26L,ORF6:K48N,ORF7a:V82A,ORF7a:T120I,ORF9b:T60A,S:T19R,S:G142D,S:R158G,S:A222V,S:L452R,S:T478K,S:D614G,S:P681R,S:D950N,S:N1074S,S:V1264L,ORF8:D119-,ORF8:F120-,S:E156-,S:F157-,	Yes		EPI_ISL_6693798
A459	DJI	2021-12-29	29764	AY.3	21J (Delta)	M:I82T,N:D63G,N:R203M,N:G215C,N:D377Y,ORF1a:G519S,ORF1a:A1306S,ORF1a:P2046L,ORF1a:C2165W,ORF1a:P2287S,ORF1a:V2930L,ORF1a:T3255I,ORF1a:T3646A,ORF1a:I3731V,ORF1b:P314L,ORF1b:G662S,ORF1b:P1000L,ORF1b:A1918V,ORF3a:S26L,ORF3a:A72T,ORF7a:V82A,ORF7a:T120I,ORF7b:T40I,ORF8:V62A,ORF8:P85S,ORF9b:T60A,S:T19R,S:G142D,S:R158G,S:L452R,S:T478K,S:D614G,S:P681R,S:D950N,ORF8:D119-,ORF8:F120-,S:E156-,S:F157-,	Yes		EPI_ISL_9712225
C675	DJI	2021-06-30	29764	AY.44	21J (Delta)	M:I82T,N:D63G,N:R203M,N:G215C,N:D377Y,ORF1a:A1306S,ORF1a:P2046L,ORF1a:P2287S,ORF1a:V2930L,ORF1a:T3255I,ORF1a:T3646A,ORF1b:F183V,ORF1b:P314L,ORF1b:G662S,ORF1b:P1000L,ORF1b:A1918V,ORF3a:S26L,ORF7a:V82A,ORF7a:T120I,ORF7b:T40I,ORF9b:T60A,S:T19R,S:G142D,S:R158G,S:L452R,S:T478K,S:D614G,S:P681R,S:D950N,ORF8:D119-,ORF8:F120-,S:E156-,S:F157-,	Yes	Reinfection	EPI_ISL_6693741
D477	DJI	2021-09-16	29725	AY.73	21I (Delta)	M:I82T,N:P46S,N:D63G,N:R203M,N:P207L,N:D377Y,ORF1a:Q663K,ORF1a:P1640L,ORF1a:S2103F,ORF1a:A3209V,ORF1a:V3718A,ORF1a:T3750I,ORF1b:P314L,ORF1b:G662S,ORF1b:P1000L,ORF3a:S26L,ORF7a:V82A,ORF7a:T120I,ORF9b:T60A,S:T19R,S:G142D,S:R158G,S:A222V,S:T299I,S:L452R,S:T478K,S:D614G,S:P681R,S:D950N,ORF8:D119-,ORF8:F120-,S:E156-,S:F157-,	Yes	Reinfection	EPI_ISL_6693749
G19	DJI	2020-11-16	29598	B.1	20A	N:P199L,ORF1a:F679L,ORF1b:P314L,ORF1b:R2257W,ORF3a:Q57H,ORF3a:S171L,S:S494P,S:D614G	No		EPI_ISL_3920434
E108	DJI	2020-07-25	29281	B.1	20A	N:P199L,ORF1a:F679L,ORF1b:P314L,ORF1b:R2257W,ORF3a:Q57H,ORF3a:S171L,S:S494P,S:D614G	No		EPI_ISL_3920340
EB1	DJI	2020-10-21	29205	B.1	20A	N:P199L,ORF1a:F679L,ORF1b:P314L,ORF1b:R2257W,ORF3a:Q57H,ORF3a:S171L,S:S494P,S:D614G	No		EPI_ISL_3920339
38	DJI	2021-01-18	29782	B.1	20B	N:R203K,N:G204R,ORF1a:A540V,ORF1a:A1812D,ORF1a:S1978F,ORF1a:L2778I,ORF1b:P314L,ORF1b:A2306V,ORF3a:A23S,ORF7a:A50S,ORF8:E106Q,S:D614G,S:P681H,S:S1252F	Yes		EPI_ISL_2858618
A04	DJI	2020-11-16	29782	B.1	20A	N:P199L,ORF1a:F679L,ORF1b:P314L,ORF1b:R2257W,ORF3a:Q57H,ORF3a:S171L,S:S494P,S:D614G	Yes		EPI_ISL_3845307
A06	DJI	2020-11-16	29782	B.1	20A	N:P199L,ORF1a:F679L,ORF1b:P314L,ORF1b:R2257W,ORF3a:Q57H,ORF3a:S171L,S:S494P,S:D614G	Yes		EPI_ISL_3845310
A07	DJI	2020-11-16	29782	B.1	20A	N:P199L,ORF1a:F679L,ORF1b:P314L,ORF1b:R2257W,ORF3a:Q57H,ORF3a:S171L,S:S494P,S:D614G	Yes		EPI_ISL_3845313
A08	DJI	2020-11-16	29782	B.1	20A	N:P199L,ORF1a:F679L,ORF1b:P314L,ORF1b:R2257W,ORF3a:Q57H,ORF3a:S171L,S:S494P,S:D614G	Yes		EPI_ISL_2860827
A09	DJI	2020-11-16	29782	B.1	20A	N:P199L,ORF1a:F679L,ORF1b:P314L,ORF1b:R2257W,ORF3a:Q57H,ORF3a:S171L,S:S494P,S:D614G	Yes		EPI_ISL_2860828
A10	DJI	2020-11-16	29782	B.1	20A	N:P199L,ORF1a:F679L,ORF1b:P314L,ORF1b:R2257W,ORF3a:Q57H,ORF3a:S171L,S:S494P,S:D614G	Yes		EPI_ISL_2860829
A11	DJI	2020-11-16	29782	B.1	20A	N:P199L,ORF1a:F679L,ORF1b:P314L,ORF1b:R2257W,ORF3a:Q57H,ORF3a:S171L,S:S494P,S:D614G	Yes		EPI_ISL_2860830
A14	DJI	2020-11-16	29782	B.1	20A	N:P199L,ORF1a:F679L,ORF1b:P314L,ORF1b:R2257W,ORF3a:Q57H,ORF3a:S171L,S:S494P,S:D614G	Yes		EPI_ISL_2860831
A19	DJI	2020-11-16	29782	B.1	20A	N:P199L,ORF1a:F679L,ORF1b:P314L,ORF1b:R2257W,ORF3a:Q57H,ORF3a:S171L,S:S494P,S:D614G	Yes		EPI_ISL_2860832
A21	DJI	2020-11-16	29782	B.1	20A	N:P199L,ORF1a:F679L,ORF1b:P314L,ORF1b:R2257W,ORF3a:Q57H,ORF3a:S171L,S:S494P,S:D614G	Yes		EPI_ISL_2860833
A71	DJI	2020-11-16	29782	B.1	20A	N:P199L,ORF1a:F679L,ORF1b:P314L,ORF1b:R2257W,ORF3a:Q57H,ORF3a:S171L,S:S494P,S:D614G	Yes		EPI_ISL_2860834
CL1	DJI	2020-04-28	29782	B.1	20C	ORF1a:T265I,ORF1b:P314L,ORF1b:A370V,ORF3a:Q57H,S:D614G,S:D936Y	Yes		EPI_ISL_3845355
CL2	DJI	2020-04-28	29782	B.1	20C	ORF1a:T265I,ORF1b:P314L,ORF1b:A370V,ORF3a:Q57H,S:D614G,S:D936Y	Yes		EPI_ISL_3845359
HS	DJI	2020-11-16	29782	B.1	20A	N:P199L,ORF1a:F679L,ORF1b:P314L,ORF1b:R2257W,ORF3a:Q57H,ORF3a:S171L,S:S494P,S:D614G	Yes		EPI_ISL_3845395
KH	DJI	2020-11-16	29782	B.1	20A	N:P199L,ORF1a:F679L,ORF1b:P314L,ORF1b:R2257W,ORF3a:Q57H,ORF3a:S171L,S:S494P,S:D614G	Yes		EPI_ISL_3845401
E106	DJI	2020-07-25	29544	B.1.1.1	20D	N:R203K,N:G204R,ORF1a:T1246I,ORF1a:G3278S,ORF1b:P314L,ORF1b:V2117L,ORF3a:S58I,S:D614G	No		EPI_ISL_3920433
DZ10	DJI	2020-11-23	29777	B.1.1.25	20B	N:R203K,N:G204R,ORF1a:R24C,ORF1a:E57K,ORF1a:I300F,ORF1a:I3618V,ORF1b:P314L,ORF1b:R1737L,S:D614G,S:P681R,ORF7b:D36-,ORF7b:H37-,	Yes		EPI_ISL_2860889
B419	DJI	2021-02-12	29469	B.1.1.306	20B	N:N4K,N:R203K,N:G204R,ORF1a:A540V,ORF1a:A1812D,ORF1a:S1978F,ORF1a:L2778I,ORF1b:P314L,ORF1b:A2306V,ORF3a:A23S,ORF7a:A50S,ORF8:E106Q,ORF9b:M1K,S:D614G,S:P681H,S:S1252F	No		EPI_ISL_3920367
028	DJI	2020-06-21	29344	B.1.1.306	20C	N:S201N,ORF1a:T265I,ORF1a:L3313F,ORF1a:K3979N,ORF1b:P314L,ORF1b:P1594S,ORF1b:N1762D,ORF3a:Q57H,S:D614G,ORF7a:G38-,ORF7a:T39-,ORF7a:Y40-,ORF7a:E41-,ORF7a:G42-,ORF7a:N43-,ORF7a:S44-,ORF7a:P45-,ORF7a:F46-,ORF7a:H47-,ORF7a:P48-,ORF7a:L49-,ORF7a:A50-,ORF7a:D51-,ORF7a:N52-,ORF7a:K53-,ORF7a:F54-,ORF7a:A55-,ORF7a:L56-,ORF7a:T57-,ORF7a:C58-,ORF7a:F59-,ORF7a:S60-,ORF7a:T61-,ORF7a:Q62-,ORF7a:F63-,ORF7a:A64-…	No		EPI_ISL_10696051
022	DJI	2020-06-21	29341	B.1.1.306	20C	N:S201N,ORF1a:T265I,ORF1a:L3313F,ORF1a:K3979N,ORF1b:P314L,ORF1b:P1594S,ORF1b:N1762D,ORF3a:Q57H,S:D614G,N:T366-,ORF7a:G38-,ORF7a:T39-,ORF7a:Y40-,ORF7a:E41-,ORF7a:G42-,ORF7a:N43-,ORF7a:S44-,ORF7a:P45-,ORF7a:F46-,ORF7a:H47-,ORF7a:P48-,ORF7a:L49-,ORF7a:A50-,ORF7a:D51-,ORF7a:N52-,ORF7a:K53-,ORF7a:F54-,ORF7a:A55-,ORF7a:L56-,ORF7a:T57-,ORF7a:C58-,ORF7a:F59-,ORF7a:S60-,ORF7a:T61-,ORF7a:Q62-,ORF7a:F63-,OR…	No		EPI_ISL_10696049
EW	DJI	2021-02-08	28978	B.1.1.306	20B	N:R203K,N:G204R,ORF1a:A540V,ORF1a:A1812D,ORF1a:S1978F,ORF1a:L2778I,ORF1b:P314L,ORF1b:A2306V,ORF3a:A23S,ORF7a:A50S,ORF8:E106Q,S:D614G,S:P681H,S:S1252F,S:Q563-,	No		EPI_ISL_3920338
027	DJI	2020-06-21	24273	B.1.1.306	20C	N:S201N,ORF1a:T265I,ORF1a:L3313F,ORF1b:P314L,ORF1b:F495L,ORF1b:P1594S,ORF1b:N1762D,ORF3a:Q57H,N:T366-,ORF7a:G38-,ORF7a:T39-,ORF7a:Y40-,ORF7a:E41-,ORF7a:G42-,ORF7a:N43-,ORF7a:S44-,ORF7a:P45-,ORF7a:F46-,ORF7a:H47-,ORF7a:P48-,ORF7a:L49-,ORF7a:A50-,ORF7a:D51-,ORF7a:N52-,ORF7a:K53-,ORF7a:F54-,ORF7a:A55-,ORF7a:L56-,ORF7a:T57-,ORF7a:C58-,ORF7a:F59-,ORF7a:S60-,ORF7a:T61-,ORF7a:Q62-,ORF7a:F63-,ORF7a:A64-,…	No		EPI_ISL_10696052
A148	DJI	2021-01-22	29786	B.1.1.306	20B	N:R203K,N:G204R,ORF1a:A540V,ORF1a:A1812D,ORF1a:S1978F,ORF1a:L2778I,ORF1b:P314L,ORF1b:A2306V,ORF3a:A23S,ORF7a:A50S,ORF8:E106Q,S:D614G,S:P681H,S:S1252F	Yes		EPI_ISL_3845319
B72	DJI	2021-01-20	29782	B.1.1.306	20B	N:R203K,N:G204R,ORF1a:A540V,ORF1a:A1812D,ORF1a:S1978F,ORF1a:L2778I,ORF1b:P314L,ORF1b:A2306V,ORF3a:A23S,ORF7a:A50S,ORF8:E106Q,S:D614G,S:P681H,S:S1252F	Yes		EPI_ISL_3845328
JS	DJI	2021-02-09	29777	B.1.1.306	20B	M:C33F,N:R203K,N:G204R,ORF1a:A540V,ORF1a:A1812D,ORF1a:S1978F,ORF1a:L2778I,ORF1b:P314L,ORF1b:A2306V,ORF3a:A23S,ORF7a:A50S,ORF8:E106Q,S:D614G,S:P681H,S:S1252F	Yes		EPI_ISL_3845397
PC_45	DJI	2021-01-28	29769	B.1.1.306	20B	M:C33F,N:R203K,N:G204R,ORF1a:A540V,ORF1a:A1812D,ORF1a:S1978F,ORF1a:L2778I,ORF1b:P314L,ORF1b:A2306V,ORF3a:A23S,ORF7a:A50S,ORF8:E106Q,S:D614G,S:P681H,S:S1252F	Yes		EPI_ISL_2858687
024	DJI	2020-06-21	29613	B.1.1.306	20C	N:S201N,ORF1a:T265I,ORF1a:L3313F,ORF1a:K3979N,ORF1b:P314L,ORF1b:P1594S,ORF1b:N1762D,ORF3a:Q57H,S:D614G,ORF7a:G38-,ORF7a:T39-,ORF7a:Y40-,ORF7a:E41-,ORF7a:G42-,ORF7a:N43-,ORF7a:S44-,ORF7a:P45-,ORF7a:F46-,ORF7a:H47-,ORF7a:P48-,ORF7a:L49-,ORF7a:A50-,ORF7a:D51-,ORF7a:N52-,ORF7a:K53-,ORF7a:F54-,ORF7a:A55-,ORF7a:L56-,ORF7a:T57-,ORF7a:C58-,ORF7a:F59-,ORF7a:S60-,ORF7a:T61-,ORF7a:Q62-,ORF7a:F63-,ORF7a:A64-…	Yes		EPI_ISL_3869534
026	DJI	2020-06-21	29613	B.1.1.306	20C	N:S201N,ORF1a:T265I,ORF1a:L3313F,ORF1a:K3979N,ORF1b:P314L,ORF1b:P1594S,ORF1b:N1762D,ORF3a:Q57H,S:D614G,ORF7a:G38-,ORF7a:T39-,ORF7a:Y40-,ORF7a:E41-,ORF7a:G42-,ORF7a:N43-,ORF7a:S44-,ORF7a:P45-,ORF7a:F46-,ORF7a:H47-,ORF7a:P48-,ORF7a:L49-,ORF7a:A50-,ORF7a:D51-,ORF7a:N52-,ORF7a:K53-,ORF7a:F54-,ORF7a:A55-,ORF7a:L56-,ORF7a:T57-,ORF7a:C58-,ORF7a:F59-,ORF7a:S60-,ORF7a:T61-,ORF7a:Q62-,ORF7a:F63-,ORF7a:A64-…	Yes		EPI_ISL_3869535
029	DJI	2020-06-21	29613	B.1.1.306	20C	N:S201N,ORF1a:T265I,ORF1a:L3313F,ORF1a:K3979N,ORF1b:P314L,ORF1b:P1594S,ORF1b:N1762D,ORF3a:Q57H,S:D614G,ORF7a:G38-,ORF7a:T39-,ORF7a:Y40-,ORF7a:E41-,ORF7a:G42-,ORF7a:N43-,ORF7a:S44-,ORF7a:P45-,ORF7a:F46-,ORF7a:H47-,ORF7a:P48-,ORF7a:L49-,ORF7a:A50-,ORF7a:D51-,ORF7a:N52-,ORF7a:K53-,ORF7a:F54-,ORF7a:A55-,ORF7a:L56-,ORF7a:T57-,ORF7a:C58-,ORF7a:F59-,ORF7a:S60-,ORF7a:T61-,ORF7a:Q62-,ORF7a:F63-,ORF7a:A64-…	Yes		EPI_ISL_3869536
033	DJI	2020-06-27	29613	B.1.1.306	20C	N:S201N,ORF1a:T265I,ORF1a:L3313F,ORF1a:K3979N,ORF1b:P314L,ORF1b:P1594S,ORF1b:N1762D,ORF3a:Q57H,S:D614G,ORF7a:G38-,ORF7a:T39-,ORF7a:Y40-,ORF7a:E41-,ORF7a:G42-,ORF7a:N43-,ORF7a:S44-,ORF7a:P45-,ORF7a:F46-,ORF7a:H47-,ORF7a:P48-,ORF7a:L49-,ORF7a:A50-,ORF7a:D51-,ORF7a:N52-,ORF7a:K53-,ORF7a:F54-,ORF7a:A55-,ORF7a:L56-,ORF7a:T57-,ORF7a:C58-,ORF7a:F59-,ORF7a:S60-,ORF7a:T61-,ORF7a:Q62-,ORF7a:F63-,ORF7a:A64-…	Yes		EPI_ISL_3869537
021	DJI	2020-06-21	29610	B.1.1.306	20C	N:S201N,ORF1a:T265I,ORF1a:L3313F,ORF1a:K3979N,ORF1b:P314L,ORF1b:P1594S,ORF1b:N1762D,ORF3a:Q57H,S:D614G,N:T366-,ORF7a:G38-,ORF7a:T39-,ORF7a:Y40-,ORF7a:E41-,ORF7a:G42-,ORF7a:N43-,ORF7a:S44-,ORF7a:P45-,ORF7a:F46-,ORF7a:H47-,ORF7a:P48-,ORF7a:L49-,ORF7a:A50-,ORF7a:D51-,ORF7a:N52-,ORF7a:K53-,ORF7a:F54-,ORF7a:A55-,ORF7a:L56-,ORF7a:T57-,ORF7a:C58-,ORF7a:F59-,ORF7a:S60-,ORF7a:T61-,ORF7a:Q62-,ORF7a:F63-,OR…	Yes		EPI_ISL_3869533
EV	DJI	2021-02-19	29487	B.1.1.7	20I (Alpha, V1)	N:D3L,N:R203K,N:G204R,N:S235F,ORF1a:T1001I,ORF1a:A1708D,ORF1a:I2230T,ORF1a:S2500F,ORF1b:P218L,ORF1b:P314L,ORF1b:S997P,ORF8:Q27*,ORF8:R52I,ORF8:Y73C,S:N501Y,S:A570D,S:D614G,S:P681H,S:T716I,S:S982A,S:D1118H,ORF1a:S3675-,ORF1a:G3676-,ORF1a:F3677-,S:H69-,S:V70-,S:Y144-,	No		EPI_ISL_3920368
AH	DJI	2021-02-12	29400	B.1.1.7	20I (Alpha, V1)	N:D3L,N:R203K,N:G204R,N:S235F,ORF1a:T1001I,ORF1a:A1708D,ORF1a:I2230T,ORF1a:S2500F,ORF1b:P218L,ORF1b:P314L,ORF1b:S997P,ORF8:Q27*,ORF8:R52I,ORF8:Y73C,S:N501Y,S:A570D,S:D614G,S:P681H,S:T716I,S:S982A,S:D1118H,ORF1a:S3675-,ORF1a:G3676-,ORF1a:F3677-,S:H69-,S:V70-,S:Y144-,	No		EPI_ISL_3920363
C66	DJI	2021-02-16	29400	B.1.1.7	20I (Alpha, V1)	N:D3L,N:R203K,N:G204R,N:S235F,ORF1a:T1001I,ORF1a:A1708D,ORF1a:I2230T,ORF1a:S2500F,ORF1b:P218L,ORF1b:P314L,ORF1b:S997P,ORF8:Q27*,ORF8:R52I,ORF8:Y73C,S:N501Y,S:A570D,S:D614G,S:P681H,S:T716I,S:S982A,S:D1118H,ORF1a:S3675-,ORF1a:G3676-,ORF1a:F3677-,S:H69-,S:V70-,S:Y144-,	No		EPI_ISL_3920364
C478	DJI	2021-02-26	28686	B.1.1.7	20I (Alpha, V1)	N:D3L,N:R203K,N:G204R,N:S235F,ORF1a:T1001I,ORF1a:A1708D,ORF1a:S2500F,ORF1b:P218L,ORF1b:P314L,ORF1b:S997P,ORF1b:S2688C,ORF1b:S2689R,ORF1b:D2690S,ORF1b:V2693*,ORF8:Q27*,ORF8:R52I,ORF8:Y73C,S:N501Y,S:A570D,S:D614G,S:P681H,S:T716I,S:S982A,S:D1118H,ORF1a:S3675-,ORF1a:G3676-,ORF1a:F3677-,ORF1b:N2694-,ORF1b:N2695-,ORF1b:*2696-,S:H69-,S:V70-,S:Y144-,	No		EPI_ISL_3920321
CADJ_53	DJI	2021-03-19	28365	B.1.1.7	20I (Alpha, V1)	N:D3L,N:R203K,N:G204R,N:S235F,ORF1a:A421T,ORF1a:I2230T,ORF1a:S2500F,ORF1b:P218L,ORF1b:P314L,ORF1b:S997P,ORF8:Q27*,ORF8:R52I,ORF8:Y73C,S:A570D,S:D614G,S:P681H,S:T716I,S:S982A,S:D1118H,ORF1a:S3675-,ORF1a:G3676-,ORF1a:F3677-,S:H69-,S:V70-,S:Y144-,	No		EPI_ISL_3920315
SOTF_EA15	DJI	2021-02-26	26942	B.1.1.7	20I (Alpha, V1)	N:D3L,N:R203K,N:G204R,N:S235F,ORF1a:T1001I,ORF1a:A1708D,ORF1a:I2230T,ORF1a:S2500F,ORF1b:P218L,ORF1b:P314L,ORF1b:S997P,ORF8:Y73C,S:N501Y,S:A570D,S:D614G,S:P681H,S:T716I,S:S982A,S:D1118H,ORF1a:S3675-,ORF1a:G3676-,ORF1a:F3677-,	No		EPI_ISL_3920374
C631	DJI	2021-02-26	26011	B.1.1.7	20I (Alpha, V1)	M:F65W,M:V66L,M:L67F,N:D3L,N:R203K,N:G204R,N:S235F,ORF1a:T1001I,ORF1a:A1708D,ORF1a:S2500F,ORF1b:P218L,ORF1b:P314L,ORF1b:S997P,ORF1b:S2688C,ORF1b:S2689R,ORF1b:D2690S,ORF1b:V2693*,ORF8:Y73C,S:N501Y,S:A570D,S:D614G,S:P681H,S:T716I,S:S982A,S:D1118H,M:C64-,ORF1a:S3675-,ORF1a:G3676-,ORF1a:F3677-,ORF1b:N2694-,ORF1b:N2695-,ORF1b:*2696-,	No		EPI_ISL_3920388
D279	DJI	2021-03-02	24147	B.1.1.7	20I (Alpha, V1)	N:D3L,N:R203K,N:G204R,N:S235F,N:V324A,ORF1a:T1001I,ORF1a:A1708D,ORF1a:I2230T,ORF1a:S2500F,ORF1b:P218L,ORF1b:P314L,ORF1b:S997P,ORF3a:S171L,ORF8:Y73C,S:H69-,S:V70-,	No		EPI_ISL_3920386
D69	DJI	2021-03-02	23957	B.1.1.7	20I (Alpha, V1)	N:D3L,ORF1a:T1001I,ORF1a:A1708D,ORF1a:I2230T,ORF1a:D3526E,ORF1b:P218L,ORF1b:P314L,ORF1b:S997P,ORF8:Q27*,ORF8:R52I,ORF8:Y73C,S:H49Y,S:N501Y,S:P681H,S:T716I,S:S982A,S:D1118H,S:H69-,S:V70-,S:Y144-,	No		EPI_ISL_3920385
Mog_45	SOM	2021-02-28	23475	B.1.1.7	20I (Alpha, V1)	N:D3L,N:R203K,N:G204R,N:S235F,ORF1a:T1001I,ORF1a:Q1582*,ORF1a:A1708D,ORF1a:S2500F,ORF1a:N3443T,ORF1b:P218L,ORF1b:S997P,ORF1b:A2188V,ORF1b:A2504V,ORF8:Q27*,ORF8:R52I,ORF8:Y73C,S:N501Y,S:A570D,S:D614G,S:P681H,S:T716I,S:A846V,S:D1118H,ORF1a:K1050-,ORF1a:S3675-,ORF1a:G3676-,ORF1a:F3677-,	No		EPI_ISL_3920384
C494	DJI	2021-02-26	29766	B.1.1.7	20I (Alpha, V1)	N:D3L,N:R203K,N:G204R,N:S235F,ORF1a:T1001I,ORF1a:A1708D,ORF1a:I2230T,ORF1a:S2500F,ORF1b:P218L,ORF1b:P314L,ORF1b:S997P,ORF8:Q27*,ORF8:Y46H,ORF8:R52I,ORF8:Y73C,S:N501Y,S:A570D,S:D614G,S:P681H,S:T716I,S:S982A,S:D1118H,ORF1a:S3675-,ORF1a:G3676-,ORF1a:F3677-,S:H69-,S:V70-,	Yes		EPI_ISL_2858641
SOTF_EA13	DJI	2021-02-26	29766	B.1.1.7	20I (Alpha, V1)	N:D3L,N:R203K,N:G204R,N:S235F,ORF1a:T1001I,ORF1a:A1708D,ORF1a:I2230T,ORF1a:S2500F,ORF1b:P218L,ORF1b:P314L,ORF1b:S997P,ORF8:Q27*,ORF8:R52I,ORF8:Y73C,S:N501Y,S:A570D,S:D614G,S:P681H,S:T716I,S:S982A,S:D1118H,ORF1a:S3675-,ORF1a:G3676-,ORF1a:F3677-,S:H69-,S:V70-,	Yes		EPI_ISL_2858670
B85	DJI	2021-04-12	29764	B.1.1.7	20I (Alpha, V1)	N:D3L,N:R203K,N:G204R,N:S235F,ORF1a:L730F,ORF1a:T1001I,ORF1a:A1708D,ORF1a:I2230T,ORF1b:P314L,ORF1b:S700A,ORF1b:S1974I,ORF1b:G2337S,ORF8:Q27*,ORF8:R52I,ORF8:Y73C,S:G181V,S:S256L,S:N501Y,S:A570D,S:D614G,S:P681H,S:T716I,S:S982A,S:D1118H,ORF1a:S3675-,ORF1a:G3676-,ORF1a:F3677-,S:H69-,S:V70-,S:Y144-,	Yes		EPI_ISL_3845331
A104	DJI	2021-05-03	29763	B.1.1.7	20I (Alpha, V1)	N:D3L,N:R203K,N:G204R,N:G214D,N:S235F,ORF1a:L730F,ORF1a:T1001I,ORF1a:T1581M,ORF1a:A1708D,ORF1a:I2230T,ORF1b:P314L,ORF8:Q27*,ORF8:R52I,ORF8:Y73C,S:D138H,S:F490S,S:N501Y,S:A570D,S:D614G,S:P681H,S:T716I,S:S982A,S:D1118H,ORF1a:S3675-,ORF1a:G3676-,ORF1a:F3677-,S:H69-,S:V70-,S:Y144-,	Yes		EPI_ISL_2858619
C488	DJI	2021-02-26	29763	B.1.1.7	20I (Alpha, V1)	N:D3L,N:R203K,N:G204R,N:S235F,ORF1a:T1001I,ORF1a:A1708D,ORF1a:I2230T,ORF1a:S2500F,ORF1b:P218L,ORF1b:P314L,ORF1b:S997P,ORF8:Q27*,ORF8:R52I,ORF8:Y73C,S:N501Y,S:A570D,S:D614G,S:P681H,S:T716I,S:S982A,S:D1118H,ORF1a:S3675-,ORF1a:G3676-,ORF1a:F3677-,S:H69-,S:V70-,S:Y144-,	Yes		EPI_ISL_2858640
C593	DJI	2021-02-26	29763	B.1.1.7	20I (Alpha, V1)	N:D3L,N:R203K,N:G204R,N:S235F,ORF1a:T1001I,ORF1a:A1708D,ORF1a:I2230T,ORF1a:S2500F,ORF1b:P218L,ORF1b:P314L,ORF1b:S997P,ORF8:Q27*,ORF8:R52I,ORF8:Y73C,S:N501Y,S:A570D,S:D614G,S:P681H,S:T716I,S:S982A,S:D1118H,ORF1a:S3675-,ORF1a:G3676-,ORF1a:F3677-,S:H69-,S:V70-,S:Y144-,	Yes		EPI_ISL_2858642
C594	DJI	2021-02-26	29763	B.1.1.7	20I (Alpha, V1)	N:D3L,N:R203K,N:G204R,N:S235F,ORF1a:T1001I,ORF1a:A1708D,ORF1a:I2230T,ORF1a:S2500F,ORF1b:P218L,ORF1b:P314L,ORF1b:S997P,ORF6:Q8H,ORF8:Q27*,ORF8:R52I,ORF8:Y73C,S:N501Y,S:A570D,S:D614G,S:P681H,S:T716I,S:S982A,S:D1118H,ORF1a:S3675-,ORF1a:G3676-,ORF1a:F3677-,S:H69-,S:V70-,S:Y144-,	Yes		EPI_ISL_2858643
C595	DJI	2021-02-26	29763	B.1.1.7	20I (Alpha, V1)	N:D3L,N:R203K,N:G204R,N:S235F,ORF1a:T1001I,ORF1a:A1708D,ORF1a:I2230T,ORF1a:S2500F,ORF1b:P218L,ORF1b:P314L,ORF1b:S997P,ORF6:Q8H,ORF8:Q27*,ORF8:R52I,ORF8:Y73C,S:N501Y,S:A570D,S:D614G,S:P681H,S:T716I,S:S982A,S:D1118H,ORF1a:S3675-,ORF1a:G3676-,ORF1a:F3677-,S:H69-,S:V70-,S:Y144-,	Yes		EPI_ISL_2858644
C630	DJI	2021-02-26	29763	B.1.1.7	20I (Alpha, V1)	N:D3L,N:R203K,N:G204R,N:S235F,ORF1a:T1001I,ORF1a:A1708D,ORF1a:I2230T,ORF1a:S2500F,ORF1b:P218L,ORF1b:P314L,ORF1b:S997P,ORF8:Q27*,ORF8:R52I,ORF8:Y73C,S:N501Y,S:A570D,S:D614G,S:P681H,S:T716I,S:S982A,S:D1118H,ORF1a:S3675-,ORF1a:G3676-,ORF1a:F3677-,S:H69-,S:V70-,S:Y144-,	Yes		EPI_ISL_2858645
C638	DJI	2021-02-27	29763	B.1.1.7	20I (Alpha, V1)	N:D3L,N:R203K,N:G204R,N:S235F,ORF1a:T1001I,ORF1a:A1708D,ORF1a:I2230T,ORF1a:S2500F,ORF1b:P218L,ORF1b:P314L,ORF1b:S997P,ORF3a:S171L,ORF8:Q27*,ORF8:R52I,ORF8:Y73C,S:N501Y,S:A570D,S:D614G,S:P681H,S:T716I,S:S982A,S:D1118H,ORF1a:S3675-,ORF1a:G3676-,ORF1a:F3677-,S:H69-,S:V70-,S:Y144-,	Yes		EPI_ISL_2858646
C642	DJI	2021-02-27	29763	B.1.1.7	20I (Alpha, V1)	N:D3L,N:R203K,N:G204R,N:S235F,ORF1a:T1001I,ORF1a:A1708D,ORF1a:I2230T,ORF1a:S2500F,ORF1b:P218L,ORF1b:P314L,ORF1b:S997P,ORF3a:S171L,ORF8:Q27*,ORF8:R52I,ORF8:Y73C,S:N501Y,S:A570D,S:D614G,S:P681H,S:T716I,S:S982A,S:D1118H,ORF1a:S3675-,ORF1a:G3676-,ORF1a:F3677-,S:H69-,S:V70-,S:Y144-,	Yes		EPI_ISL_2858647
C663	DJI	2021-02-28	29763	B.1.1.7	20I (Alpha, V1)	N:D3L,N:R203K,N:G204R,N:S235F,ORF1a:T1001I,ORF1a:A1708D,ORF1a:I2230T,ORF1a:S2500F,ORF1b:P218L,ORF1b:P314L,ORF1b:S997P,ORF8:Q27*,ORF8:R52I,ORF8:Y73C,S:N501Y,S:A570D,S:D614G,S:P681H,S:T716I,S:S982A,S:D1118H,ORF1a:S3675-,ORF1a:G3676-,ORF1a:F3677-,S:H69-,S:V70-,S:Y144-,	Yes		EPI_ISL_2533835
C681	DJI	2021-02-28	29763	B.1.1.7	20I (Alpha, V1)	N:D3L,N:R203K,N:G204R,N:S235F,ORF1a:T1001I,ORF1a:A1708D,ORF1a:I2230T,ORF1a:S2500F,ORF1b:P218L,ORF1b:P314L,ORF1b:S997P,ORF8:Q27*,ORF8:R52I,ORF8:Y73C,S:N501Y,S:A570D,S:D614G,S:P681H,S:T716I,S:S982A,S:D1118H,ORF1a:S3675-,ORF1a:G3676-,ORF1a:F3677-,S:H69-,S:V70-,S:Y144-,	Yes		EPI_ISL_2533836
C686	DJI	2021-02-28	29763	B.1.1.7	20I (Alpha, V1)	N:D3L,N:R203K,N:G204R,N:S235F,ORF1a:T1001I,ORF1a:A1708D,ORF1a:I2230T,ORF1a:S2500F,ORF1b:P218L,ORF1b:P314L,ORF1b:S997P,ORF8:Q27*,ORF8:R52I,ORF8:Y73C,S:N501Y,S:A570D,S:D614G,S:P681H,S:T716I,S:S982A,S:D1118H,ORF1a:S3675-,ORF1a:G3676-,ORF1a:F3677-,S:H69-,S:V70-,S:Y144-,	Yes		EPI_ISL_2858648
C771	DJI	2021-03-02	29763	B.1.1.7	20I (Alpha, V1)	N:D3L,N:R203K,N:G204R,N:S235F,ORF1a:T1001I,ORF1a:A1708D,ORF1a:I2230T,ORF1a:S2500F,ORF1b:P218L,ORF1b:P314L,ORF1b:S997P,ORF3a:S171L,ORF8:Q27*,ORF8:R52I,ORF8:Y73C,S:N501Y,S:A570D,S:D614G,S:P681H,S:T716I,S:S982A,S:D1118H,ORF1a:S3675-,ORF1a:G3676-,ORF1a:F3677-,S:H69-,S:V70-,S:Y144-,	Yes		EPI_ISL_3920369
CADJ_26	DJI	2021-03-12	29763	B.1.1.7	20I (Alpha, V1)	N:D3L,N:R203K,N:G204R,N:S235F,ORF1a:T1001I,ORF1a:A1708D,ORF1a:I2230T,ORF1a:S2500F,ORF1b:P218L,ORF1b:P314L,ORF1b:S997P,ORF8:Q27*,ORF8:R52I,ORF8:Y73C,S:N501Y,S:A570D,S:D614G,S:P681H,S:T716I,S:S982A,S:D1118H,ORF1a:S3675-,ORF1a:G3676-,ORF1a:F3677-,S:H69-,S:V70-,S:Y144-,	Yes		EPI_ISL_2533837
CE	DJI	2021-03-11	29763	B.1.1.7	20I (Alpha, V1)	N:D3L,N:R203K,N:G204R,N:S235F,ORF1a:T1001I,ORF1a:A1708D,ORF1a:I2230T,ORF1a:S2500F,ORF1b:P218L,ORF1b:P314L,ORF1b:S997P,ORF1b:A2168V,ORF8:Q27*,ORF8:R52I,ORF8:Y73C,S:N501Y,S:A570D,S:D614G,S:P681H,S:T716I,S:S982A,S:D1118H,ORF1a:S3675-,ORF1a:G3676-,ORF1a:F3677-,S:H69-,S:V70-,S:Y144-,	Yes		EPI_ISL_2858649
CW	DJI	2021-03-07	29763	B.1.1.7	20I (Alpha, V1)	N:D3L,N:R203K,N:G204R,N:S235F,ORF1a:T1001I,ORF1a:A1708D,ORF1a:I2230T,ORF1a:S2500F,ORF1b:P218L,ORF1b:P314L,ORF1b:S997P,ORF8:Q27*,ORF8:R52I,ORF8:Y73C,S:H49Y,S:N501Y,S:A570D,S:D614G,S:P681H,S:T716I,S:S982A,S:D1118H,ORF1a:S3675-,ORF1a:G3676-,ORF1a:F3677-,S:H69-,S:V70-,S:Y144-,	Yes		EPI_ISL_2533838
D126	DJI	2021-03-02	29763	B.1.1.7	20I (Alpha, V1)	N:D3L,N:R203K,N:G204R,N:S235F,ORF1a:T1001I,ORF1a:A1708D,ORF1a:I2230T,ORF1a:S2500F,ORF1a:V2751F,ORF1b:P218L,ORF1b:P314L,ORF1b:S997P,ORF8:Q27*,ORF8:R52I,ORF8:Y73C,S:N501Y,S:A570D,S:D614G,S:P681H,S:T716I,S:S982A,S:D1118H,ORF1a:S3675-,ORF1a:G3676-,ORF1a:F3677-,S:H69-,S:V70-,S:Y144-,	Yes		EPI_ISL_2858650
D130	DJI	2021-03-02	29763	B.1.1.7	20I (Alpha, V1)	N:D3L,N:R203K,N:G204R,N:S235F,ORF1a:T1001I,ORF1a:A1708D,ORF1a:I2230T,ORF1a:S2500F,ORF1b:P218L,ORF1b:P314L,ORF1b:S997P,ORF8:Q27*,ORF8:R52I,ORF8:Y73C,S:N501Y,S:A570D,S:D614G,S:P681H,S:T716I,S:S982A,S:D1118H,ORF1a:S3675-,ORF1a:G3676-,ORF1a:F3677-,S:H69-,S:V70-,S:Y144-,	Yes		EPI_ISL_2858651
D14	DJI	2021-03-02	29763	B.1.1.7	20I (Alpha, V1)	N:D3L,N:R203K,N:G204R,N:S235F,ORF1a:T1001I,ORF1a:A1708D,ORF1a:I2230T,ORF1a:S2500F,ORF1b:P218L,ORF1b:P314L,ORF1b:S997P,ORF8:Q27*,ORF8:R52I,ORF8:Y73C,S:H49Y,S:N501Y,S:A570D,S:D614G,S:P681H,S:T716I,S:S982A,S:D1118H,ORF1a:S3675-,ORF1a:G3676-,ORF1a:F3677-,S:H69-,S:V70-,S:Y144-,	Yes		EPI_ISL_2533839
D189	DJI	2021-03-02	29763	B.1.1.7	20I (Alpha, V1)	N:D3L,N:R203K,N:G204R,N:S235F,ORF1a:T1001I,ORF1a:A1708D,ORF1a:I2230T,ORF1a:S2500F,ORF1b:P218L,ORF1b:P314L,ORF1b:S997P,ORF1b:S2688C,ORF1b:S2689R,ORF1b:D2690S,ORF1b:V2693*,ORF8:Q27*,ORF8:R52I,ORF8:Y73C,S:N501Y,S:A570D,S:D614G,S:P681H,S:T716I,S:S982A,S:D1118H,ORF1a:S3675-,ORF1a:G3676-,ORF1a:F3677-,ORF1b:N2694-,ORF1b:N2695-,ORF1b:*2696-,S:H69-,S:V70-,S:Y144-,	Yes		EPI_ISL_2533840
D205	DJI	2021-03-02	29763	B.1.1.7	20I (Alpha, V1)	N:D3L,N:R203K,N:G204R,N:S235F,ORF1a:T1001I,ORF1a:A1708D,ORF1a:I2230T,ORF1a:S2500F,ORF1b:P218L,ORF1b:P314L,ORF1b:S997P,ORF8:Q27*,ORF8:R52I,ORF8:Y73C,S:N501Y,S:S514F,S:A570D,S:D614G,S:P681H,S:T716I,S:S982A,S:D1118H,ORF1a:S3675-,ORF1a:G3676-,ORF1a:F3677-,S:H69-,S:V70-,S:Y144-,	Yes		EPI_ISL_2858652
D227	DJI	2021-03-02	29763	B.1.1.7	20I (Alpha, V1)	N:D3L,N:R203K,N:G204R,N:S235F,ORF1a:T1001I,ORF1a:A1708D,ORF1a:I2230T,ORF1a:S2500F,ORF1b:P218L,ORF1b:P314L,ORF1b:S997P,ORF1b:P2531S,ORF3a:S171L,ORF8:Q27*,ORF8:R52I,ORF8:Y73C,S:N501Y,S:A570D,S:D614G,S:P681H,S:T716I,S:S982A,S:D1118H,ORF1a:S3675-,ORF1a:G3676-,ORF1a:F3677-,S:H69-,S:V70-,S:Y144-,	Yes		EPI_ISL_2858653
D232	DJI	2021-03-02	29763	B.1.1.7	20I (Alpha, V1)	N:D3L,N:R203K,N:G204R,N:S235F,ORF1a:T1001I,ORF1a:A1708D,ORF1a:I2230T,ORF1a:S2500F,ORF1b:P218L,ORF1b:P314L,ORF1b:S997P,ORF8:Q27*,ORF8:R52I,ORF8:Y73C,S:H49Y,S:N501Y,S:A570D,S:D614G,S:P681H,S:T716I,S:S982A,S:D1118H,ORF1a:S3675-,ORF1a:G3676-,ORF1a:F3677-,S:H69-,S:V70-,S:Y144-,	Yes		EPI_ISL_2533841
D233	DJI	2021-03-02	29763	B.1.1.7	20I (Alpha, V1)	N:D3L,N:R203K,N:G204R,N:S235F,ORF1a:T1001I,ORF1a:A1708D,ORF1a:I2230T,ORF1a:S2500F,ORF1b:P218L,ORF1b:P314L,ORF1b:S997P,ORF8:Q27*,ORF8:R52I,ORF8:Y73C,S:H49Y,S:N501Y,S:A570D,S:D614G,S:P681H,S:T716I,S:S982A,S:D1118H,ORF1a:S3675-,ORF1a:G3676-,ORF1a:F3677-,S:H69-,S:V70-,S:Y144-,	Yes		EPI_ISL_2858654
D275	DJI	2021-03-02	29763	B.1.1.7	20I (Alpha, V1)	N:D3L,N:R203K,N:G204R,N:S235F,ORF1a:T283N,ORF1a:T1001I,ORF1a:A1708D,ORF1a:I2230T,ORF1a:S2500F,ORF1b:P218L,ORF1b:P314L,ORF1b:S997P,ORF6:Q8H,ORF8:Q27*,ORF8:R52I,ORF8:Y73C,S:N501Y,S:A570D,S:D614G,S:P681H,S:T716I,S:S982A,S:D1118H,ORF1a:S3675-,ORF1a:G3676-,ORF1a:F3677-,S:H69-,S:V70-,S:Y144-,	Yes		EPI_ISL_2533842
D276	DJI	2021-03-02	29763	B.1.1.7	20I (Alpha, V1)	N:D3L,N:R203K,N:G204R,N:S235F,ORF1a:T1001I,ORF1a:A1708D,ORF1a:I2230T,ORF1a:S2500F,ORF1a:V4216I,ORF1b:P218L,ORF1b:P314L,ORF1b:S997P,ORF6:Q8H,ORF8:Q27*,ORF8:R52I,ORF8:Y73C,S:N501Y,S:A570D,S:D614G,S:P681H,S:T716I,S:S982A,S:D1118H,ORF1a:S3675-,ORF1a:G3676-,ORF1a:F3677-,S:H69-,S:V70-,S:Y144-,	Yes		EPI_ISL_2533843
D28	DJI	2021-03-02	29763	B.1.1.7	20I (Alpha, V1)	N:D3L,N:R203K,N:G204R,N:S235F,ORF1a:T1001I,ORF1a:A1708D,ORF1a:I2230T,ORF1a:S2500F,ORF1b:P218L,ORF1b:P314L,ORF1b:S997P,ORF8:Q27*,ORF8:R52I,ORF8:Y73C,S:H49Y,S:N501Y,S:A570D,S:D614G,S:P681H,S:T716I,S:S982A,S:D1118H,ORF1a:S3675-,ORF1a:G3676-,ORF1a:F3677-,S:H69-,S:V70-,S:Y144-,	Yes		EPI_ISL_2858655
D341	DJI	2021-03-04	29763	B.1.1.7	20I (Alpha, V1)	N:D3L,N:R203K,N:G204R,N:S235F,ORF1a:T1001I,ORF1a:A1708D,ORF1a:I2230T,ORF1a:S2500F,ORF1b:P218L,ORF1b:P314L,ORF1b:S997P,ORF8:Q27*,ORF8:R52I,ORF8:Y73C,S:N501Y,S:A570D,S:D614G,S:P681H,S:T716I,S:S982A,S:D1118H,ORF1a:S3675-,ORF1a:G3676-,ORF1a:F3677-,S:H69-,S:V70-,S:Y144-,	Yes		EPI_ISL_2858656
D342	DJI	2021-03-04	29763	B.1.1.7	20I (Alpha, V1)	N:D3L,N:R203K,N:G204R,N:S235F,ORF1a:T1001I,ORF1a:A1708D,ORF1a:I2230T,ORF1a:S2500F,ORF1b:P218L,ORF1b:P314L,ORF1b:S997P,ORF8:Q27*,ORF8:R52I,ORF8:A65V,ORF8:Y73C,S:N501Y,S:A570D,S:D614G,S:P681H,S:T716I,S:S982A,S:D1118H,ORF1a:S3675-,ORF1a:G3676-,ORF1a:F3677-,S:H69-,S:V70-,S:Y144-,	Yes		EPI_ISL_2533844
D364	DJI	2021-03-04	29763	B.1.1.7	20I (Alpha, V1)	N:D3L,N:R203K,N:G204R,N:S235F,ORF1a:T1001I,ORF1a:A1708D,ORF1a:I2230T,ORF1a:S2500F,ORF1b:P218L,ORF1b:P314L,ORF1b:S997P,ORF8:Q27*,ORF8:R52I,ORF8:Y73C,S:N501Y,S:A570D,S:D614G,S:P681H,S:T716I,S:S982A,S:D1118H,ORF1a:S3675-,ORF1a:G3676-,ORF1a:F3677-,S:H69-,S:V70-,S:Y144-,	Yes		EPI_ISL_2858657
D403	DJI	2021-03-06	29763	B.1.1.7	20I (Alpha, V1)	N:D3L,N:R203K,N:G204R,N:S235F,ORF1a:T1001I,ORF1a:A1708D,ORF1a:I2230T,ORF1a:S2500F,ORF1b:P218L,ORF1b:P314L,ORF1b:S997P,ORF8:Q27*,ORF8:R52I,ORF8:Y73C,S:H49Y,S:N501Y,S:A570D,S:D614G,S:P681H,S:T716I,S:S982A,S:D1118H,ORF1a:S3675-,ORF1a:G3676-,ORF1a:F3677-,S:H69-,S:V70-,S:Y144-,	Yes		EPI_ISL_2533845
D441	DJI	2021-03-06	29763	B.1.1.7	20I (Alpha, V1)	N:D3L,N:R203K,N:G204R,N:S235F,ORF1a:T1001I,ORF1a:A1708D,ORF1a:I2230T,ORF1a:S2500F,ORF1b:P218L,ORF1b:P314L,ORF1b:S997P,ORF8:Q27*,ORF8:R52I,ORF8:Y73C,S:H49Y,S:N501Y,S:A570D,S:D614G,S:P681H,S:T716I,S:S982A,S:D1118H,ORF1a:S3675-,ORF1a:G3676-,ORF1a:F3677-,S:H69-,S:V70-,S:Y144-,	Yes		EPI_ISL_2533846
D442	DJI	2021-03-06	29763	B.1.1.7	20I (Alpha, V1)	N:D3L,N:R203K,N:G204R,N:S235F,ORF1a:T1001I,ORF1a:A1708D,ORF1a:I2230T,ORF1a:S2500F,ORF1b:P218L,ORF1b:P314L,ORF1b:S997P,ORF1b:I2550V,ORF8:Q27*,ORF8:R52I,ORF8:Y73C,S:H49Y,S:N501Y,S:A570D,S:D614G,S:P681H,S:T716I,S:S982A,S:D1118H,ORF1a:S3675-,ORF1a:G3676-,ORF1a:F3677-,S:H69-,S:V70-,S:Y144-,	Yes		EPI_ISL_2533847
D456	DJI	2021-03-06	29763	B.1.1.7	20I (Alpha, V1)	N:D3L,N:R203K,N:G204R,N:S235F,ORF1a:T1001I,ORF1a:A1708D,ORF1a:I2230T,ORF1a:S2500F,ORF1b:P218L,ORF1b:P314L,ORF1b:S997P,ORF8:Q27*,ORF8:R52I,ORF8:Y73C,S:H49Y,S:N501Y,S:A570D,S:D614G,S:P681H,S:T716I,S:S982A,S:D1118H,ORF1a:S3675-,ORF1a:G3676-,ORF1a:F3677-,S:H69-,S:V70-,S:Y144-,	Yes		EPI_ISL_2533848
D472	DJI	2021-03-10	29763	B.1.1.7	20I (Alpha, V1)	N:D3L,N:R203K,N:G204R,N:S235F,ORF1a:T1001I,ORF1a:A1708D,ORF1a:I2230T,ORF1a:S2500F,ORF1b:P218L,ORF1b:P314L,ORF1b:S997P,ORF8:Q27*,ORF8:R52I,ORF8:Y73C,S:N501Y,S:A570D,S:D614G,S:P681H,S:T716I,S:S982A,S:D1118H,ORF1a:S3675-,ORF1a:G3676-,ORF1a:F3677-,S:H69-,S:V70-,S:Y144-,	Yes		EPI_ISL_3845365
D487	DJI	2021-03-03	29763	B.1.1.7	20I (Alpha, V1)	N:D3L,N:R203K,N:G204R,N:S235F,ORF1a:T1001I,ORF1a:A1708D,ORF1a:I2230T,ORF1a:S2500F,ORF1b:P218L,ORF1b:P314L,ORF1b:S997P,ORF8:Q27*,ORF8:R52I,ORF8:Y73C,S:H49Y,S:N501Y,S:A570D,S:D614G,S:P681H,S:T716I,S:S982A,S:D1118H,ORF1a:S3675-,ORF1a:G3676-,ORF1a:F3677-,S:H69-,S:V70-,S:Y144-,	Yes		EPI_ISL_2858659
D536	DJI	2021-03-03	29763	B.1.1.7	20I (Alpha, V1)	N:D3L,N:R203K,N:G204R,N:S235F,ORF1a:T1001I,ORF1a:A1708D,ORF1a:I2230T,ORF1a:S2500F,ORF1b:P218L,ORF1b:P314L,ORF1b:S997P,ORF3a:Y160*,ORF8:Q27*,ORF8:R52I,ORF8:Y73C,S:N501Y,S:A570D,S:D614G,S:P681H,S:T716I,S:S982A,S:D1118H,ORF1a:S3675-,ORF1a:G3676-,ORF1a:F3677-,S:H69-,S:V70-,S:Y144-,	Yes		EPI_ISL_2858660
D537	DJI	2021-03-03	29763	B.1.1.7	20I (Alpha, V1)	N:D3L,N:R203K,N:G204R,N:S235F,ORF1a:T1001I,ORF1a:A1708D,ORF1a:I2230T,ORF1a:S2500F,ORF1b:P218L,ORF1b:P314L,ORF1b:S997P,ORF8:Q27*,ORF8:R52I,ORF8:Y73C,S:N501Y,S:A570D,S:D614G,S:P681H,S:T716I,S:S982A,S:D1118H,ORF1a:S3675-,ORF1a:G3676-,ORF1a:F3677-,S:H69-,S:V70-,S:Y144-,	Yes		EPI_ISL_3920370
D568	DJI	2021-03-04	29763	B.1.1.7	20I (Alpha, V1)	N:D3L,N:R203K,N:G204R,N:S235F,ORF1a:T1001I,ORF1a:A1708D,ORF1a:I2230T,ORF1a:S2500F,ORF1b:P218L,ORF1b:P314L,ORF1b:S997P,ORF8:Q27*,ORF8:R52I,ORF8:Y73C,S:N501Y,S:A570D,S:D614G,S:P681H,S:T716I,S:S982A,S:D1118H,ORF1a:S3675-,ORF1a:G3676-,ORF1a:F3677-,S:H69-,S:V70-,S:Y144-,	Yes		EPI_ISL_2858661
D922	DJI	2021-03-12	29763	B.1.1.7	20I (Alpha, V1)	N:D3L,N:R203K,N:G204R,N:S235F,ORF1a:T1001I,ORF1a:A1708D,ORF1a:I2230T,ORF1a:S2500F,ORF1b:P218L,ORF1b:P314L,ORF1b:S997P,ORF8:Q27*,ORF8:R52I,ORF8:Y73C,S:N501Y,S:A570D,S:D614G,S:P681H,S:T716I,S:S982A,S:D1118H,ORF1a:S3675-,ORF1a:G3676-,ORF1a:F3677-,S:H69-,S:V70-,S:Y144-,	Yes		EPI_ISL_2533849
E34	DJI	2021-03-10	29763	B.1.1.7	20I (Alpha, V1)	N:D3L,N:R203K,N:G204R,N:S235F,ORF1a:T1001I,ORF1a:A1708D,ORF1a:I2230T,ORF1a:S2500F,ORF1b:P218L,ORF1b:P314L,ORF1b:S997P,ORF8:Q27*,ORF8:R52I,ORF8:Y73C,S:N501Y,S:A570D,S:D614G,S:P681H,S:T716I,S:S982A,S:D1118H,ORF1a:S3675-,ORF1a:G3676-,ORF1a:F3677-,S:H69-,S:V70-,S:Y144-,	Yes		EPI_ISL_2533852
E38	DJI	2021-03-09	29763	B.1.1.7	20I (Alpha, V1)	N:D3L,N:R203K,N:G204R,N:S235F,ORF1a:T1001I,ORF1a:A1708D,ORF1a:I2230T,ORF1a:S2500F,ORF1b:P218L,ORF1b:P314L,ORF1b:S997P,ORF8:Q27*,ORF8:R52I,ORF8:Y73C,S:H49Y,S:N501Y,S:A570D,S:D614G,S:P681H,S:T716I,S:S982A,S:D1118H,ORF1a:S3675-,ORF1a:G3676-,ORF1a:F3677-,S:H69-,S:V70-,S:Y144-,	Yes		EPI_ISL_2533853
E46	DJI	2021-03-09	29763	B.1.1.7	20I (Alpha, V1)	N:D3L,N:R203K,N:G204R,N:S235F,ORF1a:T1001I,ORF1a:A1708D,ORF1a:I2230T,ORF1a:S2500F,ORF1b:P218L,ORF1b:P314L,ORF1b:S997P,ORF8:Q27*,ORF8:R52I,ORF8:Y73C,S:H49Y,S:N501Y,S:A570D,S:D614G,S:P681H,S:T716I,S:S982A,S:D1118H,ORF1a:S3675-,ORF1a:G3676-,ORF1a:F3677-,S:H69-,S:V70-,S:Y144-,	Yes		EPI_ISL_2533854
E52	DJI	2021-03-09	29763	B.1.1.7	20I (Alpha, V1)	N:D3L,N:R203K,N:G204R,N:S235F,ORF1a:T1001I,ORF1a:A1708D,ORF1a:I2230T,ORF1a:S2500F,ORF1b:P218L,ORF1b:P314L,ORF1b:S997P,ORF8:Q27*,ORF8:R52I,ORF8:Y73C,S:H49Y,S:N501Y,S:A570D,S:D614G,S:P681H,S:T716I,S:S982A,S:D1118H,ORF1a:S3675-,ORF1a:G3676-,ORF1a:F3677-,S:H69-,S:V70-,S:Y144-,	Yes		EPI_ISL_2533855
E58	DJI	2021-03-09	29763	B.1.1.7	20I (Alpha, V1)	N:D3L,N:R203K,N:G204R,N:S235F,ORF1a:T1001I,ORF1a:A1708D,ORF1a:I2230T,ORF1a:S2500F,ORF1b:P218L,ORF1b:P314L,ORF1b:S997P,ORF8:Q27*,ORF8:R52I,ORF8:Y73C,S:H49Y,S:N501Y,S:A570D,S:D614G,S:P681H,S:T716I,S:S982A,S:D1118H,ORF1a:S3675-,ORF1a:G3676-,ORF1a:F3677-,S:H69-,S:V70-,S:Y144-,	Yes		EPI_ISL_2533858
E611	DJI	2021-03-28	29763	B.1.1.7	20I (Alpha, V1)	N:D3L,N:R203K,N:G204R,N:S235F,ORF1a:T1001I,ORF1a:A1708D,ORF1a:I2230T,ORF1a:S2500F,ORF1b:P218L,ORF1b:P314L,ORF1b:S997P,ORF1b:Q2425K,ORF8:Q27*,ORF8:R52I,ORF8:Y73C,S:N501Y,S:A570D,S:D614G,S:P681H,S:T716I,S:S982A,S:A1026S,S:D1118H,ORF1a:S3675-,ORF1a:G3676-,ORF1a:F3677-,S:H69-,S:V70-,S:Y144-,	Yes		EPI_ISL_2533860
E72	DJI	2021-03-09	29763	B.1.1.7	20I (Alpha, V1)	N:D3L,N:R203K,N:G204R,N:S235F,ORF1a:T1001I,ORF1a:A1708D,ORF1a:I2230T,ORF1a:S2500F,ORF1b:P218L,ORF1b:P314L,ORF1b:S997P,ORF8:Q27*,ORF8:R52I,ORF8:Y73C,S:H49Y,S:N501Y,S:A570D,S:D614G,S:P681H,S:T716I,S:S982A,S:D1118H,ORF1a:S3675-,ORF1a:G3676-,ORF1a:F3677-,S:H69-,S:V70-,S:Y144-,	Yes		EPI_ISL_2533867
F232	DJI	2021-04-11	29763	B.1.1.7	20I (Alpha, V1)	N:D3L,N:R203K,N:G204R,N:S235F,ORF1a:L730F,ORF1a:T1001I,ORF1a:A1708D,ORF1a:I2230T,ORF1b:P314L,ORF1b:S1974I,ORF1b:G2337S,ORF8:Q27*,ORF8:R52I,ORF8:Y73C,S:G181V,S:S256L,S:N501Y,S:A570D,S:D614G,S:P681H,S:T716I,S:S982A,S:D1118H,ORF1a:S3675-,ORF1a:G3676-,ORF1a:F3677-,S:H69-,S:V70-,S:Y144-,	Yes		EPI_ISL_3845387
G169	DJI	2021-04-23	29763	B.1.1.7	20I (Alpha, V1)	N:D3L,N:R203K,N:G204R,N:G214D,N:S235F,ORF1a:L730F,ORF1a:T1001I,ORF1a:T1581M,ORF1a:A1708D,ORF1a:I2230T,ORF1b:P314L,ORF7b:W29*,ORF8:Q27*,ORF8:R52I,ORF8:Y73C,S:D138H,S:V308L,S:F490S,S:N501Y,S:A570D,S:D614G,S:P681H,S:T716I,S:S982A,S:D1118H,ORF1a:S3675-,ORF1a:G3676-,ORF1a:F3677-,S:H69-,S:V70-,S:Y144-,	Yes		EPI_ISL_3845390
G170	DJI	2021-04-23	29763	B.1.1.7	20I (Alpha, V1)	N:D3L,N:R203K,N:G204R,N:G214D,N:S235F,ORF1a:L730F,ORF1a:T1001I,ORF1a:T1581M,ORF1a:A1708D,ORF1a:I2230T,ORF1b:P314L,ORF8:Q27*,ORF8:R52I,ORF8:Y73C,S:D138H,S:F490S,S:N501Y,S:A570D,S:D614G,S:P681H,S:T716I,S:S982A,S:D1118H,ORF1a:S3675-,ORF1a:G3676-,ORF1a:F3677-,S:H69-,S:V70-,S:Y144-,	Yes		EPI_ISL_3845393
KB	DJI	2021-03-02	29763	B.1.1.7	20I (Alpha, V1)	N:D3L,N:R203K,N:G204R,N:S235F,ORF1a:T1001I,ORF1a:A1708D,ORF1a:I2230T,ORF1a:S2500F,ORF1b:P218L,ORF1b:P314L,ORF1b:S997P,ORF8:Q27*,ORF8:R52I,ORF8:Y73C,S:N501Y,S:A570D,S:D614G,S:P681H,S:T716I,S:S982A,S:D1118H,ORF1a:S3675-,ORF1a:G3676-,ORF1a:F3677-,S:H69-,S:V70-,S:Y144-,	Yes		EPI_ISL_2533877
Mog_10	SOM	2021-03-05	29763	B.1.1.7	20I (Alpha, V1)	N:D3L,N:R203K,N:G204R,N:S235F,ORF1a:T1001I,ORF1a:A1708D,ORF1a:I2230T,ORF1a:S2500F,ORF1b:P218L,ORF1b:P314L,ORF1b:S997P,ORF8:Q27*,ORF8:R52I,ORF8:Y73C,S:N501Y,S:A570D,S:D614G,S:P681H,S:T716I,S:S982A,S:D1118H,ORF1a:S3675-,ORF1a:G3676-,ORF1a:F3677-,S:H69-,S:V70-,S:Y144-,	Yes		EPI_ISL_2533882
Mog_18	SOM	2021-02-28	29763	B.1.1.7	20I (Alpha, V1)	N:D3L,N:R203K,N:G204R,N:S235F,ORF1a:T1001I,ORF1a:A1708D,ORF1a:I2230T,ORF1a:S2500F,ORF1b:P218L,ORF1b:P314L,ORF1b:S997P,ORF8:Q27*,ORF8:R52I,ORF8:Y73C,S:N501Y,S:A570D,S:D614G,S:P681H,S:T716I,S:S982A,S:D1118H,ORF1a:S3675-,ORF1a:G3676-,ORF1a:F3677-,S:H69-,S:V70-,S:Y144-,	Yes		EPI_ISL_2858678
Mog_24	SOM	2021-02-28	29763	B.1.1.7	20I (Alpha, V1)	N:D3L,N:R203K,N:G204R,N:S235F,ORF1a:T1001I,ORF1a:A1708D,ORF1a:I2230T,ORF1a:S2500F,ORF1b:P218L,ORF1b:P314L,ORF1b:S997P,ORF8:Q27*,ORF8:R52I,ORF8:Y73C,S:N501Y,S:A570D,S:D614G,S:P681H,S:T716I,S:S982A,S:D1118H,ORF1a:S3675-,ORF1a:G3676-,ORF1a:F3677-,S:H69-,S:V70-,S:Y144-,	Yes		EPI_ISL_2533883
Mog_26	SOM	2021-02-28	29763	B.1.1.7	20I (Alpha, V1)	N:D3L,N:R203K,N:G204R,N:S235F,ORF1a:T1001I,ORF1a:A1708D,ORF1a:I2230T,ORF1a:S2500F,ORF1b:P218L,ORF1b:P314L,ORF1b:S997P,ORF3a:L95F,ORF8:Q27*,ORF8:R52I,ORF8:Y73C,S:N501Y,S:A570D,S:D614G,S:P681H,S:T716I,S:S982A,S:D1118H,ORF1a:S3675-,ORF1a:G3676-,ORF1a:F3677-,S:H69-,S:V70-,S:Y144-,	Yes		EPI_ISL_2858679
Mog_32	SOM	2021-02-28	29763	B.1.1.7	20I (Alpha, V1)	N:D3L,N:R203K,N:G204R,N:S235F,ORF1a:T1001I,ORF1a:A1708D,ORF1a:I2230T,ORF1a:S2500F,ORF1b:P218L,ORF1b:P314L,ORF1b:S997P,ORF1b:K2085N,ORF8:Q27*,ORF8:R52I,ORF8:Y73C,S:N501Y,S:A570D,S:D614G,S:P681H,S:T716I,S:S982A,S:D1118H,ORF1a:S3675-,ORF1a:G3676-,ORF1a:F3677-,S:H69-,S:V70-,S:Y144-,	Yes		EPI_ISL_2858680
Mog_34	SOM	2021-02-28	29763	B.1.1.7	20I (Alpha, V1)	N:D3L,N:R203K,N:G204R,N:S235F,ORF1a:T1001I,ORF1a:A1708D,ORF1a:I2230T,ORF1a:S2500F,ORF1b:P218L,ORF1b:P314L,ORF1b:S997P,ORF1b:I1674R,ORF7a:*122W,ORF7b:I2V,ORF8:Q27*,ORF8:R52I,ORF8:Y73C,S:N501Y,S:A570D,S:D614G,S:P681H,S:T716I,S:S982A,S:D1118H,ORF1a:S3675-,ORF1a:G3676-,ORF1a:F3677-,S:H69-,S:V70-,S:H146-,	Yes		EPI_ISL_2858681
NK	DJI	2021-03-01	29763	B.1.1.7	20I (Alpha, V1)	N:D3L,N:R203K,N:G204R,N:S235F,ORF1a:T1001I,ORF1a:A1708D,ORF1a:I2230T,ORF1a:S2500F,ORF1b:P218L,ORF1b:P314L,ORF1b:S997P,ORF8:Q27*,ORF8:R52I,ORF8:Y73C,S:H49Y,S:N501Y,S:A570D,S:D614G,S:P681H,S:T716I,S:S982A,S:D1118H,ORF1a:S3675-,ORF1a:G3676-,ORF1a:F3677-,S:H69-,S:V70-,S:Y144-,	Yes		EPI_ISL_2858667
PS	DJI	2021-03-02	29763	B.1.1.7	20I (Alpha, V1)	N:D3L,N:R203K,N:G204R,N:S235F,ORF1a:T1001I,ORF1a:A1708D,ORF1a:I2230T,ORF1a:S2500F,ORF1b:P218L,ORF1b:P314L,ORF1b:S997P,ORF8:Q27*,ORF8:R52I,ORF8:Y73C,S:N501Y,S:A570D,S:D614G,S:P681H,S:T716I,S:S982A,S:D1118H,ORF1a:S3675-,ORF1a:G3676-,ORF1a:F3677-,S:H69-,S:V70-,S:Y144-,	Yes		EPI_ISL_2533879
SOTF_EA12	DJI	2021-02-25	29763	B.1.1.7	20I (Alpha, V1)	N:D3L,N:R203K,N:G204R,N:S235F,ORF1a:T1001I,ORF1a:A1708D,ORF1a:I2230T,ORF1a:S2500F,ORF1b:P218L,ORF1b:P314L,ORF1b:S997P,ORF8:Q27*,ORF8:R52I,ORF8:Y73C,S:H49Y,S:N501Y,S:A570D,S:D614G,S:P681H,S:T716I,S:S982A,S:D1118H,ORF1a:S3675-,ORF1a:G3676-,ORF1a:F3677-,S:H69-,S:V70-,S:Y144-,	Yes		EPI_ISL_2858669
SOTF_EA16	DJI	2021-02-27	29763	B.1.1.7	20I (Alpha, V1)	N:D3L,N:R203K,N:G204R,N:S235F,ORF1a:T1001I,ORF1a:A1708D,ORF1a:I2230T,ORF1a:S2500F,ORF1b:P218L,ORF1b:P314L,ORF1b:S997P,ORF8:Q27*,ORF8:R52I,ORF8:Y73C,S:N501Y,S:A570D,S:D614G,S:P681H,S:T716I,S:S982A,S:D1118H,ORF1a:S3675-,ORF1a:G3676-,ORF1a:F3677-,S:H69-,S:V70-,S:Y144-,	Yes		EPI_ISL_3920371
SOTF_EA26	DJI	2021-03-04	29763	B.1.1.7	20I (Alpha, V1)	N:D3L,N:R203K,N:G204R,N:S235F,ORF1a:S302F,ORF1a:T1001I,ORF1a:A1708D,ORF1a:I2230T,ORF1a:S2500F,ORF1b:P218L,ORF1b:P314L,ORF1b:S997P,ORF8:Q27*,ORF8:R52I,ORF8:Y73C,S:N501Y,S:A570D,S:D614G,S:P681H,S:T716I,S:S982A,S:D1118H,ORF1a:S3675-,ORF1a:G3676-,ORF1a:F3677-,S:H69-,S:V70-,S:Y144-,	Yes		EPI_ISL_2858672
SOTF_EA27	DJI	2021-03-04	29763	B.1.1.7	20I (Alpha, V1)	N:D3L,N:R203K,N:G204R,N:S235F,ORF1a:T1001I,ORF1a:A1708D,ORF1a:I2230T,ORF1a:S2500F,ORF1a:T2952I,ORF1b:P218L,ORF1b:P314L,ORF1b:S997P,ORF8:Q27*,ORF8:R52I,ORF8:Y73C,S:N501Y,S:A570D,S:D614G,S:P681H,S:T716I,S:S982A,S:D1118H,ORF1a:S3675-,ORF1a:G3676-,ORF1a:F3677-,S:H69-,S:V70-,S:Y144-,	Yes		EPI_ISL_2858673
SOTF_EA43	DJI	2021-03-06	29763	B.1.1.7	20I (Alpha, V1)	N:D3L,N:R203K,N:G204R,N:S235F,ORF1a:T1001I,ORF1a:A1708D,ORF1a:I2230T,ORF1a:S2500F,ORF1b:P218L,ORF1b:P314L,ORF1b:S997P,ORF3a:S171L,ORF8:Q27*,ORF8:R52I,ORF8:Y73C,S:N501Y,S:A570D,S:D614G,S:P681H,S:T716I,S:S982A,S:D1118H,ORF1a:S3675-,ORF1a:G3676-,ORF1a:F3677-,S:H69-,S:V70-,S:Y144-,	Yes		EPI_ISL_2533880
SOTF_EA57	DJI	2021-02-24	29763	B.1.1.7	20I (Alpha, V1)	N:D3L,N:R203K,N:G204R,N:S235F,ORF1a:T1001I,ORF1a:A1708D,ORF1a:I2230T,ORF1a:S2500F,ORF1b:P218L,ORF1b:P314L,ORF1b:S997P,ORF8:Q27*,ORF8:R52I,ORF8:Y73C,S:N501Y,S:A570D,S:D614G,S:P681H,S:T716I,S:S982A,S:D1118H,ORF1a:S3675-,ORF1a:G3676-,ORF1a:F3677-,S:H69-,S:V70-,S:Y144-,	Yes		EPI_ISL_2858674
SOTF_EA64	DJI	2021-02-24	29763	B.1.1.7	20I (Alpha, V1)	N:D3L,N:R203K,N:G204R,N:S235F,ORF1a:T1001I,ORF1a:A1708D,ORF1a:I2230T,ORF1a:S2500F,ORF1b:P218L,ORF1b:P314L,ORF1b:S997P,ORF8:Q27*,ORF8:R52I,ORF8:Y73C,S:N501Y,S:A570D,S:D614G,S:P681H,S:T716I,S:S982A,S:D1118H,ORF1a:S3675-,ORF1a:G3676-,ORF1a:F3677-,S:H69-,S:V70-,S:Y144-,	Yes		EPI_ISL_2858675
SS	DJI	2021-03-01	29763	B.1.1.7	20I (Alpha, V1)	N:D3L,ORF1a:T1001I,ORF1a:A1708D,ORF1a:I2230T,ORF1a:S2500F,ORF1b:P218L,ORF1b:P314L,ORF1b:S997P,ORF8:Q27*,ORF8:R52I,ORF8:Y73C,S:N501Y,S:A570D,S:D614G,S:P681H,S:T716I,S:S982A,S:D1118H,ORF1a:S3675-,ORF1a:G3676-,ORF1a:F3677-,S:H69-,S:V70-,S:Y144-,	Yes		EPI_ISL_2858686
TF159	DJI	2021-03-04	29763	B.1.1.7	20I (Alpha, V1)	N:D3L,N:R203K,N:G204R,N:S235F,ORF1a:T1001I,ORF1a:A1708D,ORF1a:I2230T,ORF1a:S2500F,ORF1b:P218L,ORF1b:P314L,ORF1b:S997P,ORF8:Q27*,ORF8:R52I,ORF8:Y73C,S:H49Y,S:N501Y,S:A570D,S:D614G,S:P681H,S:T716I,S:S982A,S:D1118H,ORF1a:S3675-,ORF1a:G3676-,ORF1a:F3677-,S:H69-,S:V70-,S:Y144-,	Yes		EPI_ISL_2858676
TF195	DJI	2021-03-10	29763	B.1.1.7	20I (Alpha, V1)	N:D3L,N:R203K,N:G204R,N:S235F,ORF1a:T1001I,ORF1a:A1708D,ORF1a:I2230T,ORF1a:S2500F,ORF1b:P218L,ORF1b:P314L,ORF1b:S997P,ORF8:Q27*,ORF8:R52I,ORF8:Y73C,S:H49Y,S:N501Y,S:A570D,S:D614G,S:P681H,S:T716I,S:S982A,S:D1118H,S:A1222S,ORF1a:S3675-,ORF1a:G3676-,ORF1a:F3677-,S:H69-,S:V70-,S:Y144-,	Yes		EPI_ISL_2533881
TF56	DJI	2021-02-25	29763	B.1.1.7	20I (Alpha, V1)	N:D3L,N:R203K,N:G204R,N:S235F,ORF1a:T1001I,ORF1a:T1496I,ORF1a:A1708D,ORF1a:I2230T,ORF1a:S2500F,ORF1b:P218L,ORF1b:P314L,ORF1b:S997P,ORF8:Q27*,ORF8:R52I,ORF8:Y73C,S:N501Y,S:A570D,S:D614G,S:P681H,S:T716I,S:S982A,S:D1118H,ORF1a:S3675-,ORF1a:G3676-,ORF1a:F3677-,S:H69-,S:V70-,S:Y144-,	Yes		EPI_ISL_2858677
SOTF_EA14	DJI	2021-02-26	29754	B.1.1.7	20I (Alpha, V1)	N:D3L,N:R203K,N:G204R,N:S235F,ORF1a:T1001I,ORF1a:A1708D,ORF1a:I2230T,ORF1a:S2500F,ORF1b:P218L,ORF1b:P314L,ORF1b:S997P,ORF1b:S2688C,ORF1b:S2689R,ORF1b:D2690S,ORF1b:V2693*,ORF8:Q27*,ORF8:R52I,ORF8:Y73C,S:N501Y,S:A570D,S:D614G,S:P681H,S:T716I,S:S982A,S:D1118H,ORF1a:S3675-,ORF1a:G3676-,ORF1a:F3677-,ORF1b:N2694-,ORF1b:N2695-,ORF1b:*2696-,S:H69-,S:V70-,S:Y144-,	Yes		EPI_ISL_2858671
E555	DJI	2021-03-25	29653	B.1.1.7	20I (Alpha, V1)	M:A69S,N:D3L,N:R203K,N:G204R,N:S235F,ORF1a:T1001I,ORF1a:A1134V,ORF1a:A1708D,ORF1a:I2230T,ORF1b:P314L,ORF8:Q27*,ORF8:R52I,ORF8:K68*,ORF8:Y73C,S:N501Y,S:N544S,S:A570D,S:D614G,S:P681H,S:T716I,S:S982A,S:D1118H,ORF1a:S3675-,ORF1a:G3676-,ORF1a:F3677-,S:H69-,S:V70-,S:Y144-,	Yes		EPI_ISL_2533857
DC20	DJI	2021-01-28	29768	B.1.160	20A	N:A134V,N:P199L,ORF1a:F679L,ORF1a:V1006A,ORF1a:T1240I,ORF1a:V2613F,ORF1a:S3687L,ORF1b:P314L,ORF3a:Q57H,ORF3a:G100C,ORF3a:S171L,S:D614G	Yes		EPI_ISL_2533850
DFA30	DJI	2021-01-28	29768	B.1.160	20A	N:A134V,N:P199L,ORF1a:F679L,ORF1a:V1006A,ORF1a:T1240I,ORF1a:V2613F,ORF1a:S3687L,ORF1b:P314L,ORF3a:A23V,ORF3a:Q57H,ORF3a:G100C,ORF3a:S171L,S:D614G	Yes		EPI_ISL_2533851
C58	DJI	2021-01-20	29614	B.1.160	20A	N:M234I,N:A376T,ORF1a:A555V,ORF1a:I849V,ORF1a:T2183A,ORF1a:M3087I,ORF1b:A176S,ORF1b:P314L,ORF1b:V767L,ORF1b:K1141R,ORF1b:E1184D,ORF3a:Q57H,S:S477N,S:D614G,ORF3a:V256-,ORF7a:G42-,ORF7a:N43-,ORF7a:S44-,ORF7a:P45-,ORF7a:F46-,ORF7a:H47-,ORF7a:P48-,ORF7a:L49-,ORF7a:A50-,ORF7a:D51-,ORF7a:N52-,ORF7a:K53-,ORF7a:F54-,ORF7a:A55-,ORF7a:L56-,ORF7a:T57-,ORF7a:C58-,ORF7a:F59-,ORF7a:S60-,ORF7a:T61-,ORF7a:Q62-,O…	Yes		EPI_ISL_2858683
B215	DJI	2021-02-09	29534	B.1.2	20G	N:P67S,N:L139F,N:P199L,N:Q389L,ORF1a:T265I,ORF1a:L3352F,ORF1b:P314L,ORF1b:V767L,ORF1b:N1653D,ORF1b:V1691L,ORF1b:R2613C,ORF3a:Q57H,ORF3a:G172V,ORF3a:S180P,ORF8:S24L,S:T95I,S:A520S,S:D614G	No		EPI_ISL_3920430
B361	DJI	2021-02-09	29534	B.1.2	20G	N:P67S,N:P199L,N:Q389L,ORF1a:T265I,ORF1a:L3352F,ORF1b:P314L,ORF1b:V767L,ORF1b:N1653D,ORF1b:V1691L,ORF1b:R2613C,ORF3a:Q57H,ORF3a:G172V,ORF3a:S180P,ORF8:S24L,S:T95I,S:A520S,S:D614G	No		EPI_ISL_3920431
E06	DJI	2020-12-11	29532	B.1.2	20G	N:P67S,N:P199L,N:D377Y,ORF1a:T265I,ORF1a:A372T,ORF1a:M2606I,ORF1a:L3352F,ORF1b:P314L,ORF1b:N1653D,ORF1b:R2613C,ORF3a:Q57H,ORF3a:G172V,ORF3a:S177I,ORF8:S24L,S:K378N,S:D614G	No		EPI_ISL_3920432
B504	DJI	2021-02-16	28985	B.1.2	20G	N:P67S,N:L139F,N:P199L,N:Q389L,ORF1a:T265I,ORF1a:L3352F,ORF1b:P314L,ORF1b:V767L,ORF1b:N1653D,ORF1b:V1691L,ORF1b:R2613C,ORF3a:Q57H,ORF3a:G172V,ORF3a:S180P,ORF8:S24L,ORF9b:R13H,S:T95I,S:A520S,S:D614G	No		EPI_ISL_3920333
C61	DJI	2021-02-16	28243	B.1.2	20G	N:P67S,N:P199L,N:Q389L,ORF1a:T265I,ORF1a:M1014I,ORF1a:T2967I,ORF1a:L3352F,ORF1b:P314L,ORF1b:V767L,ORF1b:N1653D,ORF1b:V1691L,ORF1b:R2613C,ORF3a:Q57H,ORF3a:G172V,ORF3a:S180P,ORF8:S24L,S:T95I,S:D614G	No		EPI_ISL_3920316
B196	DJI	2021-02-09	26213	B.1.2	20G	N:P67S,N:P199L,N:Q389L,ORF1a:T265I,ORF1a:G2843V,ORF1a:L3352F,ORF1b:P314L,ORF1b:V767L,ORF1b:N1653D,ORF1b:V1691L,ORF3a:Q57H,ORF3a:G172V,ORF3a:S180P,ORF8:S24L,S:T95I,S:D614G	No		EPI_ISL_3920389
B194	DJI	2021-02-09	23389	B.1.2	20G	N:P67S,N:P199L,N:Q389L,ORF1a:E55Q,ORF1a:T265I,ORF1a:L3352F,ORF1a:R3561T,ORF1a:N4238I,ORF1b:V767L,ORF1b:R2613C,ORF3a:E102V,ORF3a:D155Y,ORF3a:V168L,ORF3a:G172V,ORF3a:S180P,ORF8:S24L,S:T95I,S:A520S,S:D614G	No		EPI_ISL_3920383
B190	DJI	2021-02-09	29782	B.1.2	20G	N:P67S,N:P199L,N:Q389L,ORF1a:T265I,ORF1a:L3352F,ORF1b:P314L,ORF1b:V767L,ORF1b:N1653D,ORF1b:V1691L,ORF1b:R2613C,ORF3a:Q57H,ORF3a:G172V,ORF3a:S180P,ORF8:S24L,S:T95I,S:W258L,S:A520S,S:D614G	Yes		EPI_ISL_2858623
B192	DJI	2021-02-09	29782	B.1.2	20G	N:P67S,N:P199L,N:Q389L,ORF1a:T265I,ORF1a:L3352F,ORF1b:P314L,ORF1b:V767L,ORF1b:N1653D,ORF1b:V1691L,ORF1b:R2613C,ORF3a:Q57H,ORF3a:G172V,ORF3a:S180P,ORF8:S24L,S:T95I,S:A520S,S:D614G	Yes		EPI_ISL_2858624
B198	DJI	2021-02-09	29782	B.1.2	20G	N:P67S,N:L139F,N:P199L,N:Q389L,ORF1a:T265I,ORF1a:L3352F,ORF1b:P314L,ORF1b:V767L,ORF1b:N1653D,ORF1b:V1691L,ORF1b:R2613C,ORF3a:Q57H,ORF3a:G172V,ORF3a:S180P,ORF8:S24L,S:T95I,S:A520S,S:D614G	Yes		EPI_ISL_2858625
B204	DJI	2021-02-09	29782	B.1.2	20G	N:P67S,N:P199L,N:Q389L,ORF1a:T265I,ORF1a:L3352F,ORF1b:P314L,ORF1b:V767L,ORF1b:N1653D,ORF1b:V1691L,ORF1b:R2613C,ORF3a:Q57H,ORF3a:G172V,ORF3a:S180P,ORF8:S24L,S:T95I,S:A520S,S:D614G	Yes		EPI_ISL_2858626
B208	DJI	2021-02-09	29782	B.1.2	20G	N:P67S,N:P199L,N:Q389L,ORF1a:T265I,ORF1a:L3352F,ORF1b:P314L,ORF1b:V767L,ORF1b:N1653D,ORF1b:V1691L,ORF1b:R2613C,ORF3a:Q57H,ORF3a:G172V,ORF3a:S180P,ORF8:S24L,S:T95I,S:A520S,S:D614G	Yes		EPI_ISL_2858627
B211	DJI	2021-02-09	29782	B.1.2	20G	N:P67S,N:P199L,N:Q389L,ORF1a:T265I,ORF1a:L3352F,ORF1b:P314L,ORF1b:V767L,ORF1b:N1653D,ORF1b:V1691L,ORF1b:R2613C,ORF3a:Q57H,ORF3a:G172V,ORF3a:S180P,ORF8:S24L,S:T95I,S:A520S,S:D614G	Yes		EPI_ISL_2858628
B229	DJI	2021-02-09	29782	B.1.2	20G	N:P67S,N:P199L,N:Q389L,ORF1a:T265I,ORF1a:L3352F,ORF1b:P314L,ORF1b:V767L,ORF1b:N1653D,ORF1b:V1691L,ORF1b:R2613C,ORF3a:Q57H,ORF3a:G172V,ORF3a:S180P,ORF8:S24L,S:T95I,S:A520S,S:D614G	Yes		EPI_ISL_2858629
B238	DJI	2021-02-09	29782	B.1.2	20G	N:P67S,N:P199L,N:Q389L,ORF1a:T265I,ORF1a:L3352F,ORF1a:T4087I,ORF1b:P314L,ORF1b:V767L,ORF1b:N1653D,ORF1b:V1691L,ORF1b:R2613C,ORF3a:Q57H,ORF3a:S74F,ORF3a:G172V,ORF3a:S180P,ORF8:S24L,S:T95I,S:A520S,S:D614G	Yes		EPI_ISL_2858630
B247	DJI	2021-02-09	29782	B.1.2	20G	N:P67S,N:P199L,N:Q389L,ORF1a:T265I,ORF1a:L3352F,ORF1b:P314L,ORF1b:V767L,ORF1b:N1653D,ORF1b:V1691L,ORF1b:R2613C,ORF3a:Q57H,ORF3a:G172V,ORF3a:S180P,ORF8:S24L,S:T95I,S:A520S,S:D614G	Yes		EPI_ISL_2858631
B249	DJI	2021-02-09	29782	B.1.2	20G	N:P67S,N:P199L,N:Q389L,ORF1a:T265I,ORF1a:L3352F,ORF1b:P314L,ORF1b:V767L,ORF1b:N1653D,ORF1b:V1691L,ORF1b:R2613C,ORF3a:Q57H,ORF3a:G172V,ORF3a:S180P,ORF8:S24L,S:T95I,S:A520S,S:D614G	Yes		EPI_ISL_2858632
B250	DJI	2021-02-09	29782	B.1.2	20G	N:P67S,N:P199L,N:Q389L,ORF1a:T265I,ORF1a:L3352F,ORF1b:P314L,ORF1b:V767L,ORF1b:N1653D,ORF1b:V1691L,ORF1b:R2613C,ORF3a:Q57H,ORF3a:G172V,ORF3a:S180P,ORF8:S24L,S:T95I,S:A520S,S:D614G	Yes		EPI_ISL_2858633
B254	DJI	2021-02-09	29782	B.1.2	20G	N:P67S,N:P199L,N:Q389L,ORF1a:T265I,ORF1a:L3352F,ORF1b:P314L,ORF1b:V767L,ORF1b:N1653D,ORF1b:V1691L,ORF1b:R2613C,ORF3a:Q57H,ORF3a:G172V,ORF3a:S180P,ORF8:S24L,S:T95I,S:A520S,S:D614G	Yes		EPI_ISL_2858634
B260	DJI	2021-02-09	29782	B.1.2	20G	N:P67S,N:P199L,N:Q389L,ORF1a:T265I,ORF1a:L3352F,ORF1b:P314L,ORF1b:V767L,ORF1b:N1653D,ORF1b:V1691L,ORF1b:R2613C,ORF3a:Q57H,ORF3a:G172V,ORF3a:S180P,ORF8:S24L,S:T95I,S:A520S,S:D614G	Yes		EPI_ISL_2858635
B337	DJI	2021-02-09	29782	B.1.2	20G	E:V24L,N:P67S,N:P199L,N:Q389L,ORF1a:T265I,ORF1a:L3352F,ORF1b:P314L,ORF1b:V767L,ORF1b:N1653D,ORF1b:V1691L,ORF1b:R2613C,ORF3a:Q57H,ORF3a:G172V,ORF3a:S180P,ORF8:S24L,S:T95I,S:A520S,S:D614G	Yes		EPI_ISL_2858636
B373	DJI	2021-02-09	29782	B.1.2	20G	N:P67S,N:P199L,N:Q389L,ORF1a:T265I,ORF1a:L3352F,ORF1b:P314L,ORF1b:V767L,ORF1b:N1653D,ORF1b:V1691L,ORF1b:R2613C,ORF3a:Q57H,ORF3a:G172V,ORF3a:S180P,ORF8:S24L,S:T95I,S:A520S,S:D614G	Yes		EPI_ISL_2858637
B374	DJI	2021-02-09	29782	B.1.2	20G	N:P67S,N:P199L,N:Q389L,ORF1a:T265I,ORF1a:L3352F,ORF1b:P314L,ORF1b:V767L,ORF1b:N1653D,ORF1b:V1691L,ORF1b:R2613C,ORF3a:Q57H,ORF3a:G172V,ORF3a:S180P,ORF8:S24L,S:T95I,S:A520S,S:D614G	Yes		EPI_ISL_2858638
D12	DJI	2020-12-17	29782	B.1.2	20G	N:P67S,N:P199L,ORF1a:T265I,ORF1a:G1946S,ORF1a:L3352F,ORF1a:V3718F,ORF1b:P314L,ORF1b:I479V,ORF1b:N1653D,ORF1b:R1915K,ORF1b:R2613C,ORF3a:Q57H,ORF3a:G172V,ORF8:H17Y,ORF8:S24L,S:L18F,S:D614G,S:E780Q	Yes		EPI_ISL_3845362
B201	DJI	2021-02-09	29768	B.1.2	20G	N:P67S,N:P199L,N:Q389L,ORF1a:T265I,ORF1a:L3352F,ORF1b:P314L,ORF1b:V767L,ORF1b:N1653D,ORF1b:V1691L,ORF1b:R2613C,ORF3a:Q57H,ORF3a:G172V,ORF3a:S180P,ORF8:S24L,S:T95I,S:A520S,S:D614G	Yes		EPI_ISL_2533834
C20	DJI	2021-02-16	29583	B.1.2	20G	N:P67S,N:L139F,N:P199L,N:Q389L,ORF1a:T265I,ORF1b:P314L,ORF1b:V767L,ORF1b:N1653D,ORF1b:V1691L,ORF1b:R2613C,ORF3a:Q57H,ORF3a:G172V,ORF3a:S180P,ORF8:S24L,S:T95I,S:A520S,S:D614G,ORF1a:N1995-,ORF1a:N1996-,ORF1a:A1997-,ORF1a:T1998-,ORF1a:N1999-,ORF1a:K2000-,ORF1a:A2001-,ORF1a:T2002-,ORF1a:Y2003-,ORF1a:K2004-,ORF1a:P2005-,ORF1a:N2006-,ORF1a:T2007-,ORF1a:W2008-,ORF1a:C2009-,ORF1a:I2010-,ORF1a:R2011-,ORF1…	Yes		EPI_ISL_3920435
C25	DJI	2020-12-24	29782	B.1.240	20A	N:S194L,N:G243S,ORF1a:I648V,ORF1b:P314L,ORF1b:S2338L,ORF3a:W193R,S:K558N,S:D614G	Yes		EPI_ISL_3845345
C28	DJI	2020-12-11	29782	B.1.240	20A	N:S194L,N:G243S,ORF1a:I648V,ORF1b:P314L,ORF1b:S2338L,ORF3a:W193R,S:K558N,S:D614G	Yes		EPI_ISL_3845348
C49	DJI	2020-12-24	29782	B.1.240	20A	N:S194L,N:G243S,ORF1a:I648V,ORF1b:P314L,ORF1b:S2338L,ORF3a:W193R,S:K558N,S:D614G	Yes		EPI_ISL_3845350
CL5	DJI	2020-12-19	29782	B.1.240	20A	N:S194L,N:G243S,ORF1a:I648V,ORF1b:P314L,ORF1b:S2338L,ORF3a:W193R,S:K558N,S:D614G	Yes		EPI_ISL_3845360
E19	DJI	2020-12-19	29782	B.1.240	20A	N:S194L,N:G243S,ORF1a:I648V,ORF1b:P314L,ORF1b:S2338L,ORF3a:W193R,S:K558N,S:D614G	Yes		EPI_ISL_3845369
60	DJI	2021-01-18	29568	B.1.324	20B	N:R203K,N:G204R,ORF1a:A540V,ORF1a:A1812D,ORF1a:S1978F,ORF1a:L2778I,ORF1b:P314L,ORF1b:A2306V,ORF3a:A23S,ORF7a:A50S,ORF8:E106Q,S:D614G,S:P681H,S:S1252F	No		EPI_ISL_3920426
71	DJI	2021-01-18	29568	B.1.324	20B	N:R203K,N:G204R,ORF1a:A540V,ORF1a:A1812D,ORF1a:S1978F,ORF1a:L2778I,ORF1a:V3718F,ORF1b:P314L,ORF1b:A2306V,ORF3a:A23S,ORF7a:A50S,ORF8:E106Q,S:D614G,S:P681H,S:S1252F	No		EPI_ISL_3920428
77	DJI	2021-01-18	29568	B.1.324	20B	N:R203K,N:G204R,ORF1a:A540V,ORF1a:A1812D,ORF1a:S1978F,ORF1a:L2778I,ORF1b:P314L,ORF1b:A2306V,ORF3a:A23S,ORF7a:A50S,ORF8:E106Q,S:D614G,S:P681H,S:S1252F	No		EPI_ISL_3920429
68	DJI	2021-01-18	29531	B.1.324	20B	N:R203K,N:G204R,ORF1a:A540V,ORF1a:D953V,ORF1a:A1812D,ORF1a:S1978F,ORF1a:L2778I,ORF1b:P314L,ORF1b:A2306V,ORF3a:A23S,ORF7a:A50S,ORF8:E106Q,S:D614G,S:P681H,S:S1252F	No		EPI_ISL_3920427
011	DJI	2020-06-15	29344	B.1.324	20C	N:S201N,ORF1a:T265I,ORF1a:L3313F,ORF1a:K3979N,ORF1b:P314L,ORF1b:P1594S,ORF1b:N1762D,ORF3a:Q57H,S:D614G,ORF7a:G38-,ORF7a:T39-,ORF7a:Y40-,ORF7a:E41-,ORF7a:G42-,ORF7a:N43-,ORF7a:S44-,ORF7a:P45-,ORF7a:F46-,ORF7a:H47-,ORF7a:P48-,ORF7a:L49-,ORF7a:A50-,ORF7a:D51-,ORF7a:N52-,ORF7a:K53-,ORF7a:F54-,ORF7a:A55-,ORF7a:L56-,ORF7a:T57-,ORF7a:C58-,ORF7a:F59-,ORF7a:S60-,ORF7a:T61-,ORF7a:Q62-,ORF7a:F63-,ORF7a:A64-…	No		EPI_ISL_10696050
019	DJI	2020-06-21	29341	B.1.324	20C	N:S201N,ORF1a:T265I,ORF1a:L3313F,ORF1a:K3979N,ORF1b:P314L,ORF1b:P1594S,ORF1b:N1762D,ORF3a:Q57H,S:D614G,N:T366-,ORF7a:G38-,ORF7a:T39-,ORF7a:Y40-,ORF7a:E41-,ORF7a:G42-,ORF7a:N43-,ORF7a:S44-,ORF7a:P45-,ORF7a:F46-,ORF7a:H47-,ORF7a:P48-,ORF7a:L49-,ORF7a:A50-,ORF7a:D51-,ORF7a:N52-,ORF7a:K53-,ORF7a:F54-,ORF7a:A55-,ORF7a:L56-,ORF7a:T57-,ORF7a:C58-,ORF7a:F59-,ORF7a:S60-,ORF7a:T61-,ORF7a:Q62-,ORF7a:F63-,OR…	No		EPI_ISL_10696048
016	DJI	2020-06-21	29244	B.1.324	20C	N:S201N,ORF1a:T265I,ORF1a:L3313F,ORF1a:K3979N,ORF1b:P314L,ORF1b:P1594S,ORF1b:N1762D,ORF3a:Q57H,S:D614G,N:T366-,ORF7a:G38-,ORF7a:T39-,ORF7a:Y40-,ORF7a:E41-,ORF7a:G42-,ORF7a:N43-,ORF7a:S44-,ORF7a:P45-,ORF7a:F46-,ORF7a:H47-,ORF7a:P48-,ORF7a:L49-,ORF7a:A50-,ORF7a:D51-,ORF7a:N52-,ORF7a:K53-,ORF7a:F54-,ORF7a:A55-,ORF7a:L56-,ORF7a:T57-,ORF7a:C58-,ORF7a:F59-,ORF7a:S60-,ORF7a:T61-,ORF7a:Q62-,ORF7a:F63-,OR…	No		EPI_ISL_10696053
004	DJI	2020-05-22	28936	B.1.324	20C	ORF1a:T265I,ORF1b:P314L,ORF1b:A370V,ORF3a:Q57H,S:D614G,S:D936Y	No		EPI_ISL_3920332
013	DJI	2020-06-15	28569	B.1.324	20C	N:S201N,ORF1a:T265I,ORF1a:L3313F,ORF1a:K3979N,ORF1b:P314L,ORF1b:P1594S,ORF1b:N1762D,ORF3a:Q57H,S:D614G,ORF7a:G38-,ORF7a:T39-,ORF7a:Y40-,ORF7a:E41-,ORF7a:G42-,ORF7a:N43-,ORF7a:S44-,ORF7a:P45-,ORF7a:F46-,ORF7a:H47-,ORF7a:P48-,ORF7a:L49-,ORF7a:A50-,ORF7a:D51-,ORF7a:N52-,ORF7a:K53-,ORF7a:F54-,ORF7a:A55-,ORF7a:L56-,ORF7a:T57-,ORF7a:C58-,ORF7a:F59-,ORF7a:S60-,ORF7a:T61-,ORF7a:Q62-,ORF7a:F63-,ORF7a:A64-…	No		EPI_ISL_10696054
003	DJI	2020-05-11	28087	B.1.324	19B	M:H125Y,N:S202N,ORF1b:K421M,ORF1b:V1493L,ORF8:L84S	No		EPI_ISL_3920378
79	DJI	2021-01-18	29782	B.1.324	20B	N:R203K,N:G204R,ORF1a:A540V,ORF1a:A1812D,ORF1a:S1978F,ORF1a:L2778I,ORF1b:P314L,ORF1b:A2306V,ORF3a:A23S,ORF7a:A50S,ORF8:E106Q,S:D614G,S:P681H,S:E1202Q,S:S1252F	Yes		EPI_ISL_2533831
80	DJI	2021-01-18	29782	B.1.324	20B	N:R203K,N:G204R,ORF1a:A540V,ORF1a:D953V,ORF1a:A1812D,ORF1a:S1978F,ORF1a:L2778I,ORF1b:P314L,ORF1b:A2306V,ORF3a:A23S,ORF7a:A50S,ORF8:E106Q,S:D614G,S:P681H,S:S1252F	Yes		EPI_ISL_2533832
008	DJI	2020-06-15	29613	B.1.324	20C	N:S201N,ORF1a:T265I,ORF1a:L3313F,ORF1a:K3979N,ORF1b:P314L,ORF1b:P1594S,ORF1b:N1762D,ORF3a:Q57H,S:D614G,ORF7a:G38-,ORF7a:T39-,ORF7a:Y40-,ORF7a:E41-,ORF7a:G42-,ORF7a:N43-,ORF7a:S44-,ORF7a:P45-,ORF7a:F46-,ORF7a:H47-,ORF7a:P48-,ORF7a:L49-,ORF7a:A50-,ORF7a:D51-,ORF7a:N52-,ORF7a:K53-,ORF7a:F54-,ORF7a:A55-,ORF7a:L56-,ORF7a:T57-,ORF7a:C58-,ORF7a:F59-,ORF7a:S60-,ORF7a:T61-,ORF7a:Q62-,ORF7a:F63-,ORF7a:A64-…	Yes		EPI_ISL_3869526
010	DJI	2020-06-15	29613	B.1.324	20C	N:S201N,ORF1a:T265I,ORF1a:L3313F,ORF1a:K3979N,ORF1b:P314L,ORF1b:P1594S,ORF1b:N1762D,ORF3a:Q57H,S:D614G,ORF7a:G38-,ORF7a:T39-,ORF7a:Y40-,ORF7a:E41-,ORF7a:G42-,ORF7a:N43-,ORF7a:S44-,ORF7a:P45-,ORF7a:F46-,ORF7a:H47-,ORF7a:P48-,ORF7a:L49-,ORF7a:A50-,ORF7a:D51-,ORF7a:N52-,ORF7a:K53-,ORF7a:F54-,ORF7a:A55-,ORF7a:L56-,ORF7a:T57-,ORF7a:C58-,ORF7a:F59-,ORF7a:S60-,ORF7a:T61-,ORF7a:Q62-,ORF7a:F63-,ORF7a:A64-…	Yes		EPI_ISL_3869527
014	DJI	2020-06-21	29613	B.1.324	20C	N:S201N,ORF1a:T265I,ORF1a:L3313F,ORF1a:K3979N,ORF1b:P314L,ORF1b:P1594S,ORF1b:N1762D,ORF3a:Q57H,S:D614G,ORF7a:G38-,ORF7a:T39-,ORF7a:Y40-,ORF7a:E41-,ORF7a:G42-,ORF7a:N43-,ORF7a:S44-,ORF7a:P45-,ORF7a:F46-,ORF7a:H47-,ORF7a:P48-,ORF7a:L49-,ORF7a:A50-,ORF7a:D51-,ORF7a:N52-,ORF7a:K53-,ORF7a:F54-,ORF7a:A55-,ORF7a:L56-,ORF7a:T57-,ORF7a:C58-,ORF7a:F59-,ORF7a:S60-,ORF7a:T61-,ORF7a:Q62-,ORF7a:F63-,ORF7a:A64-…	Yes		EPI_ISL_3869528
015	DJI	2020-06-21	29613	B.1.324	20C	N:S201N,ORF1a:T265I,ORF1a:L3313F,ORF1a:K3979N,ORF1b:P314L,ORF1b:P1594S,ORF1b:N1762D,ORF3a:Q57H,S:D614G,ORF7a:G38-,ORF7a:T39-,ORF7a:Y40-,ORF7a:E41-,ORF7a:G42-,ORF7a:N43-,ORF7a:S44-,ORF7a:P45-,ORF7a:F46-,ORF7a:H47-,ORF7a:P48-,ORF7a:L49-,ORF7a:A50-,ORF7a:D51-,ORF7a:N52-,ORF7a:K53-,ORF7a:F54-,ORF7a:A55-,ORF7a:L56-,ORF7a:T57-,ORF7a:C58-,ORF7a:F59-,ORF7a:S60-,ORF7a:T61-,ORF7a:Q62-,ORF7a:F63-,ORF7a:A64-…	Yes		EPI_ISL_3869529
017	DJI	2020-06-21	29610	B.1.324	20C	N:S201N,ORF1a:T265I,ORF1a:L3313F,ORF1a:K3979N,ORF1b:P314L,ORF1b:P1594S,ORF1b:N1762D,ORF3a:Q57H,S:D614G,N:T366-,ORF7a:G38-,ORF7a:T39-,ORF7a:Y40-,ORF7a:E41-,ORF7a:G42-,ORF7a:N43-,ORF7a:S44-,ORF7a:P45-,ORF7a:F46-,ORF7a:H47-,ORF7a:P48-,ORF7a:L49-,ORF7a:A50-,ORF7a:D51-,ORF7a:N52-,ORF7a:K53-,ORF7a:F54-,ORF7a:A55-,ORF7a:L56-,ORF7a:T57-,ORF7a:C58-,ORF7a:F59-,ORF7a:S60-,ORF7a:T61-,ORF7a:Q62-,ORF7a:F63-,OR…	Yes		EPI_ISL_3869530
018	DJI	2020-06-21	29610	B.1.324	20C	N:S201N,ORF1a:T265I,ORF1a:L3313F,ORF1a:K3979N,ORF1b:P314L,ORF1b:P1594S,ORF1b:N1762D,ORF3a:Q57H,S:D614G,N:T366-,ORF7a:G38-,ORF7a:T39-,ORF7a:Y40-,ORF7a:E41-,ORF7a:G42-,ORF7a:N43-,ORF7a:S44-,ORF7a:P45-,ORF7a:F46-,ORF7a:H47-,ORF7a:P48-,ORF7a:L49-,ORF7a:A50-,ORF7a:D51-,ORF7a:N52-,ORF7a:K53-,ORF7a:F54-,ORF7a:A55-,ORF7a:L56-,ORF7a:T57-,ORF7a:C58-,ORF7a:F59-,ORF7a:S60-,ORF7a:T61-,ORF7a:Q62-,ORF7a:F63-,OR…	Yes		EPI_ISL_3869531
020	DJI	2020-06-21	29610	B.1.324	20C	N:S201N,ORF1a:T265I,ORF1a:L3313F,ORF1a:K3979N,ORF1b:P314L,ORF1b:P1594S,ORF1b:N1762D,ORF3a:Q57H,S:D614G,N:T366-,ORF7a:G38-,ORF7a:T39-,ORF7a:Y40-,ORF7a:E41-,ORF7a:G42-,ORF7a:N43-,ORF7a:S44-,ORF7a:P45-,ORF7a:F46-,ORF7a:H47-,ORF7a:P48-,ORF7a:L49-,ORF7a:A50-,ORF7a:D51-,ORF7a:N52-,ORF7a:K53-,ORF7a:F54-,ORF7a:A55-,ORF7a:L56-,ORF7a:T57-,ORF7a:C58-,ORF7a:F59-,ORF7a:S60-,ORF7a:T61-,ORF7a:Q62-,ORF7a:F63-,OR…	Yes		EPI_ISL_3869532
A171	DJI	2021-05-06	29546	B.1.351	20H (Beta, V2)	E:P71L,N:T205I,N:E378V,ORF1a:T265I,ORF1a:G400C,ORF1a:K1655N,ORF1a:I2873T,ORF1a:K3353R,ORF1a:A3523V,ORF1a:L3806M,ORF1b:P314L,ORF1b:P1851Q,ORF3a:Q57H,ORF3a:T151I,ORF3a:S171L,S:L18F,S:D80A,S:D215G,S:K417N,S:E484K,S:N501Y,S:D614G,S:A701V,ORF1a:S3675-,ORF1a:G3676-,ORF1a:F3677-,S:L241-,S:L242-,S:A243-,	No		EPI_ISL_3920395
A175	DJI	2021-05-07	29546	B.1.351	20H (Beta, V2)	E:P71L,N:T205I,N:E378V,ORF1a:T265I,ORF1a:G400C,ORF1a:K1655N,ORF1a:I2873T,ORF1a:K3353R,ORF1a:A3523V,ORF1b:P314L,ORF1b:P1851Q,ORF3a:Q57H,ORF3a:T151I,ORF3a:S171L,S:L18F,S:D80A,S:D215G,S:K417N,S:E484K,S:N501Y,S:D614G,S:A701V,ORF1a:S3675-,ORF1a:G3676-,ORF1a:F3677-,S:L241-,S:L242-,S:A243-,	No		EPI_ISL_3920396
A29	DJI	2021-04-30	29546	B.1.351	20H (Beta, V2)	E:P71L,N:T205I,N:E378V,ORF1a:T265I,ORF1a:G400C,ORF1a:K1655N,ORF1a:I2873T,ORF1a:K3353R,ORF1a:A3523V,ORF1a:L3806M,ORF1b:P314L,ORF1b:P1851Q,ORF3a:Q57H,ORF3a:T151I,ORF3a:S171L,S:L18F,S:D80A,S:D215G,S:K417N,S:E484K,S:N501Y,S:D614G,S:A701V,ORF1a:S3675-,ORF1a:G3676-,ORF1a:F3677-,S:L241-,S:L242-,S:A243-,	No		EPI_ISL_3920394
A5	DJI	2021-04-28	29546	B.1.351	20H (Beta, V2)	E:P71L,N:T205I,N:E378V,ORF1a:T265I,ORF1a:G400C,ORF1a:S1087T,ORF1a:K1655N,ORF1a:I2873T,ORF1a:K3353R,ORF1a:A3523V,ORF1b:P314L,ORF1b:P1851Q,ORF3a:Q57H,ORF3a:T151I,ORF3a:S171L,S:L18F,S:D80A,S:D215G,S:K417N,S:E484K,S:N501Y,S:D614G,S:A701V,ORF1a:S3675-,ORF1a:G3676-,ORF1a:F3677-,S:L241-,S:L242-,S:A243-,	No		EPI_ISL_3920393
B14	DJI	2021-03-31	29546	B.1.351	20H (Beta, V2)	E:P71L,N:T205I,N:E378V,ORF1a:T265I,ORF1a:G400C,ORF1a:S944A,ORF1a:K1655N,ORF1a:K3353R,ORF1a:A3523V,ORF1b:P314L,ORF1b:P1851Q,ORF3a:Q57H,ORF3a:T151I,ORF3a:S171L,S:L18F,S:D80A,S:D215G,S:K417N,S:E484K,S:N501Y,S:D614G,S:A701V,ORF1a:S3675-,ORF1a:G3676-,ORF1a:F3677-,S:L241-,S:L242-,S:A243-,	No		EPI_ISL_3920397
B164	DJI	2021-04-01	29546	B.1.351	20H (Beta, V2)	E:P71L,N:T205I,N:E378V,ORF1a:T265I,ORF1a:G400C,ORF1a:K1655N,ORF1a:K3353R,ORF1a:A3523V,ORF1b:P314L,ORF1b:P1851Q,ORF3a:Q57H,ORF3a:T151I,ORF3a:S171L,S:L18F,S:D80A,S:D215G,S:K417N,S:E484K,S:N501Y,S:D614G,S:A701V,ORF1a:S3675-,ORF1a:G3676-,ORF1a:F3677-,S:L241-,S:L242-,S:A243-,	No		EPI_ISL_3920404
B25	DJI	2021-03-31	29546	B.1.351	20H (Beta, V2)	E:P71L,N:T205I,N:E378V,ORF1a:T265I,ORF1a:G400C,ORF1a:K1655N,ORF1a:K3353R,ORF1a:A3523V,ORF1b:P314L,ORF1b:P1851Q,ORF3a:Q57H,ORF3a:T151I,ORF3a:S171L,S:L18F,S:D80A,S:D215G,S:K417N,S:E484K,S:N501Y,S:D614G,S:Q677H,S:A701V,ORF1a:S3675-,ORF1a:G3676-,ORF1a:F3677-,S:L241-,S:L242-,S:A243-,	No		EPI_ISL_3920398
B40	DJI	2021-03-31	29546	B.1.351	20H (Beta, V2)	E:P71L,N:T24I,N:T205I,N:E378V,ORF1a:T265I,ORF1a:G400C,ORF1a:K1655N,ORF1a:K3353R,ORF1a:A3523V,ORF1b:P314L,ORF1b:P1851Q,ORF3a:Q57H,ORF3a:T151I,ORF3a:S171L,S:L18F,S:D80A,S:D215G,S:K417N,S:E484K,S:N501Y,S:D614G,S:A701V,ORF1a:S3675-,ORF1a:G3676-,ORF1a:F3677-,S:L241-,S:L242-,S:A243-,	No		EPI_ISL_3920399
B495	DJI	2021-03-31	29546	B.1.351	20H (Beta, V2)	E:P71L,N:T205I,N:E378V,ORF1a:T265I,ORF1a:G400C,ORF1a:K1655N,ORF1a:K3353R,ORF1a:A3523V,ORF1b:P314L,ORF1b:P1851Q,ORF3a:Q57H,ORF3a:T151I,ORF3a:S171L,S:L18F,S:D80A,S:D215G,S:K417N,S:E484K,S:N501Y,S:D614G,S:A701V,ORF1a:S3675-,ORF1a:G3676-,ORF1a:F3677-,S:L241-,S:L242-,S:A243-,	No		EPI_ISL_3920406
B53	DJI	2021-03-31	29546	B.1.351	20H (Beta, V2)	E:P71L,N:T205I,N:E378V,ORF1a:T265I,ORF1a:G400C,ORF1a:K1655N,ORF1a:K3353R,ORF1a:A3523V,ORF1b:P314L,ORF1b:P1851Q,ORF3a:Q57H,ORF3a:T151I,ORF3a:S171L,S:L18F,S:D80A,S:D215G,S:K417N,S:E484K,S:N501Y,S:D614G,S:A701V,ORF1a:S3675-,ORF1a:G3676-,ORF1a:F3677-,S:L241-,S:L242-,S:A243-,	No		EPI_ISL_3920400
B58	DJI	2021-03-31	29546	B.1.351	20H (Beta, V2)	E:P71L,N:T205I,N:E378V,ORF1a:T265I,ORF1a:G400C,ORF1a:S944A,ORF1a:K1655N,ORF1a:K3353R,ORF1a:A3523V,ORF1b:P314L,ORF1b:P1851Q,ORF3a:Q57H,ORF3a:T151I,ORF3a:S171L,S:L18F,S:D80A,S:D215G,S:K417N,S:E484K,S:N501Y,S:D614G,S:A701V,ORF1a:S3675-,ORF1a:G3676-,ORF1a:F3677-,S:L241-,S:L242-,S:A243-,	No		EPI_ISL_3920401
B75	DJI	2021-03-31	29546	B.1.351	20H (Beta, V2)	E:P71L,N:T205I,N:E378V,ORF1a:T265I,ORF1a:G400C,ORF1a:K1655N,ORF1a:K3353R,ORF1a:A3523V,ORF1b:P314L,ORF1b:P1851Q,ORF3a:Q57H,ORF3a:T151I,ORF3a:S171L,S:L18F,S:D80A,S:D215G,S:K417N,S:E484K,S:N501Y,S:D614G,S:A701V,ORF1a:S3675-,ORF1a:G3676-,ORF1a:F3677-,S:L241-,S:L242-,S:A243-,	No		EPI_ISL_3920402
B79	DJI	2021-03-31	29546	B.1.351	20H (Beta, V2)	E:P71L,N:T205I,N:E378V,ORF1a:T265I,ORF1a:G400C,ORF1a:S944A,ORF1a:K1655N,ORF1a:K3353R,ORF1a:A3523V,ORF1b:P314L,ORF1b:P1851Q,ORF3a:Q57H,ORF3a:T151I,ORF3a:S171L,S:L18F,S:D80A,S:D215G,S:K417N,S:E484K,S:N501Y,S:D614G,S:A701V,ORF1a:S3675-,ORF1a:G3676-,ORF1a:F3677-,S:L241-,S:L242-,S:A243-,	No		EPI_ISL_3920403
E270	DJI	2021-03-19	29546	B.1.351	20H (Beta, V2)	E:P71L,N:T205I,N:E378V,ORF1a:T265I,ORF1a:G400C,ORF1a:K1655N,ORF1a:K3353R,ORF1a:A3523V,ORF1b:T284I,ORF1b:P314L,ORF1b:P1851Q,ORF3a:Q57H,ORF3a:T151I,ORF3a:S171L,S:L18F,S:D80A,S:D198H,S:D215G,S:K417N,S:E484K,S:N501Y,S:D614G,S:A701V,ORF1a:S3675-,ORF1a:G3676-,ORF1a:F3677-,S:L241-,S:L242-,S:A243-,	No		EPI_ISL_3920407
E283	DJI	2021-03-19	29546	B.1.351	20H (Beta, V2)	E:P71L,N:T205I,N:E378V,ORF1a:T265I,ORF1a:G400C,ORF1a:K1655N,ORF1a:K3353R,ORF1a:A3523V,ORF1b:T284I,ORF1b:P314L,ORF1b:P1851Q,ORF3a:Q57H,ORF3a:T151I,ORF3a:S171L,S:L18F,S:D80A,S:D215G,S:K417N,S:E484K,S:N501Y,S:D614G,S:A701V,ORF1a:S3675-,ORF1a:G3676-,ORF1a:F3677-,S:L241-,S:L242-,S:A243-,	No		EPI_ISL_3920408
E473	DJI	2021-03-23	29546	B.1.351	20H (Beta, V2)	E:P71L,N:T205I,N:E378V,ORF1a:T265I,ORF1a:G400C,ORF1a:P804L,ORF1a:K1655N,ORF1a:K3353R,ORF1a:A3523V,ORF1b:P314L,ORF1b:P1851Q,ORF3a:Q57H,ORF3a:T151I,ORF3a:S171L,S:L18F,S:D80A,S:D215G,S:K417N,S:E484K,S:N501Y,S:D614G,S:A701V,ORF1a:S3675-,ORF1a:G3676-,ORF1a:F3677-,S:L241-,S:L242-,S:A243-,	No		EPI_ISL_3920409
E747	DJI	2021-03-31	29546	B.1.351	20H (Beta, V2)	E:P71L,N:T205I,N:E378V,ORF1a:T265I,ORF1a:G400C,ORF1a:P804L,ORF1a:K1655N,ORF1a:K3353R,ORF1a:A3523V,ORF1b:P314L,ORF1b:P1851Q,ORF1b:P2531L,ORF3a:Q57H,ORF3a:T151I,ORF3a:S171L,S:L18F,S:D80A,S:D215G,S:K417N,S:E484K,S:N501Y,S:D614G,S:A701V,ORF1a:S3675-,ORF1a:G3676-,ORF1a:F3677-,S:L241-,S:L242-,S:A243-,	No		EPI_ISL_3920410
E749	DJI	2021-03-31	29546	B.1.351	20H (Beta, V2)	E:P71L,N:T205I,N:E378V,ORF1a:T265I,ORF1a:G400C,ORF1a:K1655N,ORF1a:K3353R,ORF1a:A3523V,ORF1b:P314L,ORF1b:P1851Q,ORF3a:Q57H,ORF3a:T151I,ORF3a:S171L,S:L18F,S:D80A,S:D215G,S:K417N,S:E484K,S:N501Y,S:D614G,S:Q677H,S:A701V,ORF1a:S3675-,ORF1a:G3676-,ORF1a:F3677-,S:L241-,S:L242-,S:A243-,	No		EPI_ISL_3920411
ET_126	DJI	2021-05-01	29546	B.1.351	20H (Beta, V2)	E:P71L,N:T205I,N:E378V,ORF1a:T265I,ORF1a:G400C,ORF1a:K1655N,ORF1a:K3353R,ORF1a:A3523V,ORF1b:P314L,ORF1b:P1851Q,ORF3a:Q57H,ORF3a:T151I,ORF3a:S171L,S:L18F,S:D80A,S:D215G,S:K417N,S:E484K,S:N501Y,S:D614G,S:A701V,ORF1a:S3675-,ORF1a:G3676-,ORF1a:F3677-,S:L241-,S:L242-,S:A243-,	No		EPI_ISL_3920412
G145	DJI	2021-04-22	29546	B.1.351	20H (Beta, V2)	E:P71L,N:T205I,N:E378V,ORF1a:T265I,ORF1a:G400C,ORF1a:K1655N,ORF1a:I2873T,ORF1a:K3353R,ORF1a:A3523V,ORF1b:P314L,ORF1b:P1851Q,ORF3a:Q57H,ORF3a:T151I,ORF3a:S171L,S:L18F,S:D80A,S:D215G,S:K417N,S:E484K,S:N501Y,S:D614G,S:A701V,ORF1a:S3675-,ORF1a:G3676-,ORF1a:F3677-,S:L241-,S:L242-,S:A243-,	No		EPI_ISL_3920415
G218	DJI	2021-04-26	29546	B.1.351	20H (Beta, V2)	E:P71L,N:T205I,N:E378V,ORF1a:T265I,ORF1a:G400C,ORF1a:K1655N,ORF1a:K3353R,ORF1a:A3523V,ORF1b:P314L,ORF1b:P1851Q,ORF3a:Q57H,ORF3a:T151I,ORF3a:S171L,S:L18F,S:D80A,S:D215G,S:K417N,S:E484K,S:N501Y,S:D614G,S:A701V,ORF1a:S3675-,ORF1a:G3676-,ORF1a:F3677-,S:L241-,S:L242-,S:A243-,	No		EPI_ISL_3920416
G225	DJI	2021-04-26	29546	B.1.351	20H (Beta, V2)	E:P71L,N:T205I,N:E378V,ORF1a:T265I,ORF1a:G400C,ORF1a:K1655N,ORF1a:K3353R,ORF1a:A3523V,ORF1b:P314L,ORF1b:P1851Q,ORF3a:Q57H,ORF3a:T151I,ORF3a:S171L,S:L18F,S:D80A,S:D215G,S:K417N,S:E484K,S:N501Y,S:D614G,S:A701V,ORF1a:S3675-,ORF1a:G3676-,ORF1a:F3677-,S:L241-,S:L242-,S:A243-,	No		EPI_ISL_3920420
G226	DJI	2021-04-26	29546	B.1.351	20H (Beta, V2)	E:P71L,N:T205I,N:E378V,ORF1a:T265I,ORF1a:G400C,ORF1a:K1655N,ORF1a:K3353R,ORF1a:A3523V,ORF1b:P314L,ORF1b:P1851Q,ORF3a:Q57H,ORF3a:T151I,ORF3a:S171L,S:L18F,S:D80A,S:D215G,S:K417N,S:E484K,S:N501Y,S:D614G,S:A701V,ORF1a:S3675-,ORF1a:G3676-,ORF1a:F3677-,S:L241-,S:L242-,S:A243-,	No		EPI_ISL_3920421
G238	DJI	2021-04-27	29546	B.1.351	20H (Beta, V2)	E:P71L,N:T205I,N:E378V,ORF1a:T265I,ORF1a:G400C,ORF1a:K1655N,ORF1a:I2873T,ORF1a:K3353R,ORF1a:A3523V,ORF1b:P314L,ORF1b:P1851Q,ORF3a:Q57H,ORF3a:T151I,ORF3a:S171L,S:L18F,S:D80A,S:D215G,S:K417N,S:E484K,S:N501Y,S:D614G,S:A701V,ORF1a:S3675-,ORF1a:G3676-,ORF1a:F3677-,S:L241-,S:L242-,S:A243-,	No		EPI_ISL_3920422
G245	DJI	2021-04-28	29546	B.1.351	20H (Beta, V2)	E:P71L,N:T205I,N:E378V,ORF1a:T265I,ORF1a:G400C,ORF1a:K1655N,ORF1a:I2873T,ORF1a:K3353R,ORF1a:A3523V,ORF1b:P314L,ORF1b:P1851Q,ORF3a:Q57H,ORF3a:T151I,ORF3a:S171L,S:L18F,S:D80A,S:D215G,S:K417N,S:E484K,S:N501Y,S:D614G,S:A701V,ORF1a:S3675-,ORF1a:G3676-,ORF1a:F3677-,S:L241-,S:L242-,S:A243-,	No		EPI_ISL_3920423
MM	DJI	2021-03-23	29546	B.1.351	20H (Beta, V2)	E:P71L,N:T205I,N:E378V,ORF1a:T265I,ORF1a:G400C,ORF1a:K1655N,ORF1a:K3353R,ORF1a:A3523V,ORF1b:T284I,ORF1b:P314L,ORF1b:P1851Q,ORF3a:Q57H,ORF3a:T151I,ORF3a:S171L,S:L18F,S:D80A,S:D215G,S:K417N,S:E484K,S:N501Y,S:D614G,S:A701V,ORF1a:S3675-,ORF1a:G3676-,ORF1a:F3677-,S:L241-,S:L242-,S:A243-,	No		EPI_ISL_3920424
Mog_40	SOM	2021-02-28	29546	B.1.351	20H (Beta, V2)	E:P71L,N:T205I,ORF1a:T265I,ORF1a:K1655N,ORF1a:K3353R,ORF1b:P314H,ORF3a:Q57H,ORF3a:W131L,ORF3a:S171L,ORF3a:G254*,ORF8:D34N,S:L18F,S:D80A,S:D215G,S:K417N,S:E484K,S:N501Y,S:D614G,S:A701V,ORF1a:S3675-,ORF1a:G3676-,ORF1a:F3677-,S:L241-,S:L242-,S:A243-,	No		EPI_ISL_3920372
Mog_42	SOM	2021-02-28	29546	B.1.351	20H (Beta, V2)	E:P71L,N:T205I,ORF1a:T265I,ORF1a:K1655N,ORF1a:K3353R,ORF1b:P314H,ORF3a:Q57H,ORF3a:W131L,ORF3a:S171L,ORF3a:G254*,ORF8:D34N,S:L18F,S:D80A,S:D215G,S:K417N,S:E484K,S:N501Y,S:D614G,S:A701V,ORF1a:S3675-,ORF1a:G3676-,ORF1a:F3677-,S:L241-,S:L242-,S:A243-,	No		EPI_ISL_3920373
RA	DJI	2021-03-15	29546	B.1.351	20H (Beta, V2)	E:P71L,N:T205I,N:E378V,ORF1a:T265I,ORF1a:G400C,ORF1a:K1655N,ORF1a:K3353R,ORF1a:A3523V,ORF1b:T284I,ORF1b:P314L,ORF1b:P1851Q,ORF3a:Q57H,ORF3a:T151I,ORF3a:S171L,S:L18F,S:D80A,S:D215G,S:K417N,S:E484K,S:N501Y,S:D614G,S:A701V,ORF1a:S3675-,ORF1a:G3676-,ORF1a:F3677-,S:L241-,S:L242-,S:A243-,	No		EPI_ISL_3920425
G224	DJI	2021-04-26	29543	B.1.351	20H (Beta, V2)	E:P71L,N:T205I,N:E378V,ORF1a:T265I,ORF1a:G400C,ORF1a:K1655N,ORF1a:K3353R,ORF1a:A3523V,ORF1b:P314L,ORF1b:P1851Q,ORF3a:Q57H,ORF3a:T151I,ORF3a:S171L,S:L18F,S:D80A,S:D215G,S:K417N,S:E484K,S:N501Y,S:D614G,S:A701V,ORF1a:S3675-,ORF1a:G3676-,ORF1a:F3677-,S:L241-,S:L242-,S:A243-,	No		EPI_ISL_3920419
E353	DJI	2021-03-20	29531	B.1.351	20H (Beta, V2)	E:P71L,N:T205I,N:E378V,ORF1a:T265I,ORF1a:G400C,ORF1a:K1655N,ORF1a:K3353R,ORF1a:A3523V,ORF1b:P314L,ORF1b:P1851Q,ORF3a:Q57H,ORF3a:T151I,ORF3a:S171L,S:L18F,S:D80A,S:D215G,S:V227I,S:K417N,S:E484K,S:N501Y,S:D614G,S:A701V,ORF1a:G82-,ORF1a:H83-,ORF1a:V84-,ORF1a:M85-,ORF1a:V86-,ORF1a:S3675-,ORF1a:G3676-,ORF1a:F3677-,S:L241-,S:L242-,S:A243-,	No		EPI_ISL_3920392
F233	DJI	2021-04-11	29472	B.1.351	20H (Beta, V2)	E:P71L,N:T205I,N:T325I,N:E378V,ORF1a:T265I,ORF1a:G400C,ORF1a:K1655N,ORF1a:K3353R,ORF1a:A3523V,ORF1b:P314L,ORF1b:P1851Q,ORF3a:Q57H,ORF3a:T151I,ORF3a:S171L,S:L18F,S:D80A,S:K417N,S:E484K,S:N501Y,S:D614G,S:A701V,ORF1a:S3675-,ORF1a:G3676-,ORF1a:F3677-,	No		EPI_ISL_3920391
F314	DJI	2021-04-14	29415	B.1.351	20H (Beta, V2)	E:P71L,N:T205I,N:E378V,ORF1a:T265I,ORF1a:G400C,ORF1a:K1655N,ORF1a:K3353R,ORF1a:A3523V,ORF1b:P314L,ORF1b:P1851Q,ORF3a:Q57H,ORF3a:T151I,ORF3a:S171L,S:L18F,S:D80A,S:D215G,S:K417N,S:E484K,S:N501Y,S:D614G,S:A701V,ORF1a:S3675-,ORF1a:G3676-,ORF1a:F3677-,S:L241-,S:L242-,S:A243-,	No		EPI_ISL_3920365
F246	DJI	2021-04-12	29313	B.1.351	20H (Beta, V2)	E:P71L,N:T205I,N:E378V,ORF1a:T265I,ORF1a:G400C,ORF1a:S944A,ORF1a:K1655N,ORF1a:K3353R,ORF1a:A3523V,ORF1b:P314L,ORF1b:P1851Q,ORF3a:Q57H,ORF3a:T151I,ORF3a:S171L,S:L18F,S:D80A,S:D215G,S:K417N,S:E484K,S:N501Y,S:D614G,S:A701V,ORF1a:S3675-,ORF1a:G3676-,ORF1a:F3677-,S:L241-,S:L242-,S:A243-,	No		EPI_ISL_3920361
A37	DJI	2021-04-30	29285	B.1.351	20H (Beta, V2)	E:P71L,N:T205I,N:E378V,ORF1a:T265I,ORF1a:G400C,ORF1a:K1655N,ORF1a:I2873T,ORF1a:K3353R,ORF1a:A3523V,ORF1a:L3806M,ORF1b:P314L,ORF1b:P1851Q,ORF3a:Q57H,ORF3a:T151I,ORF3a:S171L,S:L18F,S:D80A,S:D215G,S:K417N,S:E484K,S:N501Y,S:D614G,S:A701V,ORF1a:S3675-,ORF1a:G3676-,ORF1a:F3677-,S:L241-,S:L242-,S:A243-,	No		EPI_ISL_3920357
A63	DJI	2021-05-01	29285	B.1.351	20H (Beta, V2)	E:P71L,N:T205I,N:E378V,ORF1a:T265I,ORF1a:G400C,ORF1a:K1655N,ORF1a:K3353R,ORF1a:A3523V,ORF1b:P314L,ORF1b:P1851Q,ORF3a:Q57H,ORF3a:T151I,ORF3a:S171L,S:L18F,S:D80A,S:D215G,S:K417N,S:E484K,S:N501Y,S:D614G,S:A701V,ORF1a:S3675-,ORF1a:G3676-,ORF1a:F3677-,S:L241-,S:L242-,S:A243-,	No		EPI_ISL_3920358
ET_112	DJI	2021-04-24	29285	B.1.351	20H (Beta, V2)	E:P71L,N:T205I,N:E378V,ORF1a:T265I,ORF1a:G400C,ORF1a:K1655N,ORF1a:K3353R,ORF1a:A3523V,ORF1b:P314L,ORF1b:P1851Q,ORF3a:Q57H,ORF3a:T151I,ORF3a:S171L,S:L18F,S:D80A,S:D215G,S:K417N,S:E484K,S:N501Y,S:N603T,S:D614G,S:Q677H,S:A701V,ORF1a:S3675-,ORF1a:G3676-,ORF1a:F3677-,S:L241-,S:L242-,S:A243-,	No		EPI_ISL_3920359
G209	DJI	2021-04-26	29282	B.1.351	20H (Beta, V2)	E:P71L,N:T205I,N:E378V,ORF1a:T265I,ORF1a:G400C,ORF1a:K1655N,ORF1a:K3353R,ORF1a:A3523V,ORF1b:P314L,ORF1b:P1851Q,ORF3a:Q57H,ORF3a:T151I,ORF3a:S171L,S:L18F,S:D80A,S:K417N,S:E484K,S:N501Y,S:D614G,S:A701V,ORF1a:V86-,ORF1a:S3675-,ORF1a:G3676-,ORF1a:F3677-,	No		EPI_ISL_3920366
A201	DJI	2021-05-07	29279	B.1.351	20H (Beta, V2)	E:P71L,N:T205I,N:E378V,ORF1a:T265I,ORF1a:G400C,ORF1a:K1655N,ORF1a:I2873T,ORF1a:K3353R,ORF1a:A3523V,ORF1a:L3806M,ORF1b:P314L,ORF1b:P1851Q,ORF3a:Q57H,ORF3a:T151I,ORF3a:S171L,S:L18F,S:D80A,S:D215G,S:K417N,S:D614G,S:A701V,ORF1a:S3675-,ORF1a:G3676-,ORF1a:F3677-,S:L241-,S:L242-,S:A243-,	No		EPI_ISL_3920342
B146	DJI	2021-04-01	29279	B.1.351	20H (Beta, V2)	E:P71L,N:T205I,N:E378V,ORF1a:T265I,ORF1a:G400C,ORF1a:S1361F,ORF1a:K1655N,ORF1a:K3353R,ORF1a:A3523V,ORF1b:P314L,ORF1b:P1851Q,ORF3a:Q57H,ORF3a:T151I,ORF3a:S171L,S:L18F,S:D80A,S:D215G,S:K417N,S:D614G,S:A701V,ORF1a:S3675-,ORF1a:G3676-,ORF1a:F3677-,S:L241-,S:L242-,S:A243-,	No		EPI_ISL_3920343
B345	DJI	2021-04-03	29279	B.1.351	20H (Beta, V2)	E:P71L,N:T205I,N:E378V,ORF1a:T265I,ORF1a:G400C,ORF1a:S944A,ORF1a:K1655N,ORF1a:K3353R,ORF1a:A3523V,ORF1b:P314L,ORF1b:P1851Q,ORF3a:Q57H,ORF3a:T151I,ORF3a:S171L,S:L18F,S:D80A,S:D215G,S:K417N,S:D614G,S:A701V,ORF1a:S3675-,ORF1a:G3676-,ORF1a:F3677-,S:L241-,S:L242-,S:A243-,	No		EPI_ISL_3920344
B347	DJI	2021-04-03	29279	B.1.351	20H (Beta, V2)	E:P71L,N:T24I,N:T205I,N:E378V,ORF1a:T265I,ORF1a:G400C,ORF1a:K1655N,ORF1a:K3353R,ORF1a:A3523V,ORF1b:P314L,ORF1b:P1851Q,ORF3a:Q57H,ORF3a:T151I,ORF3a:S171L,S:L18F,S:D80A,S:D215G,S:K417N,S:D614G,S:A701V,ORF1a:S3675-,ORF1a:G3676-,ORF1a:F3677-,S:L241-,S:L242-,S:A243-,	No		EPI_ISL_3920345
B370	DJI	2021-04-04	29279	B.1.351	20H (Beta, V2)	E:P71L,N:T24I,N:T205I,N:E378V,ORF1a:T265I,ORF1a:G400C,ORF1a:K1655N,ORF1a:K3353R,ORF1a:A3523V,ORF1b:P314L,ORF1b:P1851Q,ORF3a:Q57H,ORF3a:T151I,ORF3a:S171L,S:L18F,S:D80A,S:D215G,S:K417N,S:D614G,S:A701V,ORF1a:S3675-,ORF1a:G3676-,ORF1a:F3677-,S:L241-,S:L242-,S:A243-,	No		EPI_ISL_3920346
D474	DJI	2021-03-23	29279	B.1.351	20H (Beta, V2)	E:P71L,N:T205I,N:E378V,ORF1a:T265I,ORF1a:G400C,ORF1a:P804L,ORF1a:K1655N,ORF1a:K3353R,ORF1a:A3523V,ORF1b:P314L,ORF1b:P1851Q,ORF3a:Q57H,ORF3a:T151I,ORF3a:S171L,S:L18F,S:D80A,S:D215G,S:K417N,S:D614G,S:A701V,ORF1a:S3675-,ORF1a:G3676-,ORF1a:F3677-,S:L241-,S:L242-,S:A243-,	No		EPI_ISL_3920347
E281	DJI	2021-03-19	29279	B.1.351	20H (Beta, V2)	E:P71L,N:T205I,N:E378V,ORF1a:T265I,ORF1a:G400C,ORF1a:K1655N,ORF1a:K3353R,ORF1a:A3523V,ORF1b:T284I,ORF1b:P314L,ORF1b:P1851Q,ORF3a:Q57H,ORF3a:T151I,ORF3a:S171L,S:L18F,S:D80A,S:D215G,S:K417N,S:D614G,S:A701V,ORF1a:S3675-,ORF1a:G3676-,ORF1a:F3677-,S:L241-,S:L242-,S:A243-,	No		EPI_ISL_3920348
E349	DJI	2021-03-20	29279	B.1.351	20H (Beta, V2)	E:P71L,N:T205I,N:E378V,ORF1a:T265I,ORF1a:G400C,ORF1a:K1655N,ORF1a:K3353R,ORF1a:A3523V,ORF1b:P314L,ORF1b:P1851Q,ORF3a:Q57H,ORF3a:T151I,ORF3a:S171L,S:L18F,S:D80A,S:D215G,S:K417N,S:D614G,S:A701V,ORF1a:S3675-,ORF1a:G3676-,ORF1a:F3677-,S:L241-,S:L242-,S:A243-,	No		EPI_ISL_3920349
E433	DJI	2021-03-21	29279	B.1.351	20H (Beta, V2)	E:P71L,N:T205I,N:E378V,ORF1a:T265I,ORF1a:G400C,ORF1a:K1655N,ORF1a:K3353R,ORF1a:A3523V,ORF1b:P314L,ORF1b:P1851Q,ORF3a:Q57H,ORF3a:T151I,ORF3a:S171L,S:L18F,S:D80A,S:D215G,S:K417N,S:D614G,S:A701V,ORF1a:S3675-,ORF1a:G3676-,ORF1a:F3677-,S:L241-,S:L242-,S:A243-,	No		EPI_ISL_3920350
E507	DJI	2021-03-24	29279	B.1.351	20H (Beta, V2)	E:P71L,N:T205I,N:E378V,ORF1a:T265I,ORF1a:G400C,ORF1a:K1655N,ORF1a:K3353R,ORF1a:A3523V,ORF1b:T284I,ORF1b:P314L,ORF1b:P1851Q,ORF3a:Q57H,ORF3a:T151I,ORF3a:S171L,S:L18F,S:D80A,S:D215G,S:K417N,S:D614G,S:A701V,ORF1a:S3675-,ORF1a:G3676-,ORF1a:F3677-,S:L241-,S:L242-,S:A243-,	No		EPI_ISL_3920351
E540	DJI	2021-03-24	29279	B.1.351	20H (Beta, V2)	E:P71L,N:T205I,N:E378V,ORF1a:T265I,ORF1a:G400C,ORF1a:K1655N,ORF1a:K3353R,ORF1a:A3523V,ORF1b:P314L,ORF1b:P1851Q,ORF3a:Q57H,ORF3a:T151I,ORF3a:S171L,S:L18F,S:D80A,S:D215G,S:K417N,S:D614G,S:A701V,ORF1a:S3675-,ORF1a:G3676-,ORF1a:F3677-,S:L241-,S:L242-,S:A243-,	No		EPI_ISL_3920352
F134	DJI	2021-04-07	29279	B.1.351	20H (Beta, V2)	E:P71L,N:T205I,N:E378V,ORF1a:T265I,ORF1a:G400C,ORF1a:K1655N,ORF1a:K3353R,ORF1a:A3523V,ORF1b:P314L,ORF1b:P1851Q,ORF3a:Q57H,ORF3a:T151I,ORF3a:S171L,S:L18F,S:D80A,S:D215G,S:K417N,S:D614G,S:A701V,ORF1a:S3675-,ORF1a:G3676-,ORF1a:F3677-,S:L241-,S:L242-,S:A243-,	No		EPI_ISL_3920355
F245	DJI	2021-04-12	29279	B.1.351	20H (Beta, V2)	E:P71L,N:T205I,N:E378V,ORF1a:T265I,ORF1a:G400C,ORF1a:K1655N,ORF1a:K3353R,ORF1a:A3523V,ORF1b:P314L,ORF1b:P1851Q,ORF3a:Q57H,ORF3a:T151I,ORF3a:S171L,S:L18F,S:D80A,S:D215G,S:K417N,S:D614G,S:A701V,ORF1a:S3675-,ORF1a:G3676-,ORF1a:F3677-,S:L241-,S:L242-,S:A243-,	No		EPI_ISL_3920356
F74	DJI	2021-04-06	29279	B.1.351	20H (Beta, V2)	E:P71L,N:T205I,N:E378V,ORF1a:T265I,ORF1a:G400C,ORF1a:I601T,ORF1a:K1655N,ORF1a:K3353R,ORF1a:A3523V,ORF1a:P3767S,ORF1b:P314L,ORF1b:P1851Q,ORF3a:Q57H,ORF3a:T151I,ORF3a:S171L,S:L18F,S:D80A,S:D215G,S:K417N,S:D614G,S:A701V,ORF1a:S3675-,ORF1a:G3676-,ORF1a:F3677-,S:L241-,S:L242-,S:A243-,	No		EPI_ISL_3920353
F75	DJI	2021-04-06	29264	B.1.351	20H (Beta, V2)	E:P71L,N:T205I,N:E378V,ORF1a:T265I,ORF1a:G400C,ORF1a:S944A,ORF1a:K1655N,ORF1a:K3353R,ORF1a:A3523V,ORF1b:P314L,ORF1b:P1851Q,ORF3a:Q57H,ORF3a:T151I,ORF3a:S171L,S:L18F,S:D80A,S:D215G,S:K417N,S:D614G,S:A701V,ORF1a:G82-,ORF1a:H83-,ORF1a:V84-,ORF1a:M85-,ORF1a:V86-,ORF1a:S3675-,ORF1a:G3676-,ORF1a:F3677-,S:L241-,S:L242-,S:A243-,	No		EPI_ISL_3920341
G215	DJI	2021-04-26	29157	B.1.351	20H (Beta, V2)	E:P71L,N:T205I,N:E378V,ORF1a:T265I,ORF1a:G400C,ORF1a:K1655N,ORF1a:K3353R,ORF1a:A3523V,ORF1b:P314L,ORF1b:Q813H,ORF1b:P1851Q,ORF1b:V2365I,ORF3a:Q57H,ORF3a:T151I,ORF3a:S171L,S:L18F,S:D80A,S:K417N,S:E484K,S:N501Y,S:D614G,S:A701V,ORF1a:S3675-,ORF1a:G3676-,ORF1a:F3677-,	No		EPI_ISL_3920362
F84	DJI	2021-04-06	28989	B.1.351	20H (Beta, V2)	E:P71L,N:T205I,N:E378V,ORF1a:T265I,ORF1a:G400C,ORF1a:K1655N,ORF1a:K3353R,ORF1a:A3523V,ORF1b:T284I,ORF1b:P314L,ORF1b:P1851Q,ORF3a:Q57H,ORF3a:T151I,ORF3a:S171L,S:L18F,S:D80A,S:D215G,S:K417N,S:D614G,S:A701V,ORF1a:S3675-,ORF1a:G3676-,ORF1a:F3677-,S:L241-,S:L242-,S:A243-,	No		EPI_ISL_3920336
F302	DJI	2021-04-12	28987	B.1.351	20H (Beta, V2)	E:P71L,N:T205I,N:E378V,ORF1a:T265I,ORF1a:G400C,ORF1a:P804L,ORF1a:L1560F,ORF1a:K3353R,ORF1a:A3523V,ORF1b:P314L,ORF1b:P1851Q,ORF3a:Q57H,ORF3a:T151I,ORF3a:S171L,S:L18F,S:D80A,S:D215G,S:K417N,S:D614G,S:A701V,ORF1a:S3675-,ORF1a:G3676-,ORF1a:F3677-,S:L241-,S:L242-,S:A243-,	No		EPI_ISL_3920335
E704	DJI	2021-03-31	28903	B.1.351	20H (Beta, V2)	E:P71L,N:T205I,N:E378V,ORF1a:T265I,ORF1a:G400C,ORF1a:K1655N,ORF1a:K3353R,ORF1a:A3523V,ORF1b:P314L,ORF1b:P1851Q,ORF3a:Q57H,ORF3a:T151I,ORF3a:S171L,S:L18F,S:D80A,S:D215G,S:K417N,S:D614G,S:A701V,ORF1a:S3675-,ORF1a:G3676-,ORF1a:F3677-,S:L241-,S:L242-,S:A243-,	No		EPI_ISL_3920331
SOTF_EA162	DJI	2021-04-03	28811	B.1.351	20H (Beta, V2)	E:P71L,N:T205I,N:E378V,ORF1a:T265I,ORF1a:G400C,ORF1a:K1655N,ORF1a:K3353R,ORF1a:A3523V,ORF1b:T284I,ORF1b:P314L,ORF1b:P1851Q,ORF3a:Q57H,ORF3a:T151I,ORF3a:S171L,S:L18F,S:D80A,S:D215G,S:K417N,S:D614G,S:A701V,ORF1a:S3675-,ORF1a:G3676-,ORF1a:F3677-,S:L241-,S:L242-,S:A243-,	No		EPI_ISL_3920329
F311	DJI	2021-04-13	28806	B.1.351	20H (Beta, V2)	E:P71L,N:P80L,N:T205I,N:E378V,ORF1a:T265I,ORF1a:G400C,ORF1a:K1655N,ORF1a:K3353R,ORF1a:A3523V,ORF1b:T284I,ORF1b:P314L,ORF1b:P1851Q,ORF3a:Q57H,ORF3a:R68I,ORF3a:T151I,ORF3a:S171L,ORF9b:E65G,ORF9b:Q77*,S:L18F,S:D80A,S:D215G,S:K417N,S:D614G,S:A701V,ORF1a:S3675-,ORF1a:G3676-,ORF1a:F3677-,S:L241-,S:L242-,S:A243-,	No		EPI_ISL_3920325
G59	DJI	2021-04-19	28806	B.1.351	20H (Beta, V2)	E:P71L,N:T205I,N:E378V,ORF1a:T265I,ORF1a:G400C,ORF1a:K1655N,ORF1a:K3353R,ORF1a:A3523V,ORF1b:P314L,ORF1b:T1470I,ORF1b:P1851Q,ORF3a:Q57H,ORF3a:T151I,ORF3a:S171L,ORF8:F120V,ORF8:I121L,S:L18F,S:D80A,S:D215G,S:K417N,S:D614G,S:A701V,ORF1a:S3675-,ORF1a:G3676-,ORF1a:F3677-,S:L241-,S:L242-,S:A243-,	No		EPI_ISL_3920326
B492	DJI	2021-03-31	28700	B.1.351	20H (Beta, V2)	E:P71L,N:T205I,N:E378V,ORF1a:T265I,ORF1a:G400C,ORF1a:P804L,ORF1a:K1655N,ORF1a:K3353R,ORF1a:A3523V,ORF1b:P314L,ORF1b:P1851Q,ORF3a:Q57H,ORF3a:T151I,ORF3a:S171L,S:L18F,S:D80A,S:D215G,S:K417N,S:D614G,S:A701V,ORF1a:S3675-,ORF1a:G3676-,ORF1a:F3677-,S:L241-,S:L242-,S:A243-,	No		EPI_ISL_3920324
B63	DJI	2021-03-31	28700	B.1.351	20H (Beta, V2)	E:P71L,N:T205I,N:E378V,ORF1a:T265I,ORF1a:G400C,ORF1a:K1655N,ORF1a:K3353R,ORF1a:A3523V,ORF1b:P314L,ORF1b:P1851Q,ORF3a:Q57H,ORF3a:T151I,ORF3a:S171L,S:L18F,S:D80A,S:D215G,S:K417N,S:D614G,S:A701V,ORF1a:S3675-,ORF1a:G3676-,ORF1a:F3677-,S:L241-,S:L242-,S:A243-,	No		EPI_ISL_3920323
B67	DJI	2021-03-31	28685	B.1.351	20H (Beta, V2)	E:P71L,N:T205I,N:E378V,ORF1a:T265I,ORF1a:G400C,ORF1a:K1655N,ORF1a:K3353R,ORF1a:A3523V,ORF1b:P314L,ORF1b:P1851Q,ORF3a:Q57H,ORF3a:T151I,ORF3a:S171L,S:L18F,S:D80A,S:D215G,S:V227I,S:K417N,S:D614G,S:A701V,ORF1a:G82-,ORF1a:H83-,ORF1a:V84-,ORF1a:M85-,ORF1a:V86-,ORF1a:S3675-,ORF1a:G3676-,ORF1a:F3677-,S:L241-,S:L242-,S:A243-,	No		EPI_ISL_3920322
SOTF_EA267	DJI	2021-04-11	28650	B.1.351	20H (Beta, V2)	E:P71L,N:E378V,ORF1a:T265I,ORF1a:G400C,ORF1a:K1655N,ORF1a:K3353R,ORF1a:A3523V,ORF1b:P314L,ORF1b:P1851Q,ORF3a:Q57H,ORF3a:T151I,ORF3a:S171L,S:L18F,S:D80A,S:D215G,S:K417N,S:D614G,S:A701V,N:S194-,N:R195-,N:N196-,N:S197-,N:T198-,N:P199-,N:G200-,N:S201-,N:S202-,N:R203-,N:G204-,N:T205-,N:S206-,N:P207-,N:A208-,N:R209-,N:M210-,N:A211-,N:G212-,N:N213-,N:G214-,N:G215-,N:D216-,N:A217-,N:A218-,N:L219-,N:A220-…	No		EPI_ISL_3920328
G96	DJI	2021-04-20	28517	B.1.351	20H (Beta, V2)	E:P71L,N:T205I,N:E378V,ORF1a:T265I,ORF1a:G400C,ORF1a:K1655N,ORF1a:K3353R,ORF1a:A3523V,ORF1b:P314L,ORF1b:P1851Q,ORF3a:Q57H,ORF3a:T151I,ORF3a:S171L,S:L18F,S:D80A,S:D215G,S:K417N,S:D614G,S:A701V,ORF1a:S3675-,ORF1a:G3676-,ORF1a:F3677-,S:L241-,S:L242-,S:A243-,	No		EPI_ISL_3920319
B69	DJI	2021-03-31	28444	B.1.351	20H (Beta, V2)	E:P71L,N:T205I,N:E378V,ORF1a:T265I,ORF1a:G400C,ORF1a:F709I,ORF1a:P804L,ORF1a:K1655N,ORF1a:T2183A,ORF1a:K3353R,ORF1a:A3523V,ORF1b:P314L,ORF1b:P1851Q,ORF3a:Q57H,ORF3a:T151I,ORF3a:S171L,S:L18F,S:D80A,S:D215G,S:K417N,S:D614G,S:A701V,ORF1a:S3675-,ORF1a:G3676-,ORF1a:F3677-,S:L241-,S:L242-,S:A243-,	No		EPI_ISL_3920317
E742	DJI	2021-03-31	28233	B.1.351	20H (Beta, V2)	E:P71L,N:T205I,N:E378V,ORF1a:T265I,ORF1a:G400C,ORF1a:S944A,ORF1a:K1655N,ORF1a:P1879T,ORF1b:P314L,ORF1b:L1504I,ORF1b:P1851Q,ORF3a:Q57H,ORF3a:T151I,ORF3a:S171L,S:L18F,S:D80A,S:D215G,S:K417N,S:E484K,S:N501Y,S:D614G,S:A701V,S:L241-,S:L242-,S:A243-,	No		EPI_ISL_3920380
A176	DJI	2021-05-07	27875	B.1.351	20H (Beta, V2)	E:P71L,N:E378V,ORF1a:T265I,ORF1a:G400C,ORF1a:K1655N,ORF1b:P314L,ORF1b:P1851Q,ORF3a:Q57H,S:L18F,S:D80A,S:D215G	No		EPI_ISL_3920376
TF360	DJI	2021-04-13	27719	B.1.351	20H (Beta, V2)	E:P71L,N:T141I,N:E378V,ORF1a:T265I,ORF1a:G400C,ORF1a:S610L,ORF1a:K3353R,ORF1a:A3523V,ORF1b:P314L,ORF1b:A1046V,ORF1b:P1851Q,ORF3a:Q57H,ORF3a:T151I,ORF3a:S171L,S:D80A,S:D215G,S:K417N,S:D614G,S:Q677H,S:A701V,ORF1a:S3675-,ORF1a:G3676-,ORF1a:F3677-,S:L241-,S:L242-,S:A243-,	No		EPI_ISL_3920375
G52	DJI	2021-04-19	27702	B.1.351	20H (Beta, V2)	E:P71L,N:T245N,N:E378V,ORF1a:T265I,ORF1a:G400C,ORF1a:S944A,ORF1a:K3353R,ORF1a:A3523V,ORF1b:P314L,ORF1b:P1851Q,ORF3a:Q57H,ORF3a:T151I,ORF3a:S171L,S:L18F,S:D80A,S:D215G,S:K417N,S:D614G,S:A701V,N:K169-,N:G170-,N:F171-,N:Y172-,N:A173-,N:E174-,N:G175-,N:S176-,N:R177-,N:G178-,N:G179-,N:S180-,N:Q181-,N:A182-,N:S183-,N:S184-,N:R185-,N:S186-,N:S187-,N:S188-,N:R189-,N:S190-,N:R191-,N:N192-,N:S193-,N:S194-,…	No		EPI_ISL_3920377
F118	DJI	2021-04-07	25657	B.1.351	20H (Beta, V2)	E:P71L,N:T205I,N:E378V,ORF1a:T265I,ORF1a:E1870K,ORF1a:G2971V,ORF1a:K3353R,ORF1a:P3767S,ORF1b:P218L,ORF1b:L299M,ORF1b:P314L,ORF1b:R448S,ORF3a:Q57H,S:L18F,S:D80A,S:D215G,S:K417N,S:D614G,S:A701V,ORF1a:S3675-,ORF1a:G3676-,ORF1a:F3677-,ORF1b:I298-,S:L241-,S:L242-,S:A243-,	No		EPI_ISL_3920387
F160	DJI	2021-04-08	21610	B.1.351	20H (Beta, V2)	N:T205I,N:R319C,N:E378V,ORF1a:T265I,ORF1a:G400C,ORF1a:K1655N,ORF1a:K3353R,ORF1a:A4104S,ORF1b:P1851Q,ORF3a:Q57H,ORF3a:T217I,ORF3a:Q218E,S:T167I,S:D215G,S:K417N,S:A701V,ORF1a:S3675-,ORF1a:G3676-,ORF1a:F3677-,ORF1a:Y3811-,ORF1a:D3812-,ORF1a:Y3813-,ORF1a:L3814-,ORF1a:V3815-,ORF1a:S3816-,ORF1a:T3817-,ORF1a:Q3818-,ORF1a:E3819-,ORF1a:F3820-,ORF1a:R3821-,ORF1a:Y3822-,ORF1a:M3823-,ORF1a:N3824-,ORF1a:S3825…	No		EPI_ISL_3920382
E500	DJI	2021-03-24	29780	B.1.351	20H (Beta, V2)	E:P71L,N:T205I,N:E378V,ORF1a:T265I,ORF1a:G400C,ORF1a:K1655N,ORF1a:K3353R,ORF1a:A3523V,ORF1b:T284I,ORF1b:P314L,ORF1b:P1851Q,ORF3a:Q57H,ORF3a:T151I,ORF3a:S171L,S:L18F,S:D80A,S:D215G,S:K417N,S:E484K,S:N501Y,S:D614G,S:A701V,ORF1a:S3675-,ORF1a:G3676-,ORF1a:F3677-,S:L241-,S:L242-,S:A243-,	Yes		EPI_ISL_2858663
E517_RP	DJI	2021-03-24	29776	B.1.351	20H (Beta, V2)	E:P71L,N:T205I,N:E378V,ORF1a:T265I,ORF1a:G400C,ORF1a:K1655N,ORF1a:K3353R,ORF1a:A3523V,ORF1b:P314L,ORF1b:P1851Q,ORF3a:Q57H,ORF3a:T151I,ORF3a:S171L,S:L18F,S:D80A,S:D215G,S:K417N,S:E484K,S:N501Y,S:D614G,S:A701V,ORF1a:S3675-,ORF1a:G3676-,ORF1a:F3677-,S:L241-,S:L242-,S:A243-,	Yes		EPI_ISL_2858664
AN	DJI	2021-03-23	29775	B.1.351	20H (Beta, V2)	E:P71L,N:T205I,N:E378V,ORF1a:T265I,ORF1a:G400C,ORF1a:K1655N,ORF1a:K3353R,ORF1a:A3523V,ORF1b:T284I,ORF1b:P314L,ORF1b:P1851Q,ORF3a:Q57H,ORF3a:T151I,ORF3a:S171L,S:L18F,S:D80A,S:D215G,S:K417N,S:E484K,S:N501Y,S:D614G,S:A701V,ORF1a:S3675-,ORF1a:G3676-,ORF1a:F3677-,S:L241-,S:L242-,S:A243-,	Yes		EPI_ISL_2858620
D473	DJI	2021-03-23	29775	B.1.351	20H (Beta, V2)	E:P71L,N:T205I,N:E378V,ORF1a:T265I,ORF1a:G400C,ORF1a:P804L,ORF1a:K1655N,ORF1a:K3353R,ORF1a:A3523V,ORF1b:P314L,ORF1b:P1851Q,ORF3a:Q57H,ORF3a:T151I,ORF3a:S171L,S:L18F,S:D80A,S:D215G,S:K417N,S:E484K,S:N501Y,S:D614G,S:A701V,ORF1a:S3675-,ORF1a:G3676-,ORF1a:F3677-,S:L241-,S:L242-,S:A243-,	Yes		EPI_ISL_2858658
E518_SR	DJI	2021-03-24	29775	B.1.351	20H (Beta, V2)	E:P71L,N:T205I,N:E378V,ORF1a:T265I,ORF1a:G400C,ORF1a:K1655N,ORF1a:K3353R,ORF1a:A3523V,ORF1b:P314L,ORF1b:P1851Q,ORF3a:Q57H,ORF3a:T151I,ORF3a:S171L,ORF3a:T270I,S:L18F,S:D80A,S:D215G,S:D287E,S:A288P,S:K417N,S:E484K,S:N501Y,S:D614G,S:A701V,ORF1a:S3675-,ORF1a:G3676-,ORF1a:F3677-,S:L241-,S:L242-,S:A243-,	Yes		EPI_ISL_2858665
B333	DJI	2021-04-02	29768	B.1.351	20H (Beta, V2)	E:P71L,N:T24I,N:T205I,N:E378V,ORF1a:T265I,ORF1a:G400C,ORF1a:K1655N,ORF1a:K3353R,ORF1a:A3523V,ORF1b:P314L,ORF1b:P1851Q,ORF1b:S2312L,ORF3a:Q57H,ORF3a:T151I,ORF3a:S171L,S:L18F,S:D80A,S:D215G,S:K417N,S:E484K,S:N501Y,S:D614G,S:A701V,ORF1a:S3675-,ORF1a:G3676-,ORF1a:F3677-,S:L241-,S:L242-,S:A243-,	Yes		EPI_ISL_3845338
B382	DJI	2021-04-05	29768	B.1.351	20H (Beta, V2)	E:P71L,N:T205I,N:E378V,ORF1a:T265I,ORF1a:G400C,ORF1a:S944A,ORF1a:K1655N,ORF1a:K3353R,ORF1a:A3523V,ORF1b:P314L,ORF1b:P1851Q,ORF3a:Q57H,ORF3a:T151I,ORF3a:S171L,S:L18F,S:D80A,S:D215G,S:K417N,S:E484K,S:N501Y,S:D614G,S:A701V,ORF1a:S3675-,ORF1a:G3676-,ORF1a:F3677-,S:L241-,S:L242-,S:A243-,	Yes		EPI_ISL_3845343
F146	DJI	2021-04-08	29768	B.1.351	20H (Beta, V2)	E:P71L,N:T205I,N:E378V,ORF1a:T265I,ORF1a:G400C,ORF1a:K1655N,ORF1a:K3353R,ORF1a:A3523V,ORF1b:P314L,ORF1b:P1851Q,ORF3a:Q57H,ORF3a:T151I,ORF3a:S171L,S:L18F,S:D80A,S:D215G,S:K417N,S:E484K,S:N501Y,S:D614G,S:A701V,ORF1a:S3675-,ORF1a:G3676-,ORF1a:F3677-,S:L241-,S:L242-,S:A243-,	Yes		EPI_ISL_3845382
Mog_46	SOM	2021-02-28	29768	B.1.351	20H (Beta, V2)	E:P71L,N:T205I,ORF1a:T265I,ORF1a:K1655N,ORF1a:K3353R,ORF1b:P314H,ORF3a:Q57H,ORF3a:W131L,ORF3a:S171L,ORF3a:G254*,ORF8:D34N,S:L18F,S:D80A,S:D215G,S:K417N,S:E484K,S:N501Y,S:D614G,S:A701V,ORF1a:S3675-,ORF1a:G3676-,ORF1a:F3677-,S:L241-,S:L242-,S:A243-,	Yes		EPI_ISL_3845417
F56	DJI	2021-04-04	29766	B.1.351	20H (Beta, V2)	E:P71L,N:T24I,N:T205I,N:E378V,ORF1a:T265I,ORF1a:G400C,ORF1a:K1655N,ORF1a:K3353R,ORF1a:A3523V,ORF1b:P314L,ORF1b:P1851Q,ORF3a:Q57H,ORF3a:T151I,ORF3a:S171L,S:L18F,S:D80A,S:D215G,ORF1a:S3675-,ORF1a:G3676-,ORF1a:F3677-,S:L241-,S:L242-,S:A243-,	Yes		EPI_ISL_2858685
B129	DJI	2021-03-31	29764	B.1.351	20H (Beta, V2)	E:P71L,N:T205I,N:E378V,ORF1a:T265I,ORF1a:G400C,ORF1a:K1655N,ORF1a:K3353R,ORF1a:A3523V,ORF1b:P314L,ORF1b:P1851Q,ORF3a:Q57H,ORF3a:T151I,ORF3a:S171L,S:L18F,S:D80A,S:D215G,S:K417N,S:E484K,S:N501Y,S:D614G,S:A701V,ORF1a:S3675-,ORF1a:G3676-,ORF1a:F3677-,S:L241-,S:L242-,S:A243-,	Yes		EPI_ISL_3845335
B130	DJI	2021-03-31	29764	B.1.351	20H (Beta, V2)	E:P71L,N:T205I,N:E378V,ORF1a:T265I,ORF1a:G400C,ORF1a:S944A,ORF1a:K1655N,ORF1a:K3353R,ORF1a:A3523V,ORF1b:P314L,ORF1b:P1851Q,ORF3a:Q57H,ORF3a:T151I,ORF3a:S171L,S:L18F,S:D80A,S:D215G,S:K417N,S:E484K,S:N501Y,S:D614G,S:A701V,ORF1a:S3675-,ORF1a:G3676-,ORF1a:F3677-,S:L241-,S:L242-,S:A243-,	Yes		EPI_ISL_2858621
B150	DJI	2021-04-01	29764	B.1.351	20H (Beta, V2)	E:P71L,N:T205I,N:E378V,ORF1a:T265I,ORF1a:G400C,ORF1a:K1655N,ORF1a:K3353R,ORF1a:A3523V,ORF1b:P314L,ORF1b:P1851Q,ORF3a:Q57H,ORF3a:T151I,ORF3a:S171L,S:L18F,S:D80A,S:D215G,S:K417N,S:E484K,S:N501Y,S:D614G,S:A701V,ORF1a:S3675-,ORF1a:G3676-,ORF1a:F3677-,S:L241-,S:L242-,S:A243-,	Yes		EPI_ISL_2533833
B155	DJI	2021-04-01	29764	B.1.351	20H (Beta, V2)	E:P71L,N:T205I,N:E378V,ORF1a:T265I,ORF1a:G400C,ORF1a:K1655N,ORF1a:K3353R,ORF1a:A3523V,ORF1b:P314L,ORF1b:P1851Q,ORF3a:Q57H,ORF3a:T151I,ORF3a:S171L,S:L18F,S:D80A,S:D215G,S:K417N,S:E484K,S:N501Y,S:D614G,S:A701V,ORF1a:S3675-,ORF1a:G3676-,ORF1a:F3677-,S:L241-,S:L242-,S:A243-,	Yes		EPI_ISL_2858622
B346	DJI	2021-04-03	29764	B.1.351	20H (Beta, V2)	E:P71L,N:T205I,N:E378V,ORF1a:T265I,ORF1a:G400C,ORF1a:K1655N,ORF1a:K3353R,ORF1a:A3523V,ORF1b:T284I,ORF1b:P314L,ORF1b:P1851Q,ORF3a:Q57H,ORF3a:T151I,ORF3a:S171L,S:L18F,S:D80A,S:D215G,S:K417N,S:E484K,S:N501Y,S:D614G,S:A701V,ORF1a:S3675-,ORF1a:G3676-,ORF1a:F3677-,S:L241-,S:L242-,S:A243-,	Yes		EPI_ISL_3845341
B73	DJI	2021-03-31	29764	B.1.351	20H (Beta, V2)	E:P71L,N:T24I,N:T205I,N:E378V,ORF1a:T265I,ORF1a:G400C,ORF1a:K1655N,ORF1a:K3353R,ORF1a:A3523V,ORF1b:P314L,ORF1b:P1851Q,ORF3a:Q57H,ORF3a:T151I,ORF3a:S171L,S:L18F,S:D80A,S:D215G,S:K417N,S:E484K,S:N501Y,S:D614G,S:A701V,ORF1a:S3675-,ORF1a:G3676-,ORF1a:F3677-,S:L241-,S:L242-,S:A243-,	Yes		EPI_ISL_2858639
E275	DJI	2021-03-19	29764	B.1.351	20H (Beta, V2)	E:P71L,N:T205I,N:E378V,ORF1a:T265I,ORF1a:G400C,ORF1a:K1655N,ORF1a:K3353R,ORF1a:A3523V,ORF1b:T284I,ORF1b:P314L,ORF1b:P1851Q,ORF3a:Q57H,ORF3a:T151I,ORF3a:S171L,S:L18F,S:D80A,S:D215G,S:K417N,S:E484K,S:N501Y,S:D614G,S:A701V,ORF1a:S3675-,ORF1a:G3676-,ORF1a:F3677-,S:L241-,S:L242-,S:A243-,	Yes		EPI_ISL_2858662
E291	DJI	2021-03-19	29764	B.1.351	20H (Beta, V2)	E:P71L,N:T205I,N:E378V,ORF1a:T265I,ORF1a:G400C,ORF1a:K1655N,ORF1a:K3353R,ORF1a:A3523V,ORF1b:T284I,ORF1b:P314L,ORF1b:P1851Q,ORF3a:Q57H,ORF3a:T151I,ORF3a:S171L,S:L18F,S:D80A,S:D215G,S:K417N,S:E484K,S:N501Y,S:D614G,S:A701V,ORF1a:S3675-,ORF1a:G3676-,ORF1a:F3677-,S:L241-,S:L242-,S:A243-,	Yes		EPI_ISL_3845375
E553	DJI	2021-03-25	29764	B.1.351	20H (Beta, V2)	E:P71L,N:T205I,N:E378V,ORF1a:T265I,ORF1a:G400C,ORF1a:K1655N,ORF1a:K3353R,ORF1a:A3523V,ORF1b:P314L,ORF1b:P1851Q,ORF3a:Q57H,ORF3a:T151I,ORF3a:S171L,S:L18F,S:D80A,S:D215G,S:K417N,S:E484K,S:N501Y,S:D614G,S:A701V,ORF1a:S3675-,ORF1a:G3676-,ORF1a:F3677-,S:L241-,S:L242-,S:A243-,	Yes		EPI_ISL_2533856
E602	DJI	2021-03-27	29764	B.1.351	20H (Beta, V2)	E:P71L,N:P80S,N:T205I,N:D343H,N:E378V,ORF1a:T265I,ORF1a:G400C,ORF1a:K1655N,ORF1a:K3353R,ORF1a:A3523V,ORF1b:G99S,ORF1b:P314L,ORF1b:P1851Q,ORF3a:Q57H,ORF3a:T151I,ORF3a:S171L,S:L18F,S:D80A,S:D215G,S:K417N,S:E484K,S:N501Y,S:D614G,S:A701V,ORF1a:S3675-,ORF1a:G3676-,ORF1a:F3677-,S:L241-,S:L242-,S:A243-,	Yes		EPI_ISL_2533859
E610	DJI	2021-03-28	29764	B.1.351	20H (Beta, V2)	E:P71L,N:T205I,N:E378V,ORF1a:T265I,ORF1a:G400C,ORF1a:S944A,ORF1a:K1655N,ORF1a:K3353R,ORF1a:A3523V,ORF1b:P314L,ORF1b:P1851Q,ORF3a:Q57H,ORF3a:T151I,ORF3a:S171L,S:L18F,S:D80A,S:D215G,S:K417N,S:E484K,S:N501Y,S:D614G,S:A701V,ORF1a:S3675-,ORF1a:G3676-,ORF1a:F3677-,S:L241-,S:L242-,S:A243-,	Yes		EPI_ISL_3845380
E618	DJI	2021-03-28	29764	B.1.351	20H (Beta, V2)	E:P71L,N:T205I,N:E378V,ORF1a:T265I,ORF1a:G400C,ORF1a:S944A,ORF1a:K1655N,ORF1a:K3353R,ORF1a:A3523V,ORF1b:P314L,ORF1b:P1851Q,ORF3a:Q57H,ORF3a:T151I,ORF3a:S171L,S:L18F,S:D80A,S:D215G,S:K417N,S:E484K,S:N501Y,S:D614G,S:A701V,ORF1a:S3675-,ORF1a:G3676-,ORF1a:F3677-,S:L241-,S:L242-,S:A243-,	Yes		EPI_ISL_2533861
E628	DJI	2021-03-29	29764	B.1.351	20H (Beta, V2)	E:P71L,N:T205I,N:E378V,ORF1a:T163I,ORF1a:T265I,ORF1a:G400C,ORF1a:K1655N,ORF1a:K3353R,ORF1a:A3523V,ORF1b:G99S,ORF1b:P314L,ORF1b:P1851Q,ORF3a:Q57H,ORF3a:T151I,ORF3a:S171L,S:L18F,S:D80A,S:D215G,S:K417N,S:E484K,S:N501Y,S:D614G,S:A701V,ORF1a:S3675-,ORF1a:G3676-,ORF1a:F3677-,S:L241-,S:L242-,S:A243-,	Yes		EPI_ISL_2533862
E631	DJI	2021-03-29	29764	B.1.351	20H (Beta, V2)	E:P71L,N:T205I,N:E378V,ORF1a:T265I,ORF1a:G400C,ORF1a:S944A,ORF1a:K1655N,ORF1a:K3353R,ORF1a:A3523V,ORF1b:P314L,ORF1b:P1851Q,ORF3a:Q57H,ORF3a:T151I,ORF3a:S171L,S:L18F,S:D80A,S:D215G,S:K417N,S:E484K,S:N501Y,S:D614G,S:A701V,ORF1a:S3675-,ORF1a:G3676-,ORF1a:F3677-,S:L241-,S:L242-,S:A243-,	Yes		EPI_ISL_2533863
E633	DJI	2021-03-29	29764	B.1.351	20H (Beta, V2)	E:P71L,N:T205I,N:E378V,ORF1a:T265I,ORF1a:G400C,ORF1a:D992N,ORF1a:K1655N,ORF1a:K3353R,ORF1a:A3523V,ORF1b:P314L,ORF1b:P1851Q,ORF3a:Q57H,ORF3a:T151I,ORF3a:S171L,S:L18F,S:D80A,S:D215G,S:K417N,S:E484K,S:N501Y,S:D614G,S:A701V,ORF1a:S3675-,ORF1a:G3676-,ORF1a:F3677-,S:L241-,S:L242-,S:A243-,	Yes		EPI_ISL_2533864
E650	DJI	2021-03-29	29764	B.1.351	20H (Beta, V2)	E:P71L,N:T205I,N:E378V,ORF1a:T265I,ORF1a:G400C,ORF1a:S1188L,ORF1a:K1655N,ORF1a:K3353R,ORF1a:A3523V,ORF1b:P314L,ORF1b:P1851Q,ORF3a:Q57H,ORF3a:T151I,ORF3a:S171L,S:L18F,S:D80A,S:D215G,S:K417N,S:E484K,S:N501Y,S:D614G,S:A701V,ORF1a:S3675-,ORF1a:G3676-,ORF1a:F3677-,S:L241-,S:L242-,S:A243-,	Yes		EPI_ISL_2533865
E96	DJI	2021-03-16	29764	B.1.351	20H (Beta, V2)	E:P71L,N:T205I,N:E378V,ORF1a:T265I,ORF1a:G400C,ORF1a:K1655N,ORF1a:K3353R,ORF1a:A3523V,ORF1b:T284I,ORF1b:P314L,ORF1b:P1851Q,ORF3a:Q57H,ORF3a:T151I,ORF3a:S171L,S:L18F,S:D80A,S:D215G,S:K417N,S:E484K,S:N501Y,S:D614G,S:A701V,ORF1a:S3675-,ORF1a:G3676-,ORF1a:F3677-,S:L241-,S:L242-,S:A243-,	Yes		EPI_ISL_3845372
F100	DJI	2021-04-06	29764	B.1.351	20H (Beta, V2)	E:P71L,N:T205I,N:E378V,ORF1a:T265I,ORF1a:G400C,ORF1a:K1655N,ORF1a:K3353R,ORF1a:A3523V,ORF1b:P314L,ORF1b:P1851Q,ORF3a:Q57H,ORF3a:T151I,ORF3a:S171L,S:L18F,S:D80A,S:D215G,S:K417N,S:E484K,S:N501Y,S:D614G,S:A701V,ORF1a:S3675-,ORF1a:G3676-,ORF1a:F3677-,S:L241-,S:L242-,S:A243-,	Yes		EPI_ISL_2533868
F101	DJI	2021-04-06	29764	B.1.351	20H (Beta, V2)	E:P71L,N:T205I,N:E378V,ORF1a:T265I,ORF1a:G400C,ORF1a:S944A,ORF1a:K1655N,ORF1a:K3353R,ORF1a:A3523V,ORF1b:P314L,ORF1b:P1851Q,ORF3a:Q57H,ORF3a:T151I,ORF3a:S171L,S:L18F,S:D80A,S:D215G,S:K417N,S:E484K,S:N501Y,S:D614G,S:A701V,ORF1a:S3675-,ORF1a:G3676-,ORF1a:F3677-,S:L241-,S:L242-,S:A243-,	Yes		EPI_ISL_2533869
F102	DJI	2021-04-06	29764	B.1.351	20H (Beta, V2)	E:P71L,N:T205I,N:E378V,ORF1a:T265I,ORF1a:G400C,ORF1a:K1655N,ORF1a:K3353R,ORF1a:A3523V,ORF1b:P314L,ORF1b:P1851Q,ORF3a:Q57H,ORF3a:T151I,ORF3a:S171L,S:L18F,S:D80A,S:D215G,S:K417N,S:E484K,S:N501Y,S:D614G,S:Q677H,S:A701V,ORF1a:S3675-,ORF1a:G3676-,ORF1a:F3677-,S:L241-,S:L242-,S:A243-,	Yes		EPI_ISL_2533870
F116	DJI	2021-04-07	29764	B.1.351	20H (Beta, V2)	E:P71L,N:T205I,N:E378V,ORF1a:T265I,ORF1a:G400C,ORF1a:K1655N,ORF1a:T2093I,ORF1a:K3353R,ORF1a:A3523V,ORF1b:P314L,ORF1b:P1851Q,ORF3a:Q57H,ORF3a:T151I,ORF3a:S171L,S:L18F,S:D80A,S:D215G,S:K417N,S:E484K,S:N501Y,S:D614G,S:A701V,ORF1a:S3675-,ORF1a:G3676-,ORF1a:F3677-,S:L241-,S:L242-,S:A243-,	Yes		EPI_ISL_2533871
F143	DJI	2021-04-08	29764	B.1.351	20H (Beta, V2)	E:P71L,N:T205I,N:E378V,ORF1a:T265I,ORF1a:G400C,ORF1a:K1655N,ORF1a:K3353R,ORF1a:A3523V,ORF1b:P314L,ORF1b:P1851Q,ORF3a:Q57H,ORF3a:T151I,ORF3a:S171L,S:L18F,S:D80A,S:D215G,S:K417N,S:E484K,S:N501Y,S:D614G,S:A701V,ORF1a:S3675-,ORF1a:G3676-,ORF1a:F3677-,S:L241-,S:L242-,S:A243-,	Yes		EPI_ISL_2533873
F196	DJI	2021-04-10	29764	B.1.351	20H (Beta, V2)	E:P71L,N:T205I,N:E378V,ORF1a:T265I,ORF1a:G400C,ORF1a:K1655N,ORF1a:K3353R,ORF1a:A3523V,ORF1b:P314L,ORF1b:P1851Q,ORF3a:Q57H,ORF3a:T151I,ORF3a:S171L,S:L18F,S:D80A,S:D215G,S:K417N,S:E484K,S:N501Y,S:D614G,S:A701V,ORF1a:S3675-,ORF1a:G3676-,ORF1a:F3677-,S:L241-,S:L242-,S:A243-,	Yes		EPI_ISL_3845384
F55	DJI	2021-04-04	29764	B.1.351	20H (Beta, V2)	E:P71L,N:T205I,N:E378V,ORF1a:T265I,ORF1a:G400C,ORF1a:K1655N,ORF1a:K3353R,ORF1a:A3523V,ORF1b:P314L,ORF1b:P1851Q,ORF3a:Q57H,ORF3a:T151I,ORF3a:S171L,S:L18F,S:D80A,S:D215G,S:K417N,S:E484K,S:N501Y,S:D614G,S:A701V,ORF1a:S3675-,ORF1a:G3676-,ORF1a:F3677-,S:L241-,S:L242-,S:A243-,	Yes		EPI_ISL_2533875
F58	DJI	2021-04-06	29764	B.1.351	20H (Beta, V2)	E:P71L,N:T205I,N:E378V,ORF1a:T265I,ORF1a:G400C,ORF1a:S944A,ORF1a:K1655N,ORF1a:K3353R,ORF1a:A3523V,ORF1b:P314L,ORF1b:P1851Q,ORF3a:Q57H,ORF3a:T151I,ORF3a:S171L,S:L18F,S:D80A,S:D215G,S:K417N,S:E484K,S:N501Y,S:D614G,S:A701V,ORF1a:S3675-,ORF1a:G3676-,ORF1a:F3677-,S:L241-,S:L242-,S:A243-,	Yes		EPI_ISL_2533876
KBR_1	DJI	2021-03-18	29764	B.1.351	20H (Beta, V2)	E:P71L,N:T205I,N:E378V,ORF1a:T265I,ORF1a:G400C,ORF1a:K1655N,ORF1a:K3353R,ORF1a:A3523V,ORF1b:T284I,ORF1b:P314L,ORF1b:P1851Q,ORF3a:Q57H,ORF3a:T151I,ORF3a:S171L,S:L18F,S:D80A,S:D215G,S:K417N,S:E484K,S:N501Y,S:D614G,S:A701V,ORF1a:S3675-,ORF1a:G3676-,ORF1a:F3677-,S:L241-,S:L242-,S:A243-,	Yes		EPI_ISL_2858666
Mog_54	SOM	2021-02-28	29764	B.1.351	20H (Beta, V2)	E:P71L,N:T205I,ORF1a:T265I,ORF1a:K1655N,ORF1a:K3353R,ORF1b:P314H,ORF3a:Q57H,ORF3a:W131L,ORF3a:S171L,ORF3a:G254*,ORF8:D34N,S:L18F,S:D80A,S:D215G,S:K417N,S:E484K,S:N501Y,S:D614G,S:A701V,ORF1a:S3675-,ORF1a:G3676-,ORF1a:F3677-,S:L241-,S:L242-,S:A243-,	Yes		EPI_ISL_2858682
PMT_1	DJI	2021-03-19	29764	B.1.351	20H (Beta, V2)	E:P71L,N:T205I,N:E378V,ORF1a:T265I,ORF1a:G400C,ORF1a:K1655N,ORF1a:K3353R,ORF1a:A3523V,ORF1b:P314L,ORF1b:P1851Q,ORF3a:Q57H,ORF3a:T151I,ORF3a:S171L,S:L18F,S:D80A,S:D215G,S:K417N,S:E484K,S:N501Y,S:D614G,S:A701V,ORF1a:S3675-,ORF1a:G3676-,ORF1a:F3677-,S:L241-,S:L242-,S:A243-,	Yes		EPI_ISL_2858668
SOTF_EA161	DJI	2021-04-03	29764	B.1.351	20H (Beta, V2)	E:P71L,N:T205I,N:E378V,ORF1a:T265I,ORF1a:G400C,ORF1a:K1655N,ORF1a:K3353R,ORF1a:A3523V,ORF1b:T284I,ORF1b:P314L,ORF1b:P1851Q,ORF3a:Q57H,ORF3a:T151I,ORF3a:S171L,S:L18F,S:D80A,S:D215G,S:K417N,S:E484K,S:N501Y,S:D614G,S:A701V,ORF1a:S3675-,ORF1a:G3676-,ORF1a:F3677-,S:L241-,S:L242-,S:A243-,	Yes		EPI_ISL_3845403
B6	DJI	2021-03-31	29749	B.1.351	20H (Beta, V2)	E:P71L,N:T205I,N:E378V,ORF1a:T265I,ORF1a:G400C,ORF1a:P804L,ORF1a:K1655N,ORF1a:K3353R,ORF1a:A3523V,ORF1b:P314L,ORF1b:P1851Q,ORF3a:Q57H,ORF3a:T151I,ORF3a:S171L,S:L18F,S:D80A,S:D215G,S:K417N,S:E484K,S:N501Y,S:D614G,S:A701V,ORF1a:G82-,ORF1a:H83-,ORF1a:V84-,ORF1a:M85-,ORF1a:V86-,ORF1a:S3675-,ORF1a:G3676-,ORF1a:F3677-,S:L241-,S:L242-,S:A243-,	Yes		EPI_ISL_3845325
E698	DJI	2021-03-31	29651	B.1.351	20H (Beta, V2)	E:P71L,N:T205I,N:E378V,ORF1a:T265I,ORF1a:G400C,ORF1a:K1655N,ORF1a:K3353R,ORF1a:A3523V,ORF1b:T284I,ORF1b:P314L,ORF1b:P1851Q,ORF3a:Q57H,ORF3a:T151I,ORF3a:S171L,S:L18F,S:D80A,S:D215G,S:K417N,S:E484K,S:N501Y,S:D614G,S:A701V,ORF1a:S3675-,ORF1a:G3676-,ORF1a:F3677-,S:L241-,S:L242-,S:A243-,	Yes		EPI_ISL_2533866
A25	DJI	2020-11-02	29782	B.1.393	20A	N:D402Y,ORF1a:R184C,ORF1a:A1092T,ORF1a:Q1592R,ORF1a:T1840I,ORF1a:I3038V,ORF1b:P314L,ORF3a:D155Y,S:D614G	Yes		EPI_ISL_3845316
E584	DJI	2021-03-26	28918	B.1.480	20A	N:S194L,N:D377A,ORF1a:L204F,ORF1a:G519S,ORF1b:P314L,ORF1b:Q2247H,ORF3a:Q57H,S:M153T,S:N439K,S:D614G,S:Q677H,S:M1229I	No		EPI_ISL_3920330
D464	DJI	2021-09-16	29761	B.1.617.2	21J (Delta)	M:I82T,N:D63G,N:R203M,N:G215C,N:D377Y,ORF1a:S610L,ORF1a:A1306S,ORF1a:V1393L,ORF1a:P2046L,ORF1a:P2287S,ORF1a:V2930L,ORF1a:T3255I,ORF1a:P3613S,ORF1a:T3646A,ORF1b:P314L,ORF1b:G662S,ORF1b:P1000L,ORF1b:D1758G,ORF1b:A1918V,ORF3a:S26L,ORF7a:R80I,ORF7a:V82A,ORF7a:T120I,ORF7b:T40I,ORF9b:P39L,ORF9b:T60A,S:T19R,S:T95I,S:G142D,S:R158G,S:G446V,S:L452R,S:T478K,S:D614G,S:P681R,S:D950N,ORF1a:V86-,ORF8:D119-,ORF8…	Yes	Reinfection	EPI_ISL_6693747
A170	DJI	2022-01-03	29054	BA.1	21K (Omicron)	E:T9I,M:A63T,N:P13L,N:R203K,N:G204R,ORF1a:S391F,ORF1a:K856R,ORF1a:L2084I,ORF1a:A2710T,ORF1a:T3255I,ORF1a:P3395H,ORF1a:F3753V,ORF1a:I3758V,ORF1b:T284I,ORF1b:P314L,ORF1b:I1566V,ORF9b:P10S,S:A67V,S:T95I,S:Y145D,S:L212I,S:G339D,S:S371L,S:S373P,S:S375F,S:S477N,S:T478K,S:E484A,S:Q493R,S:G496S,S:Q498R,S:N501Y,S:Y505H,S:T547K,S:D614G,S:H655Y,S:N679K,S:P681H,S:N764K,S:D796Y,S:N856K,S:Q954H,S:N969K,S:L981F…	no		EPI_ISL_10038220
A172	DJI	2022-01-03	29747	BA.1	21K (Omicron)	E:T9I,M:D3G,M:Q19E,M:A63T,N:P13L,N:R203K,N:G204R,ORF1a:S391F,ORF1a:K856R,ORF1a:L2084I,ORF1a:A2710T,ORF1a:T3255I,ORF1a:P3395H,ORF1a:F3753V,ORF1a:I3758V,ORF1b:T284I,ORF1b:P314L,ORF1b:I1566V,ORF9b:P10S,S:A67V,S:T95I,S:Y145D,S:L212I,S:G339D,S:S371L,S:S373P,S:S375F,S:K417N,S:N440K,S:G446S,S:S477N,S:T478K,S:E484A,S:Q493R,S:G496S,S:Q498R,S:N501Y,S:Y505H,S:T547K,S:D614G,S:H655Y,S:N679K,S:P681H,S:N764K,S:…	Yes		EPI_ISL_10038192
A179	DJI	2022-01-03	29747	BA.1	21K (Omicron)	E:T9I,M:D3G,M:Q19E,M:A63T,N:P13L,N:R203K,N:G204R,N:D343G,ORF1a:K856R,ORF1a:L2084I,ORF1a:A2710T,ORF1a:T3255I,ORF1a:P3395H,ORF1a:I3758V,ORF1b:P314L,ORF1b:I1566V,ORF3a:L106F,ORF9b:P10S,S:A67V,S:T95I,S:Y145D,S:L212I,S:G339D,S:S371L,S:S373P,S:S375F,S:K417N,S:N440K,S:G446S,S:S477N,S:T478K,S:E484A,S:Q493R,S:G496S,S:Q498R,S:N501Y,S:Y505H,S:T547K,S:D614G,S:H655Y,S:N679K,S:P681H,S:N764K,S:D796Y,S:N856K,S:Q…	Yes		EPI_ISL_10038193
A901	DJI	2022-01-03	29747	BA.1	21K (Omicron)	E:T9I,M:D3G,M:Q19E,M:A63T,N:P13L,N:R203K,N:G204R,N:D343G,ORF1a:K856R,ORF1a:L2084I,ORF1a:A2710T,ORF1a:T3255I,ORF1a:P3395H,ORF1a:I3758V,ORF1b:P314L,ORF1b:I1566V,ORF3a:L106F,ORF9b:P10S,S:A67V,S:T95I,S:Y145D,S:L212I,S:G339D,S:S371L,S:S373P,S:S375F,S:K417N,S:N440K,S:G446S,S:S477N,S:T478K,S:E484A,S:Q493R,S:G496S,S:Q498R,S:N501Y,S:Y505H,S:T547K,S:D614G,S:H655Y,S:N679K,S:P681H,S:N764K,S:D796Y,S:N856K,S:Q…	Yes		EPI_ISL_10038195
A935	DJI	2022-01-03	29747	BA.1	21K (Omicron)	E:T9I,M:D3G,M:Q19E,M:A63T,N:P13L,N:R203K,N:G204R,ORF1a:T614I,ORF1a:K856R,ORF1a:T1444A,ORF1a:S1468F,ORF1a:T1822I,ORF1a:L2084I,ORF1a:A2710T,ORF1a:T3255I,ORF1a:P3395H,ORF1a:I3758V,ORF1b:P314L,ORF1b:I1566V,ORF3a:D155Y,ORF9b:P10S,S:A67V,S:T95I,S:Y145D,S:L212I,S:G339D,S:S371L,S:S373P,S:S375F,S:K417N,S:N440K,S:G446S,S:S477N,S:T478K,S:E484A,S:Q493R,S:G496S,S:Q498R,S:N501Y,S:Y505H,S:T547K,S:D614G,S:H655Y,…	Yes		EPI_ISL_10038198
B089	DJI	2022-01-05	29747	BA.1	21K (Omicron)	E:T9I,M:D3G,M:Q19E,M:A63T,N:P13L,N:R203K,N:G204R,N:D343G,ORF1a:K856R,ORF1a:S1587L,ORF1a:L2084I,ORF1a:A2710T,ORF1a:T3255I,ORF1a:P3395H,ORF1a:I3758V,ORF1b:P314L,ORF1b:I1566V,ORF3a:L106F,ORF9b:P10S,S:A67V,S:T95I,S:Y145D,S:L212I,S:G339D,S:S371L,S:S373P,S:S375F,S:K417N,S:N440K,S:G446S,S:S477N,S:T478K,S:E484A,S:Q493R,S:G496S,S:Q498R,S:N501Y,S:Y505H,S:T547K,S:D614G,S:H655Y,S:N679K,S:P681H,S:N764K,S:D796…	Yes		EPI_ISL_9712264
CI_032	DJI	2022-01-02	29747	BA.1	21K (Omicron)	E:T9I,M:D3G,M:Q19E,M:A63T,N:P13L,N:R203K,N:G204R,ORF1a:K856R,ORF1a:L2084I,ORF1a:A2710T,ORF1a:T3255I,ORF1a:P3395H,ORF1a:F3753V,ORF1a:I3758V,ORF1b:T284I,ORF1b:P314L,ORF1b:I1566V,ORF9b:P10S,S:A67V,S:T95I,S:Y145D,S:L212I,S:G339D,S:S371L,S:S373P,S:S375F,S:K417N,S:N440K,S:G446S,S:S477N,S:T478K,S:E484A,S:Q493R,S:G496S,S:Q498R,S:N501Y,S:Y505H,S:T547K,S:D614G,S:H655Y,S:N679K,S:P681H,S:E748Q,S:N764K,S:D796…	Yes		EPI_ISL_10038187
A605	DJI	2022-01-01	29057	BA.1.1	21K (Omicron)	E:T9I,M:A63T,N:P13L,N:R203K,N:G204R,ORF1a:K856R,ORF1a:L2084I,ORF1a:A2710T,ORF1a:T3255I,ORF1a:P3395H,ORF1a:I3758V,ORF1b:H286Y,ORF1b:P314L,ORF1b:G1093S,ORF1b:I1566V,ORF9b:P10S,S:A67V,S:T95I,S:Y145D,S:L212I,S:G339D,S:R346K,S:S371L,S:S373P,S:S375F,S:S477N,S:T478K,S:E484A,S:Q493R,S:G496S,S:Q498R,S:N501Y,S:Y505H,S:T547K,S:D614G,S:H655Y,S:N679K,S:P681H,S:N764K,S:D796Y,S:N856K,S:Q954H,S:N969K,S:L981F,N:E…	no		EPI_ISL_10038222
B060	DJI	2022-01-05	29054	BA.1.1	21K (Omicron)	E:T9I,M:A63T,N:P13L,N:R203K,N:G204R,ORF1a:K856R,ORF1a:L2084I,ORF1a:A2710T,ORF1a:T3255I,ORF1a:P3395H,ORF1a:I3758V,ORF1b:H286Y,ORF1b:P314L,ORF1b:G1093S,ORF1b:I1566V,ORF9b:P10S,S:A67V,S:T95I,S:Y145D,S:L212I,S:G339D,S:R346K,S:S371L,S:S373P,S:S375F,S:S477N,S:T478K,S:E484A,S:Q493R,S:G496S,S:Q498R,S:N501Y,S:Y505H,S:T547K,S:D614G,S:H655Y,S:N679K,S:P681H,S:N764K,S:D796Y,S:N856K,S:Q954H,S:N969K,S:L981F,N:E…	no		EPI_ISL_10038221
A447	DJI	2021-12-31	28752	BA.1.1	21K (Omicron)	E:T9I,M:D3G,M:Q19E,M:A63T,N:P13L,N:R203K,N:G204R,ORF1a:K856R,ORF1a:L2084I,ORF1a:A2710T,ORF1a:T3255I,ORF1a:P3395H,ORF1a:I3758V,ORF1b:P314L,ORF1b:G1093S,ORF1b:F2590L,ORF9b:P10S,S:A67V,S:T95I,S:Y145D,S:L212I,S:G339D,S:R346K,S:S371L,S:S373P,S:S375F,S:S477N,S:T478K,S:E484A,S:Q493R,S:G496S,S:Q498R,S:N501Y,S:Y505H,S:T547K,S:D614G,S:H655Y,S:N679K,S:P681H,S:N764K,S:D796Y,S:N856K,S:Q954H,S:N969K,S:L981F,N:…	no		EPI_ISL_10038219
A636	DJI	2022-01-01	27986	BA.1.1	21K (Omicron)	E:T9I,M:A63T,N:P13L,N:R203K,N:G204R,ORF1a:K856R,ORF1a:L2084I,ORF1a:A2710T,ORF1a:T3255I,ORF1a:P3395H,ORF1a:I3758V,ORF1b:P314L,ORF1b:G1093S,ORF1b:R1413G,ORF9b:P10S,S:A67V,S:T95I,S:Y145D,S:L212I,S:G339D,S:R346K,S:S371L,S:S373P,S:S375F,S:S477N,S:T478K,S:E484A,S:Q493R,S:G496S,S:Q498R,S:N501Y,S:Y505H,S:T547K,S:D614G,S:H655Y,S:N679K,S:P681H,S:N764K,S:D796Y,S:N856K,S:Q954H,S:N969K,S:L981F,N:E31-,N:R32-,N…	no		EPI_ISL_10038215
A954	DJI	2022-01-03	21663	BA.1.1	21K (Omicron)	E:T9I,M:A63T,N:P13L,N:R203K,N:G204R,N:D343G,ORF1a:K856R,ORF1a:T3255I,ORF1a:P3395H,ORF1a:I3758V,ORF1b:P314L,ORF1b:I1566V,ORF9b:P10S,S:V36F,S:A67V,S:T95I,S:L212I,S:G339D,S:R346K,S:S371L,S:S373P,S:S375F,S:S477N,S:T478K,S:E484A,S:Q493R,S:G496S,S:Q498R,S:N501Y,S:Y505H,S:T547K,S:N679K,S:P681H,S:N764K,S:Q954H,S:N969K,S:L981F,N:E31-,N:R32-,N:S33-,ORF1a:L3674-,ORF1a:S3675-,ORF1a:G3676-,ORF9b:E27-,ORF9b:N2…	no		EPI_ISL_10038214
A127	DJI	2022-01-03	29750	BA.1.1	21K (Omicron)	E:T9I,M:D3G,M:Q19E,M:A63T,N:P13L,N:R203K,N:G204R,ORF1a:K856R,ORF1a:L2084I,ORF1a:A2710T,ORF1a:T3255I,ORF1a:P3395H,ORF1a:I3758V,ORF1b:H286Y,ORF1b:P314L,ORF1b:G1093S,ORF1b:I1566V,ORF9b:P10S,S:A67V,S:T95I,S:Y145D,S:L212I,S:G339D,S:R346K,S:S371L,S:S373P,S:S375F,S:K417N,S:N440K,S:G446S,S:S477N,S:T478K,S:E484A,S:Q493R,S:G496S,S:Q498R,S:N501Y,S:Y505H,S:T547K,S:D614G,S:H655Y,S:N679K,S:P681H,S:N764K,S:D796…	Yes		EPI_ISL_10038204
A148_2	DJI	2022-01-03	29750	BA.1.1	21K (Omicron)	E:T9I,M:D3G,M:Q19E,M:A63T,N:P13L,N:R203K,N:G204R,ORF1a:K856R,ORF1a:L2084I,ORF1a:A2710T,ORF1a:T3255I,ORF1a:P3395H,ORF1a:I3758V,ORF1b:H286Y,ORF1b:P314L,ORF1b:G1093S,ORF1b:I1566V,ORF9b:P10S,S:A67V,S:T95I,S:Y145D,S:L212I,S:G339D,S:R346K,S:S371L,S:S373P,S:S375F,S:K417N,S:N440K,S:G446S,S:S477N,S:T478K,S:E484A,S:Q493R,S:G496S,S:Q498R,S:N501Y,S:Y505H,S:T547K,S:D614G,S:H655Y,S:N679K,S:P681H,S:N764K,S:D796…	Yes		EPI_ISL_10038205
A480	DJI	2021-12-28	29750	BA.1.1	21K (Omicron)	E:T9I,M:D3G,M:Q19E,M:A63T,N:P13L,N:R203K,N:G204R,ORF1a:K856R,ORF1a:L2084I,ORF1a:A2710T,ORF1a:T3255I,ORF1a:P3395H,ORF1a:I3758V,ORF1b:H286Y,ORF1b:P314L,ORF1b:G1093S,ORF1b:I1566V,ORF9b:P10S,S:A67V,S:T95I,S:Y145D,S:L212I,S:G339D,S:R346K,S:S371L,S:S373P,S:S375F,S:K417N,S:N440K,S:G446S,S:S477N,S:T478K,S:E484A,S:Q493R,S:G496S,S:Q498R,S:N501Y,S:Y505H,S:T547K,S:D614G,S:H655Y,S:N679K,S:P681H,S:N764K,S:D796…	Yes		EPI_ISL_9712230
A585	DJI	2021-12-29	29750	BA.1.1	21K (Omicron)	E:T9I,M:D3G,M:Q19E,M:A63T,N:P13L,N:R203K,N:G204R,ORF1a:K856R,ORF1a:L2084I,ORF1a:A2710T,ORF1a:T3255I,ORF1a:P3395H,ORF1a:I3758V,ORF1b:H286Y,ORF1b:P314L,ORF1b:G1093S,ORF1b:I1566V,ORF9b:P10S,S:A67V,S:T95I,S:Y145D,S:L212I,S:G339D,S:R346K,S:S371L,S:S373P,S:S375F,S:K417N,S:N440K,S:G446S,S:S477N,S:T478K,S:E484A,S:Q493R,S:G496S,S:Q498R,S:N501Y,S:Y505H,S:T547K,S:D614G,S:H655Y,S:N679K,S:P681H,S:N764K,S:D796…	Yes		EPI_ISL_9712247
A822	DJI	2022-01-02	29750	BA.1.1	21K (Omicron)	E:T9I,M:D3G,M:Q19E,M:A63T,N:P13L,N:R203K,N:G204R,ORF1a:K856R,ORF1a:L2084I,ORF1a:A2710T,ORF1a:T3255I,ORF1a:P3395H,ORF1a:I3758V,ORF1b:H286Y,ORF1b:P314L,ORF1b:G1093S,ORF1b:I1566V,ORF9b:P10S,S:A67V,S:T95I,S:Y145D,S:L212I,S:G339D,S:R346K,S:S371L,S:S373P,S:S375F,S:K417N,S:N440K,S:G446S,S:S477N,S:T478K,S:E484A,S:Q493R,S:G496S,S:Q498R,S:N501Y,S:Y505H,S:T547K,S:D614G,S:H655Y,S:N679K,S:P681H,S:N764K,S:D796…	Yes		EPI_ISL_10038202
B165	DJI	2022-01-05	29750	BA.1.1	21K (Omicron)	E:T9I,M:D3G,M:Q19E,M:A63T,N:P13L,N:R203K,N:G204R,ORF1a:K856R,ORF1a:L2084I,ORF1a:A2710T,ORF1a:T3255I,ORF1a:P3395H,ORF1a:I3758V,ORF1b:H286Y,ORF1b:P314L,ORF1b:G1093S,ORF1b:I1566V,ORF9b:P10S,S:A67V,S:T95I,S:Y145D,S:L212I,S:G339D,S:R346K,S:S371L,S:S373P,S:S375F,S:K417N,S:N440K,S:G446S,S:S477N,S:T478K,S:E484A,S:Q493R,S:G496S,S:Q498R,S:N501Y,S:Y505H,S:T547K,S:D614G,S:H655Y,S:N679K,S:P681H,S:N764K,S:D796…	Yes		EPI_ISL_9712270
B262	DJI	2022-01-05	29750	BA.1.1	21K (Omicron)	E:T9I,M:D3G,M:Q19E,M:A63T,N:P13L,N:R203K,N:G204R,ORF1a:K856R,ORF1a:L2084I,ORF1a:A2710T,ORF1a:T3255I,ORF1a:P3395H,ORF1a:I3758V,ORF1b:H286Y,ORF1b:P314L,ORF1b:G1093S,ORF1b:I1566V,ORF9b:P10S,S:A67V,S:T95I,S:Y145D,S:L212I,S:G339D,S:R346K,S:S371L,S:S373P,S:S375F,S:K417N,S:N440K,S:G446S,S:S477N,S:T478K,S:E484A,S:Q493R,S:G496S,S:Q498R,S:N501Y,S:Y505H,S:T547K,S:D614G,S:H655Y,S:N679K,S:P681H,S:N764K,S:D796…	Yes		EPI_ISL_9712279
A130	DJI	2022-01-03	29747	BA.1.1	21K (Omicron)	E:T9I,M:D3G,M:Q19E,M:A63T,N:P13L,N:R203K,N:G204R,ORF1a:K856R,ORF1a:L2084I,ORF1a:A2710T,ORF1a:T3255I,ORF1a:P3395H,ORF1a:I3758V,ORF1b:H286Y,ORF1b:P314L,ORF1b:G1093S,ORF1b:I1566V,ORF9b:P10S,S:A67V,S:T95I,S:Y145D,S:L212I,S:G339D,S:R346K,S:S371L,S:S373P,S:S375F,S:K417N,S:N440K,S:G446S,S:S477N,S:T478K,S:E484A,S:Q493R,S:G496S,S:Q498R,S:N501Y,S:Y505H,S:T547K,S:D614G,S:H655Y,S:N679K,S:P681H,S:N764K,S:D796…	Yes		EPI_ISL_10038188
A138	DJI	2022-01-03	29747	BA.1.1	21K (Omicron)	E:T9I,M:D3G,M:Q19E,M:A63T,N:P13L,N:R203K,N:G204R,ORF1a:K856R,ORF1a:L2084I,ORF1a:A2710T,ORF1a:T3255I,ORF1a:P3395H,ORF1a:I3758V,ORF1b:P314L,ORF1b:G1093S,ORF1b:I1566V,ORF9b:P10S,S:A67V,S:T95I,S:Y145D,S:L212I,S:G339D,S:R346K,S:S371L,S:S373P,S:S375F,S:K417N,S:N440K,S:G446S,S:S477N,S:T478K,S:E484A,S:Q493R,S:G496S,S:Q498R,S:N501Y,S:Y505H,S:T547K,S:D614G,S:H655Y,S:N679K,S:P681H,S:N764K,S:D796Y,S:N856K,S:…	Yes		EPI_ISL_10038189
A158	DJI	2022-01-03	29747	BA.1.1	21K (Omicron)	E:T9I,M:D3G,M:Q19E,M:A63T,N:P13L,N:R203K,N:G204R,ORF1a:K856R,ORF1a:L2084I,ORF1a:A2710T,ORF1a:T3255I,ORF1a:P3395H,ORF1a:I3758V,ORF1b:H286Y,ORF1b:P314L,ORF1b:G1093S,ORF1b:I1566V,ORF9b:P10S,S:A67V,S:T95I,S:Y145D,S:L212I,S:G339D,S:R346K,S:S371L,S:S373P,S:S375F,S:K417N,S:N440K,S:G446S,S:S477N,S:T478K,S:E484A,S:Q493R,S:G496S,S:Q498R,S:N501Y,S:Y505H,S:T547K,S:D614G,S:H655Y,S:N679K,S:P681H,S:N764K,S:D796…	Yes		EPI_ISL_10038190
A361	DJI	2022-01-01	29747	BA.1.1	21K (Omicron)	E:T9I,M:D3G,M:Q19E,M:A63T,N:P13L,N:R203K,N:G204R,ORF1a:K856R,ORF1a:L2084I,ORF1a:A2710T,ORF1a:T3255I,ORF1a:P3395H,ORF1a:I3758V,ORF1b:H286Y,ORF1b:P314L,ORF1b:G1093S,ORF1b:I1566V,ORF9b:P10S,S:A67V,S:T95I,S:Y145D,S:L212I,S:G339D,S:R346K,S:S371L,S:S373P,S:S375F,S:K417N,S:N440K,S:G446S,S:S477N,S:T478K,S:E484A,S:Q493R,S:G496S,S:Q498R,S:N501Y,S:Y505H,S:T547K,S:D614G,S:H655Y,S:N679K,S:P681H,S:N764K,S:D796…	Yes		EPI_ISL_10038173
A392	DJI	2022-01-01	29747	BA.1.1	21K (Omicron)	E:T9I,M:D3G,M:Q19E,M:A63T,N:P13L,N:R203K,N:G204R,ORF1a:K856R,ORF1a:L2084I,ORF1a:A2710T,ORF1a:T3255I,ORF1a:P3395H,ORF1a:I3758V,ORF1b:P314L,ORF1b:G1093S,ORF1b:I1566V,ORF9b:P10S,S:A67V,S:T95I,S:Y145D,S:L212I,S:G339D,S:R346K,S:S371L,S:S373P,S:S375F,S:K417N,S:N440K,S:G446S,S:S477N,S:T478K,S:E484A,S:Q493R,S:G496S,S:Q498R,S:N501Y,S:Y505H,S:T547K,S:D614G,S:H655Y,S:N679K,S:P681H,S:N764K,S:D796Y,S:N856K,S:…	Yes		EPI_ISL_10038174
A395	DJI	2022-01-01	29747	BA.1.1	21K (Omicron)	E:T9I,M:D3G,M:Q19E,M:A63T,N:P13L,N:R203K,N:G204R,ORF1a:K856R,ORF1a:L2084I,ORF1a:A2710T,ORF1a:T3255I,ORF1a:P3395H,ORF1a:I3758V,ORF1b:P314L,ORF1b:G1093S,ORF1b:I1566V,ORF9b:P10S,S:A67V,S:T95I,S:Y145D,S:L212I,S:G339D,S:R346K,S:S371L,S:S373P,S:S375F,S:K417N,S:N440K,S:G446S,S:S477N,S:T478K,S:E484A,S:Q493R,S:G496S,S:Q498R,S:N501Y,S:Y505H,S:T547K,S:D614G,S:H655Y,S:N679K,S:P681H,S:N764K,S:D796Y,S:N856K,S:…	Yes		EPI_ISL_10038175
A407	DJI	2021-12-31	29747	BA.1.1	21K (Omicron)	E:T9I,M:D3G,M:Q19E,M:A63T,N:P13L,N:R203K,N:G204R,ORF1a:K856R,ORF1a:L2084I,ORF1a:A2710T,ORF1a:T3255I,ORF1a:P3395H,ORF1a:I3758V,ORF1b:H286Y,ORF1b:P314L,ORF1b:G1093S,ORF1b:I1566V,ORF9b:P10S,S:A67V,S:T95I,S:Y145D,S:L212I,S:G339D,S:R346K,S:S371L,S:S373P,S:S375F,S:K417N,S:N440K,S:G446S,S:S477N,S:T478K,S:E484A,S:Q493R,S:G496S,S:Q498R,S:N501Y,S:Y505H,S:T547K,S:D614G,S:H655Y,S:N679K,S:P681H,S:N764K,S:D796…	Yes		EPI_ISL_9712212
A453	DJI	2021-12-29	29747	BA.1.1	21K (Omicron)	E:T9I,M:D3G,M:Q19E,M:A63T,N:P13L,N:R203K,N:G204R,ORF1a:K856R,ORF1a:L2084I,ORF1a:A2710T,ORF1a:T3255I,ORF1a:P3395H,ORF1a:I3758V,ORF1b:P314L,ORF1b:G1093S,ORF1b:I1566V,ORF9b:P10S,S:A67V,S:T95I,S:Y145D,S:L212I,S:G339D,S:R346K,S:S371L,S:S373P,S:S375F,S:K417N,S:N440K,S:G446S,S:S477N,S:T478K,S:E484A,S:Q493R,S:G496S,S:Q498R,S:N501Y,S:Y505H,S:T547K,S:D614G,S:H655Y,S:N679K,S:P681H,S:N764K,S:D796Y,S:N856K,S:…	Yes		EPI_ISL_9712223
A456	DJI	2021-12-29	29747	BA.1.1	21K (Omicron)	E:T9I,M:D3G,M:Q19E,M:A63T,N:P13L,N:R203K,N:G204R,ORF1a:K856R,ORF1a:L2084I,ORF1a:A2710T,ORF1a:T3255I,ORF1a:P3395H,ORF1a:I3758V,ORF1b:P314L,ORF1b:G1093S,ORF1b:I1566V,ORF9b:P10S,S:A67V,S:T95I,S:Y145D,S:L212I,S:G339D,S:R346K,S:S371L,S:S373P,S:S375F,S:K417N,S:N440K,S:G446S,S:S477N,S:T478K,S:E484A,S:Q493R,S:G496S,S:Q498R,S:N501Y,S:Y505H,S:T547K,S:D614G,S:H655Y,S:N679K,S:P681H,S:N764K,S:D796Y,S:N856K,S:…	Yes		EPI_ISL_9712224
A463	DJI	2021-12-29	29747	BA.1.1	21K (Omicron)	E:T9I,M:D3G,M:Q19E,M:A63T,N:P13L,N:R203K,N:G204R,ORF1a:K856R,ORF1a:L2084I,ORF1a:A2710T,ORF1a:T3255I,ORF1a:P3395H,ORF1a:I3758V,ORF1b:P314L,ORF1b:G1093S,ORF1b:I1566V,ORF9b:P10S,S:A67V,S:T95I,S:Y145D,S:L212I,S:G339D,S:R346K,S:S371L,S:S373P,S:S375F,S:K417N,S:N440K,S:G446S,S:S477N,S:T478K,S:E484A,S:Q493R,S:G496S,S:Q498R,S:N501Y,S:Y505H,S:T547K,S:D614G,S:H655Y,S:N679K,S:P681H,S:N764K,S:D796Y,S:N856K,S:…	Yes		EPI_ISL_9712226
A469	DJI	2021-12-29	29747	BA.1.1	21K (Omicron)	E:T9I,M:D3G,M:Q19E,M:A63T,N:P13L,N:R203K,N:G204R,ORF1a:K856R,ORF1a:L2084I,ORF1a:A2710T,ORF1a:T3255I,ORF1a:P3395H,ORF1a:I3758V,ORF1b:P314L,ORF1b:G1093S,ORF1b:I1566V,ORF9b:P10S,S:A67V,S:T95I,S:Y145D,S:L212I,S:G339D,S:R346K,S:S371L,S:S373P,S:S375F,S:K417N,S:N440K,S:G446S,S:S477N,S:T478K,S:E484A,S:Q493R,S:G496S,S:Q498R,S:N501Y,S:Y505H,S:T547K,S:D614G,S:H655Y,S:N679K,S:P681H,S:N764K,S:D796Y,S:N856K,S:…	Yes		EPI_ISL_9712227
A471	DJI	2021-12-29	29747	BA.1.1	21K (Omicron)	E:T9I,M:D3G,M:Q19E,M:A63T,N:P13L,N:R203K,N:G204R,ORF1a:K856R,ORF1a:L2084I,ORF1a:A2710T,ORF1a:T3255I,ORF1a:P3395H,ORF1a:I3758V,ORF1b:P314L,ORF1b:G1093S,ORF1b:I1566V,ORF9b:P10S,S:A67V,S:T95I,S:Y145D,S:L212I,S:G339D,S:R346K,S:S371L,S:S373P,S:S375F,S:K417N,S:N440K,S:G446S,S:S477N,S:T478K,S:E484A,S:Q493R,S:G496S,S:Q498R,S:N501Y,S:Y505H,S:T547K,S:D614G,S:H655Y,S:N679K,S:P681H,S:N764K,S:D796Y,S:N856K,S:…	Yes		EPI_ISL_9712228
A478	DJI	2021-12-28	29747	BA.1.1	21K (Omicron)	E:T9I,M:D3G,M:Q19E,M:A63T,N:P13L,N:R203K,N:G204R,ORF1a:K856R,ORF1a:L2084I,ORF1a:A2710T,ORF1a:T3255I,ORF1a:P3395H,ORF1a:I3758V,ORF1b:H286Y,ORF1b:P314L,ORF1b:G1093S,ORF1b:I1566V,ORF9b:P10S,S:A67V,S:T95I,S:Y145D,S:L212I,S:G339D,S:R346K,S:S371L,S:S373P,S:S375F,S:K417N,S:N440K,S:G446S,S:S477N,S:T478K,S:E484A,S:Q493R,S:G496S,S:Q498R,S:N501Y,S:Y505H,S:T547K,S:D614G,S:H655Y,S:N679K,S:P681H,S:N764K,S:D796…	Yes		EPI_ISL_9712229
A521	DJI	2021-12-29	29747	BA.1.1	21K (Omicron)	E:T9I,M:D3G,M:Q19E,M:A63T,N:P13L,N:R203K,N:G204R,ORF1a:K856R,ORF1a:L2084I,ORF1a:A2710T,ORF1a:T3255I,ORF1a:P3395H,ORF1a:I3758V,ORF1b:P314L,ORF1b:G1093S,ORF1b:I1566V,ORF9b:P10S,S:A67V,S:T95I,S:Y145D,S:L212I,S:G339D,S:R346K,S:S371L,S:S373P,S:S375F,S:K417N,S:N440K,S:G446S,S:S477N,S:T478K,S:E484A,S:Q493R,S:G496S,S:Q498R,S:N501Y,S:Y505H,S:T547K,S:D614G,S:H655Y,S:N679K,S:P681H,S:N764K,S:D796Y,S:N856K,S:…	Yes		EPI_ISL_9712232
A552	DJI	2021-12-29	29747	BA.1.1	21K (Omicron)	E:T9I,M:D3G,M:Q19E,M:A63T,N:P13L,N:R203K,N:G204R,ORF1a:K856R,ORF1a:L2084I,ORF1a:A2710T,ORF1a:T3255I,ORF1a:P3395H,ORF1a:I3758V,ORF1b:P314L,ORF1b:G1093S,ORF1b:I1566V,ORF9b:P10S,S:A67V,S:T95I,S:Y145D,S:L212I,S:G339D,S:R346K,S:S371L,S:S373P,S:S375F,S:K417N,S:N440K,S:G446S,S:S477N,S:T478K,S:E484A,S:Q493R,S:G496S,S:Q498R,S:N501Y,S:Y505H,S:T547K,S:D614G,S:H655Y,S:N679K,S:P681H,S:N764K,S:D796Y,S:N856K,S:…	Yes		EPI_ISL_9712241
A583	DJI	2021-12-29	29747	BA.1.1	21K (Omicron)	E:T9I,M:D3G,M:Q19E,M:A63T,N:P13L,N:R203K,N:G204R,ORF1a:K856R,ORF1a:L2084I,ORF1a:A2710T,ORF1a:T3255I,ORF1a:P3395H,ORF1a:I3758V,ORF1b:P314L,ORF1b:G1093S,ORF1b:I1566V,ORF9b:P10S,S:A67V,S:T95I,S:Y145D,S:L212I,S:G339D,S:R346K,S:S371L,S:S373P,S:S375F,S:K417N,S:N440K,S:G446S,S:S477N,S:T478K,S:E484A,S:Q493R,S:G496S,S:Q498R,S:N501Y,S:Y505H,S:T547K,S:D614G,S:H655Y,S:N679K,S:P681H,S:N764K,S:D796Y,S:N856K,S:…	Yes		EPI_ISL_9712246
A587	DJI	2021-12-29	29747	BA.1.1	21K (Omicron)	E:T9I,M:D3G,M:Q19E,M:A63T,N:P13L,N:R203K,N:G204R,ORF1a:K856R,ORF1a:L2084I,ORF1a:A2710T,ORF1a:T3255I,ORF1a:P3395H,ORF1a:I3758V,ORF1b:H286Y,ORF1b:P314L,ORF1b:G1093S,ORF1b:I1566V,ORF9b:P10S,S:A67V,S:T95I,S:Y145D,S:L212I,S:G339D,S:R346K,S:S371L,S:S373P,S:S375F,S:K417N,S:N440K,S:G446S,S:S477N,S:T478K,S:E484A,S:Q493R,S:G496S,S:Q498R,S:N501Y,S:Y505H,S:T547K,S:D614G,S:H655Y,S:N679K,S:P681H,S:N764K,S:D796…	Yes		EPI_ISL_9712248
A589	DJI	2021-12-29	29747	BA.1.1	21K (Omicron)	E:T9I,M:D3G,M:Q19E,M:A63T,N:P13L,N:R203K,N:G204R,ORF1a:K856R,ORF1a:L2084I,ORF1a:A2710T,ORF1a:T3255I,ORF1a:P3395H,ORF1a:I3758V,ORF1b:H286Y,ORF1b:P314L,ORF1b:G1093S,ORF1b:I1566V,ORF9b:P10S,S:A67V,S:T95I,S:Y145D,S:L212I,S:G339D,S:R346K,S:S371L,S:S373P,S:S375F,S:K417N,S:N440K,S:G446S,S:S477N,S:T478K,S:E484A,S:Q493R,S:G496S,S:Q498R,S:N501Y,S:Y505H,S:T547K,S:D614G,S:H655Y,S:N679K,S:P681H,S:N764K,S:D796…	Yes		EPI_ISL_9712249
A598	DJI	2021-12-29	29747	BA.1.1	21K (Omicron)	E:T9I,M:D3G,M:Q19E,M:A63T,N:P13L,N:R203K,N:G204R,ORF1a:K856R,ORF1a:L2084I,ORF1a:A2710T,ORF1a:T3255I,ORF1a:P3395H,ORF1a:I3758V,ORF1b:H286Y,ORF1b:P314L,ORF1b:G1093S,ORF1b:I1566V,ORF9b:P10S,S:A67V,S:T95I,S:Y145D,S:L212I,S:G339D,S:R346K,S:S371L,S:S373P,S:S375F,S:K417N,S:N440K,S:G446S,S:S477N,S:T478K,S:E484A,S:Q493R,S:G496S,S:Q498R,S:N501Y,S:Y505H,S:T547K,S:D614G,S:H655Y,S:N679K,S:P681H,S:N764K,S:D796…	Yes		EPI_ISL_9712250
A632	DJI	2022-01-01	29747	BA.1.1	21K (Omicron)	E:T9I,M:D3G,M:Q19E,M:A63T,N:P13L,N:R203K,N:G204R,ORF1a:K856R,ORF1a:L2084I,ORF1a:A2710T,ORF1a:T3255I,ORF1a:P3395H,ORF1a:I3758V,ORF1b:P314L,ORF1b:G1093S,ORF1b:I1566V,ORF9b:P10S,S:A67V,S:T95I,S:Y145D,S:L212I,S:G339D,S:R346K,S:S371L,S:S373P,S:S375F,S:K417N,S:N440K,S:G446S,S:S477N,S:T478K,S:E484A,S:Q493R,S:G496S,S:Q498R,S:N501Y,S:Y505H,S:T547K,S:D614G,S:H655Y,S:N679K,S:P681H,S:N764K,S:D796Y,S:N856K,S:…	Yes		EPI_ISL_10038176
A656	DJI	2022-01-01	29747	BA.1.1	21K (Omicron)	E:T9I,M:D3G,M:Q19E,M:A63T,N:P13L,N:R203K,N:G204R,ORF1a:K856R,ORF1a:L2084I,ORF1a:A2710T,ORF1a:T3255I,ORF1a:P3395H,ORF1a:I3758V,ORF1b:P314L,ORF1b:G1093S,ORF1b:I1566V,ORF9b:P10S,S:A67V,S:T95I,S:Y145D,S:L212I,S:G339D,S:R346K,S:S371L,S:S373P,S:S375F,S:K417N,S:N440K,S:G446S,S:S477N,S:T478K,S:E484A,S:Q493R,S:G496S,S:Q498R,S:N501Y,S:Y505H,S:T547K,S:D614G,S:H655Y,S:N679K,S:P681H,S:N764K,S:D796Y,S:N856K,S:…	Yes		EPI_ISL_10038177
A845	DJI	2022-01-02	29747	BA.1.1	21K (Omicron)	E:T9I,M:D3G,M:Q19E,M:A63T,N:P13L,N:R203K,N:G204R,ORF1a:K856R,ORF1a:L2084I,ORF1a:A2710T,ORF1a:T3255I,ORF1a:P3395H,ORF1a:I3758V,ORF1b:P314L,ORF1b:G1093S,ORF1b:I1566V,ORF9b:P10S,S:A67V,S:T95I,S:Y145D,S:L212I,S:G339D,S:R346K,S:S371L,S:S373P,S:S375F,S:K417N,S:N440K,S:G446S,S:S477N,S:T478K,S:E484A,S:Q493R,S:G496S,S:Q498R,S:N501Y,S:Y505H,S:T547K,S:D614G,S:H655Y,S:N679K,S:P681H,S:N764K,S:D796Y,S:N856K,S:…	Yes		EPI_ISL_10038184
A888	DJI	2022-01-03	29747	BA.1.1	21K (Omicron)	E:T9I,M:D3G,M:Q19E,M:A63T,N:P13L,N:R203K,N:G204R,ORF1a:K856R,ORF1a:L2084I,ORF1a:A2710T,ORF1a:T3255I,ORF1a:P3395H,ORF1a:I3758V,ORF1b:P314L,ORF1b:G1093S,ORF1b:I1566V,ORF9b:P10S,S:A67V,S:T95I,S:Y145D,S:L212I,S:G339D,S:R346K,S:S371L,S:S373P,S:S375F,S:K417N,S:N440K,S:G446S,S:S477N,S:T478K,S:E484A,S:Q493R,S:G496S,S:Q498R,S:N501Y,S:Y505H,S:T547K,S:D614G,S:H655Y,S:N679K,S:P681H,S:N764K,S:D796Y,S:N856K,S:…	Yes		EPI_ISL_10038194
A905	DJI	2022-01-03	29747	BA.1.1	21K (Omicron)	E:T9I,M:D3G,M:Q19E,M:A63T,N:P13L,N:R203K,N:G204R,ORF1a:K856R,ORF1a:L2084I,ORF1a:A2710T,ORF1a:T3255I,ORF1a:P3395H,ORF1a:I3758V,ORF1b:P314L,ORF1b:G1093S,ORF1b:I1566V,ORF9b:P10S,S:A67V,S:T95I,S:Y145D,S:L212I,S:G339D,S:R346K,S:S371L,S:S373P,S:S375F,S:K417N,S:N440K,S:G446S,S:S477N,S:T478K,S:E484A,S:Q493R,S:G496S,S:Q498R,S:N501Y,S:Y505H,S:T547K,S:D614G,S:H655Y,S:N679K,S:P681H,S:N764K,S:D796Y,S:N856K,S:…	Yes		EPI_ISL_10038196
A927	DJI	2022-01-03	29747	BA.1.1	21K (Omicron)	E:T9I,M:D3G,M:Q19E,M:A63T,N:P13L,N:R203K,N:G204R,ORF1a:K856R,ORF1a:L2084I,ORF1a:A2710T,ORF1a:T3255I,ORF1a:P3395H,ORF1a:I3758V,ORF1b:P314L,ORF1b:I1566V,ORF9b:P10S,S:A67V,S:T95I,S:Y145D,S:L212I,S:G339D,S:R346K,S:S371L,S:S373P,S:S375F,S:K417N,S:N440K,S:G446S,S:S477N,S:T478K,S:E484A,S:Q493R,S:G496S,S:Q498R,S:N501Y,S:Y505H,S:T547K,S:D614G,S:R646H,S:H655Y,S:N679K,S:P681H,S:N764K,S:D796Y,S:N856K,S:Q954H…	Yes		EPI_ISL_10038197
A937	DJI	2022-01-03	29747	BA.1.1	21K (Omicron)	E:T9I,M:D3G,M:Q19E,M:A63T,N:P13L,N:R203K,N:G204R,ORF1a:K856R,ORF1a:L2084I,ORF1a:A2710T,ORF1a:T3255I,ORF1a:P3395H,ORF1a:I3758V,ORF1b:P314L,ORF1b:G1093S,ORF1b:I1566V,ORF9b:P10S,S:A67V,S:T95I,S:Y145D,S:L212I,S:G339D,S:R346K,S:S371L,S:S373P,S:S375F,S:K417N,S:N440K,S:G446S,S:S477N,S:T478K,S:E484A,S:Q493R,S:G496S,S:Q498R,S:N501Y,S:Y505H,S:T547K,S:D614G,S:H655Y,S:N679K,S:P681H,S:N764K,S:D796Y,S:N856K,S:…	Yes		EPI_ISL_10038199
A964	DJI	2022-01-03	29747	BA.1.1	21K (Omicron)	E:T9I,M:D3G,M:Q19E,M:A63T,N:P13L,N:R203K,N:G204R,ORF1a:K856R,ORF1a:L2084I,ORF1a:A2710T,ORF1a:T3255I,ORF1a:P3395H,ORF1a:I3758V,ORF1b:P314L,ORF1b:G1093S,ORF1b:I1566V,ORF9b:P10S,S:A67V,S:T95I,S:Y145D,S:L212I,S:G339D,S:R346K,S:S371L,S:S373P,S:S375F,S:K417N,S:N440K,S:G446S,S:S477N,S:T478K,S:E484A,S:Q493R,S:G496S,S:Q498R,S:N501Y,S:Y505H,S:T547K,S:D614G,S:H655Y,S:N679K,S:P681H,S:N764K,S:D796Y,S:N856K,S:…	Yes		EPI_ISL_9712261
B168	DJI	2022-01-05	29747	BA.1.1	21K (Omicron)	E:T9I,M:D3G,M:Q19E,M:A63T,N:P13L,N:R203K,N:G204R,ORF1a:K856R,ORF1a:L2084I,ORF1a:A2710T,ORF1a:T3255I,ORF1a:P3395H,ORF1a:I3758V,ORF1b:P314L,ORF1b:G1093S,ORF1b:I1566L,ORF9b:P10S,S:A67V,S:T95I,S:Y145D,S:L212I,S:G339D,S:R346K,S:S371L,S:S373P,S:S375F,S:K417N,S:N440K,S:G446S,S:S477N,S:T478K,S:E484A,S:Q493R,S:S494P,S:G496S,S:Q498R,S:N501Y,S:Y505H,S:T547K,S:D614G,S:H655Y,S:N679K,S:P681H,S:N764K,S:D796Y,S:…	Yes		EPI_ISL_9712271
B182	DJI	2022-01-05	29747	BA.1.1	21K (Omicron)	E:T9I,M:D3G,M:Q19E,M:A63T,N:P13L,N:R203K,N:G204R,ORF1a:C655Y,ORF1a:K856R,ORF1a:L2084I,ORF1a:A2710T,ORF1a:T3255I,ORF1a:P3395H,ORF1a:I3758V,ORF1b:P314L,ORF1b:I1566V,ORF9b:P10S,S:A67V,S:T95I,S:Y145D,S:L212I,S:G339D,S:R346K,S:S371L,S:S373P,S:S375F,S:K417N,S:N440K,S:G446S,S:S477N,S:T478K,S:E484A,S:Q493R,S:G496S,S:Q498R,S:N501Y,S:Y505H,S:T547K,S:D614G,S:H655Y,S:N679K,S:P681H,S:N764K,S:D796Y,S:N856K,S:Q…	Yes		EPI_ISL_9712272
B204_2	DJI	2022-01-05	29747	BA.1.1	21K (Omicron)	E:T9I,M:D3G,M:Q19E,M:A63T,N:P13L,N:R203K,N:G204R,ORF1a:K856R,ORF1a:L2084I,ORF1a:A2710T,ORF1a:T3255I,ORF1a:P3395H,ORF1a:I3758V,ORF1b:H286Y,ORF1b:P314L,ORF1b:G1093S,ORF1b:I1566V,ORF9b:P10S,S:A67V,S:T95I,S:Y145D,S:L212I,S:G339D,S:R346K,S:S371L,S:S373P,S:S375F,S:K417N,S:N440K,S:G446S,S:S477N,S:T478K,S:E484A,S:Q493R,S:G496S,S:Q498R,S:N501Y,S:Y505H,S:T547K,S:D614G,S:H655Y,S:N679K,S:P681H,S:N764K,S:D796…	Yes		EPI_ISL_9712275
H813	DJI	2021-12-27	29747	BA.1.1	21K (Omicron)	E:T9I,M:D3G,M:Q19E,M:A63T,N:P13L,N:R203K,N:G204R,ORF1a:K856R,ORF1a:L2084I,ORF1a:A2710T,ORF1a:T3255I,ORF1a:P3395H,ORF1a:I3758V,ORF1b:P314L,ORF1b:G1093S,ORF1b:I1566V,ORF9b:P10S,S:A67V,S:T95I,S:Y145D,S:L212I,S:G339D,S:R346K,S:S371L,S:S373P,S:S375F,S:K417N,S:N440K,S:G446S,S:S477N,S:T478K,S:E484A,S:Q493R,S:G496S,S:Q498R,S:N501Y,S:Y505H,S:T547K,S:D614G,S:H655Y,S:N679K,S:P681H,S:N764K,S:D796Y,S:N856K,S:…	Yes		EPI_ISL_9712308
H901	DJI	2021-12-24	29747	BA.1.1	21K (Omicron)	E:T9I,M:D3G,M:Q19E,M:A63T,N:P13L,N:R203K,N:G204R,ORF1a:K856R,ORF1a:L2084I,ORF1a:A2710T,ORF1a:T3255I,ORF1a:P3395H,ORF1a:I3758V,ORF1b:P314L,ORF1b:G1093S,ORF1b:I1566V,ORF9b:P10S,S:A67V,S:T95I,S:Y145D,S:L212I,S:G339D,S:R346K,S:S371L,S:S373P,S:S375F,S:K417N,S:N440K,S:G446S,S:S477N,S:T478K,S:E484A,S:Q493R,S:G496S,S:Q498R,S:N501Y,S:Y505H,S:T547K,S:D614G,S:H655Y,S:N679K,S:P681H,S:N764K,S:D796Y,S:N856K,S:…	Yes		EPI_ISL_9712317
E632	DJI	2021-03-29	28645	C.36.3	20D	M:I82T,N:R203K,N:G204R,N:G212V,N:K256R,ORF1a:E102K,ORF1a:A859V,ORF1a:T1246I,ORF1a:K1655N,ORF1a:P2287S,ORF1a:D3222N,ORF1a:G3278S,ORF1a:S3687L,ORF1a:L3691S,ORF1a:T4090I,ORF1b:P314L,ORF1b:D1028Y,ORF1b:P1452L,ORF7b:A43S,S:S12F,S:D215G,S:R346S,S:L452R,S:D614G,S:Q677H,S:A899S,S:H69-,S:V70-,S:L241-,S:L242-,S:A243-,	No		EPI_ISL_3920320
